# Supplementary material for: Ultraviolet photolysis of H2S and its implications for SH radical production in the interstellar medium
Source: Nat Commun. 2020 Mar 24;11:1547. doi: 10.1038/s41467-020-15343-4 (PMC7093389; doi:10.1038/s41467-020-15343-4)
Supplement: Supplementary file 3 — Source Data [file 41467_2020_15343_MOESM3_ESM.zip]

Archive with 5 entries (4 files):
- Source data/Fig1.xlsx
- Source data/Fig2.xlsx
- Source data/Fig3 PES.opj
- Source data/fig4.xls
- Source data/
