# Supplementary material for: Ultraviolet photolysis of H2S and its implications for SH radical production in the interstellar medium
Source: Nat Commun. 2020 Mar 24;11:1547. doi: 10.1038/s41467-020-15343-4 (PMC7093389; doi:10.1038/s41467-020-15343-4)
Supplement: Supplementary file 3 — Source Data [file 41467_2020_15343_MOESM3_ESM.zip › Source data/Fig1.xlsx]

## Sheet: Sheet1
	55 Degree		term value		term value		term value
ET(cm-1)	PE
35.8987	-0.0363		SH(A)	v=0,j	SH(X)	v=0,j	SH(X,v)	v
40.9057	-0.02784
45.9122	-0.03105
50.9148	-0.02296		2637.47	0	33640	0	33760	0
55.9175	-0.01989		2614.68	1	33593.9	1	31162	1
60.9193	-0.01923		2577.33	2	33529.3	2	28660.9	2
65.9215	-0.01222		2525.15	3	33446.3	3	26256.9	3
70.9235	-0.01545		2457.91	4	33345	4	23950.4	4
75.9263	0.00189		2375.41	5	33225.4	5	21742	5
80.9279	0.00444		2277.49	6	33087.4	6	19632.1	6
85.9251	-0.00131		2164.03	7	32931.3	7	17621.5	7
90.9245	0.0076		2034.93	8	32757	8	15710.8	8
95.9278	0.0082		1890.14	9	32564.7	9	13900.6	9
100.928	0.01989		1729.66	10	32354.5	10	12191.6	10
105.923	0.02049		1553.51	11	32126.3	11	10584.3	11
110.926	0.02482		1361.74	12	31880.5	12	9079.46	12
115.925	0.02115		1154.46	13	31617	13	7677.52	13
120.925	0.02099		931.795	14	31336.1	14	6379.1	14
125.932	0.02091		693.922	15	31037.9	15
130.934	0.01603		441.049	16	30722.5	16
135.934	0.02082				30390.1	17
140.935	0.01587				30041	19
145.931	0.01339				29675.3	20
150.918	0.02714				29293.1	21
155.922	0.01665				28894.8	22
160.929	0.01276				28480.6	23
165.923	0.02176				28050.6	24
170.923	0.02058				27605.2	25
175.915	0.02494				27144.6	26
180.922	0.02397				26669	27
185.932	0.01998				26178.8	28
190.917	0.0152				25674.2	29
195.903	0.02428				25155.5	30
200.898	0.0181				24623	31
205.915	0.02939				24077	32
210.926	0.02187				23517.9	33
215.921	0.02003				22946	34
220.913	0.02257				22361.5	35
225.895	0.02138				21764.9	36
230.904	0.02024				21156.4	37
235.912	0.02086				20536.5	38
240.912	0.01972				19905.5	39
245.921	0.0187				19263.7	40
250.909	0.02636				18611.6	41
255.893	0.02849				17949.5	42
260.897	0.03475				17277.8	43
265.915	0.03409				16596.8	44
270.914	0.03481				15907.1	45
275.887	0.03319				15208.9	46
280.889	0.02723				14502.8	47
285.885	0.02743				13789	48
290.87	0.02423				13068.2	49
295.871	0.02956				12340.5	50
300.886	0.02777				11606.6	51
305.911	0.02549				10866.9	52
310.906	0.02536				10121.7	53
315.903	0.02471				9371.66	54
320.897	0.02519				8617.11	55
325.883	0.02497				7858.56	56
330.897	0.02887				7096.51	57
335.897	0.02351				6331.44	58
340.879	0.02207				5563.86	59
345.879	0.02701				4794.29	60
350.895	0.0416				4023.27	61
355.882	0.03868				3251.32	62
360.878	0.0297				2479.03	63
365.881	0.03995				1706.95	64
370.889	0.03584				935.697	65
375.897	0.01727
380.859	0.02904
385.863	0.03466
390.859	0.04026
395.846	0.03676
400.868	0.02792
405.877	0.03236
410.868	0.03033
415.838	0.03779
420.838	0.02631
425.864	0.03527
430.864	0.02686
435.832	0.02787
440.822	0.03098
445.833	0.03527
450.863	0.03459
455.853	0.02563
460.798	0.03342
465.817	0.03265
470.849	0.0343
475.83	0.03115
480.82	0.03697
485.817	0.02934
490.82	0.02561
495.828	0.04116
500.839	0.03345
505.851	0.02647
510.863	0.04122
515.873	0.02539
520.811	0.03753
525.813	0.03876
530.808	0.04213
535.795	0.03659
540.846	0.04288
545.813	0.02722
550.767	0.03235
555.782	0.03917
560.782	0.03562
565.764	0.03598
570.808	0.03208
575.832	0.03727
580.836	0.0312
585.817	0.03207
590.774	0.02622
595.788	0.03128
600.775	0.03317
605.733	0.03702
610.748	0.02974
615.819	0.02538
620.859	0.03153
625.776	0.03651
630.746	0.02756
635.77	0.03116
640.757	0.02729
645.797	0.02885
650.797	0.0243
655.754	0.02943
660.763	0.03455
665.726	0.02772
670.741	0.03266
675.808	0.03628
680.827	0.03649
685.795	0.04067
690.71	0.03726
695.674	0.03911
700.686	0.02535
705.749	0.03199
710.755	0.03303
715.701	0.03184
720.695	0.04055
725.738	0.0444
730.717	0.03313
735.744	0.02638
740.818	0.02674
745.827	0.0304
750.767	0.02983
755.752	0.03878
760.783	0.03771
765.741	0.0356
770.744	0.03855
775.792	0.03128
780.764	0.0375
785.658	0.02935
790.718	0.02513
795.822	0.03333
800.72	0.03084
805.66	0.03009
810.642	0.04154
815.667	0.03122
820.735	0.02793
825.715	0.03034
830.736	0.02914
835.667	0.03086
840.638	0.03196
845.649	0.03106
850.703	0.03537
855.798	0.02608
860.796	0.02465
865.694	0.03023
870.631	0.0223
875.75	0.02838
880.766	0.02422
885.677	0.03057
890.627	0.02975
895.615	0.02811
900.641	0.04107
905.707	0.03405
910.662	0.03502
915.654	0.03202
920.685	0.03131
925.6	0.0253
930.551	0.02642
935.539	0.02414
940.565	0.03883
945.628	0.03068
950.729	0.03379
955.707	0.02507
960.559	0.03123
965.609	0.03365
970.695	0.03834
975.654	0.03422
980.647	0.02829
985.677	0.02941
990.742	0.02278
995.672	0.03644
1000.64	0.03526
1005.64	0.03201
1010.67	0.03361
1015.74	0.03581
1020.67	0.02898
1025.63	0.03434
1030.63	0.04156
1035.66	0.03664
1040.72	0.02914
1045.64	0.02747
1050.58	0.02862
1055.57	0.02764
1060.58	0.03216
1065.63	0.03893
1070.52	0.03349
1075.44	0.02313
1080.59	0.01808
1085.77	0.02703
1090.6	0.02611
1095.45	0.03159
1100.54	0.0386
1105.65	0.03087
1110.61	0.02699
1115.59	0.03478
1120.6	0.0325
1125.45	0.03033
1130.52	0.02596
1135.63	0.02782
1140.57	0.03101
1145.53	0.03062
1150.53	0.03538
1155.55	0.03604
1160.61	0.02927
1165.69	0.03678
1170.6	0.03737
1175.53	0.03383
1180.49	0.02905
1185.49	0.02908
1190.51	0.03317
1195.56	0.03523
1200.64	0.03031
1205.53	0.03961
1210.45	0.0462
1215.39	0.04351
1220.36	0.02902
1225.37	0.0299
1230.4	0.02925
1235.46	0.03685
1240.55	0.03251
1245.66	0.03715
1250.58	0.03898
1255.52	0.03436
1260.48	0.03594
1265.48	0.04136
1270.5	0.04349
1275.56	0.0426
1280.63	0.03648
1285.5	0.03607
1290.39	0.03121
1295.31	0.03293
1300.25	0.03283
1305.47	0.038
1310.46	0.04402
1315.23	0.03204
1320.29	0.03054
1325.36	0.02532
1330.47	0.02875
1335.6	0.03501
1340.5	0.0347
1345.43	0.03284
1350.38	0.03182
1355.36	0.03676
1360.36	0.04179
1365.39	0.03852
1370.45	0.03973
1375.26	0.04029
1380.37	0.03739
1385.5	0.03669
1390.39	0.03385
1395.3	0.03699
1400.24	0.03929
1405.2	0.04498
1410.19	0.04831
1415.2	0.04725
1420.24	0.03411
1425.3	0.03326
1430.39	0.03927
1435.5	0.04784
1440.36	0.04659
1445.23	0.04066
1450.42	0.03687
1455.35	0.03165
1460.29	0.03721
1465.26	0.03973
1470.26	0.03453
1475.28	0.03011
1480.32	0.03854
1485.39	0.04374
1490.18	0.03502
1495.3	0.05107
1500.44	0.02996
1505.3	0.02565
1510.18	0.02727
1515.09	0.03469
1520.33	0.03976
1525.59	0.0417
1530.56	0.03448
1535.56	0.03552
1540.59	0.03386
1545.32	0.04008
1550.07	0.04222
1555.15	0.04328
1560.27	0.04091
1565.4	0.0411
1570.24	0.04985
1575.1	0.03541
1580.31	0.02888
1585.21	0.02717
1590.13	0.03916
1595.41	0.04454
1600.38	0.04251
1605.37	0.04311
1610.38	0.04396
1615.42	0.04642
1620.47	0.04133
1625.21	0.03595
1630.32	0.03904
1635.44	0.04259
1640.24	0.043
1645.06	0.0426
1650.25	0.04326
1655.46	0.04511
1660.35	0.04869
1665.26	0.04524
1670.18	0.04396
1675.13	0.04119
1680.1	0.03161
1685.09	0.03196
1690.1	0.03712
1695.13	0.04153
1700.18	0.04374
1705.26	0.04154
1710.35	0.04309
1715.47	0.05181
1720.24	0.05013
1725.03	0.04254
1730.21	0.04498
1735.41	0.04419
1740.26	0.04435
1745.13	0.04879
1750.39	0.05025
1755.3	0.05022
1760.23	0.05025
1765.18	0.05296
1770.14	0.05672
1775.13	0.05238
1780.14	0.05121
1785.17	0.04872
1790.21	0.05073
1795.28	0.0421
1799.98	0.05195
1805.09	0.04311
1810.21	0.04211
1814.96	0.04099
1820.13	0.05397
1825.32	0.05063
1830.13	0.04866
1834.95	0.04718
1840.2	0.04585
1845.47	0.03821
1850.36	0.04241
1855.26	0.04535
1860.18	0.04313
1865.12	0.05133
1870.08	0.04495
1875.05	0.04354
1880.05	0.04447
1885.06	0.04206
1890.09	0.04804
1895.14	0.04598
1900.22	0.03451
1905.31	0.03877
1910.42	0.03781
1915.12	0.05242
1919.83	0.04151
1925	0.04485
1930.18	0.04553
1935.39	0.04711
1940.18	0.04078
1944.98	0.04066
1950.24	0.04283
1955.09	0.0483
1959.94	0.04207
1965.26	0.04595
1970.16	0.04391
1975.07	0.05054
1980	0.03733
1984.94	0.0325
1989.91	0.04053
1994.89	0.0392
1999.89	0.03767
2004.91	0.04356
2009.94	0.04162
2014.99	0.04938
2020.06	0.0472
2025.15	0.04625
2030.26	0.0383
2034.92	0.03642
2040.06	0.05014
2045.22	0.05063
2049.93	0.04559
2055.13	0.04477
2060.34	0.04565
2065.1	0.03678
2069.87	0.03848
2074.66	0.03766
2079.95	0.0422
2085.25	0.04651
2090.09	0.04899
2094.95	0.03882
2099.82	0.03976
2104.71	0.0379
2109.61	0.03206
2114.53	0.03407
2119.97	0.03705
2125.42	0.03847
2130.39	0.05165
2135.38	0.04333
2140.39	0.04621
2145.41	0.03705
2149.94	0.03559
2154.49	0.0246
2159.56	0.04514
2164.65	0.03621
2169.75	0.0506
2174.87	0.04331
2180.01	0.03672
2185.17	0.04338
2190.34	0.03286
2195.01	0.03831
2199.7	0.03949
2204.92	0.03645
2210.16	0.03555
2214.89	0.04192
2219.64	0.03365
2224.93	0.04052
2230.24	0.03272
2235.03	0.03819
2239.83	0.04059
2245.19	0.03476
2250.03	0.03681
2254.89	0.04029
2259.75	0.04606
2264.64	0.04919
2270.08	0.04167
2274.99	0.04332
2279.93	0.03451
2284.87	0.03466
2289.83	0.03661
2294.81	0.04064
2299.8	0.03907
2304.81	0.03503
2309.83	0.03126
2314.87	0.03151
2319.92	0.03568
2324.99	0.03533
2329.51	0.03378
2334.61	0.03327
2339.73	0.02704
2344.86	0.03506
2350.01	0.03559
2354.6	0.02869
2359.78	0.03617
2364.97	0.03557
2369.6	0.028
2374.83	0.03125
2380.07	0.04045
2384.74	0.03397
2389.43	0.03908
2394.72	0.04124
2400.02	0.03069
2404.75	0.03111
2409.49	0.02788
2414.85	0.02973
2420.22	0.03218
2425	0.03009
2429.8	0.02983
2434.61	0.03515
2439.44	0.03231
2444.28	0.03513
2449.75	0.03032
2455.22	0.03821
2460.11	0.02774
2465.01	0.03506
2469.92	0.03574
2474.85	0.03031
2479.79	0.03433
2484.75	0.03865
2489.72	0.03191
2494.7	0.03646
2499.7	0.03269
2504.71	0.03218
2509.74	0.02929
2514.78	0.02952
2519.84	0.03364
2524.91	0.04104
2529.99	0.0352
2535.09	0.03562
2540.21	0.03379
2544.7	0.03048
2549.19	0.03618
2554.35	0.03303
2559.52	0.03198
2564.7	0.03717
2569.91	0.02823
2575.12	0.0387
2579.7	0.03237
2584.28	0.02796
2589.54	0.03418
2594.81	0.03543
2600.1	0.02951
2604.74	0.03698
2609.39	0.03479
2614.72	0.0312
2620.07	0.0271
2624.76	0.03222
2629.46	0.03932
2634.85	0.0346
2639.58	0.03304
2644.32	0.03568
2649.75	0.03061
2654.52	0.03472
2659.3	0.02632
2664.77	0.02644
2669.58	0.02907
2674.4	0.03479
2679.92	0.03344
2684.76	0.03495
2689.62	0.03173
2694.49	0.03182
2699.37	0.03506
2704.27	0.03346
2709.17	0.03637
2714.8	0.03109
2719.73	0.03488
2724.68	0.03357
2729.64	0.02953
2734.62	0.03461
2739.6	0.03447
2744.6	0.03209
2749.62	0.03332
2754.64	0.03042
2759.68	0.02942
2764.73	0.03825
2769.8	0.035
2774.15	0.03087
2779.24	0.03514
2784.35	0.03554
2789.46	0.03148
2794.59	0.02637
2799.74	0.0399
2804.9	0.03226
2809.33	0.02924
2814.51	0.02957
2819.71	0.02513
2824.17	0.02781
2829.4	0.029
2834.63	0.03273
2839.13	0.03321
2844.39	0.03349
2849.67	0.03763
2854.2	0.03652
2859.51	0.03446
2864.82	0.03735
2869.39	0.02989
2873.97	0.03068
2879.32	0.03596
2884.69	0.03373
2889.31	0.03079
2893.93	0.03494
2899.34	0.02777
2904.76	0.03481
2909.42	0.02908
2914.09	0.03254
2919.56	0.03032
2925.03	0.03209
2929.74	0.03836
2934.46	0.03059
2939.18	0.02878
2943.93	0.03114
2949.47	0.03312
2955.03	0.03076
2959.8	0.03798
2964.59	0.0401
2969.39	0.03647
2974.2	0.02709
2979.02	0.03542
2983.85	0.03008
2988.69	0.02964
2994.36	0.02783
3000.03	0.02735
3004.92	0.03455
3009.81	0.03531
3014.71	0.0268
3019.63	0.02407
3024.55	0.03457
3029.49	0.02458
3034.44	0.02777
3039.4	0.04165
3044.37	0.03367
3049.36	0.03255
3054.36	0.03495
3059.36	0.04028
3064.38	0.02958
3069.41	0.03715
3074.46	0.02821
3079.51	0.02833
3084.58	0.03734
3089.66	0.02572
3094.75	0.02453
3099.86	0.03464
3104.97	0.02624
3109.24	0.02871
3113.52	0.02521
3118.67	0.02941
3123.83	0.02609
3129	0.03268
3134.19	0.01825
3139.39	0.03538
3144.59	0.03206
3149.82	0.02483
3154.18	0.02285
3158.55	0.03576
3163.8	0.03506
3169.07	0.02472
3174.35	0.0265
3179.64	0.03202
3184.07	0.03139
3188.49	0.02111
3193.82	0.02679
3199.16	0.03488
3204.51	0.02505
3209.88	0.02346
3214.36	0.02885
3218.85	0.02331
3224.25	0.03264
3229.66	0.02525
3234.18	0.03176
3238.72	0.02519
3244.16	0.02764
3249.62	0.03127
3254.18	0.0296
3258.76	0.02149
3264.25	0.02738
3269.76	0.02495
3274.36	0.02456
3278.97	0.03089
3284.52	0.03531
3289.15	0.02096
3293.79	0.02392
3299.38	0.02778
3304.04	0.02832
3308.71	0.02185
3314.33	0.02358
3319.02	0.03331
3323.72	0.02365
3329.38	0.02373
3334.1	0.02393
3338.83	0.02787
3344.52	0.02851
3349.28	0.02704
3354.04	0.02126
3358.81	0.03019
3363.6	0.02922
3369.35	0.02765
3374.15	0.02171
3378.97	0.02124
3383.79	0.02298
3388.63	0.02081
3394.44	0.01325
3399.3	0.01783
3404.16	0.0218
3409.04	0.02151
3413.93	0.02286
3418.82	0.02127
3423.73	0.02437
3428.65	0.0209
3433.57	0.02838
3439.5	0.02332
3444.45	0.02551
3449.41	0.01815
3454.38	0.01968
3459.36	0.02356
3464.35	0.02316
3469.35	0.01771
3474.36	0.01967
3479.38	0.01641
3484.41	0.01054
3488.45	0.01801
3493.5	0.02037
3498.56	0.01348
3503.63	0.01513
3508.71	0.02427
3513.81	0.01874
3518.91	0.01662
3524.03	0.01562
3529.15	0.0258
3534.29	0.02186
3539.43	0.01865
3543.56	0.01372
3548.72	0.01979
3553.9	0.02388
3559.09	0.01868
3564.29	0.01447
3568.46	0.01781
3573.68	0.01713
3578.9	0.0211
3584.14	0.01934
3589.4	0.01969
3593.61	0.02175
3598.88	0.01742
3604.16	0.01477
3608.39	0.015
3613.7	0.02048
3619.01	0.01073
3623.27	0.00292
3628.61	0.00932
3633.95	0.0147
3638.24	0.01757
3643.6	0.01488
3648.98	0.01409
3653.29	0.01372
3658.69	0.01344
3664.1	0.021
3668.44	0.01804
3673.87	0.01642
3679.31	0.01246
3683.67	0.01676
3688.04	0.02549
3693.51	0.01315
3699	0.01226
3703.39	0.01284
3708.9	0.01574
3714.42	0.01027
3718.84	0.01141
3723.27	0.01322
3728.82	0.01188
3734.38	0.01237
3738.83	0.01253
3743.3	0.00793
3748.89	0.01359
3754.49	0.02078
3758.98	0.01109
3763.48	0.01358
3767.99	0.01568
3773.63	0.0202
3779.29	0.01337
3783.82	0.01083
3788.36	0.0133
3792.91	0.01357
3798.61	0.01604
3804.32	0.0153
3808.9	0.0192
3813.49	0.01043
3818.08	0.01162
3823.83	0.01348
3829.6	0.01153
3834.22	0.01886
3838.85	0.0196
3843.49	0.01697
3848.13	0.01677
3852.78	0.01256
3858.61	0.01191
3864.45	0.01522
3869.14	0.01609
3873.83	0.0162
3878.52	0.01082
3883.23	0.01426
3887.95	0.01621
3892.67	0.01187
3898.59	0.01296
3904.51	0.02157
3909.26	0.01513
3914.03	0.00783
3918.8	0.00814
3923.57	0.01526
3928.36	0.01505
3933.15	0.01379
3937.95	0.01274
3942.77	0.00887
3947.59	0.01387
3953.62	0.01375
3959.67	0.01503
3964.52	0.01136
3969.38	0.01438
3974.25	0.00973
3979.12	0.01292
3984.01	0.01034
3988.9	0.01372
3993.8	0.01647
3998.71	0.00901
4003.63	0.01361
4008.55	0.01266
4013.49	0.01834
4018.44	0.01178
4023.39	0.01651
4028.35	0.01087
4033.32	0.00741
4038.3	0.01181
4043.29	0.01732
4048.29	0.01428
4053.3	0.01511
4058.31	0.01454
4063.34	0.02002
4068.37	0.0197
4073.41	0.01516
4078.47	0.01926
4083.53	0.014
4088.6	0.01494
4093.68	0.0093
4098.77	0.02039
4103.86	0.01705
4108.97	0.0154
4114.08	0.00633
4119.21	0.01331
4124.34	0.01663
4130.77	0.01427
4137.22	0.00586
4142.39	0.01927
4147.56	0.02203
4152.75	0.01362
4157.94	0.01423
4163.14	0.00551
4168.36	0.01594
4173.58	0.01122
4178.81	0.01473
4184.06	0.00851
4190.62	0.01527
4197.2	0.01525
4202.48	0.01238
4207.76	0.01389
4213.05	0.00696
4218.36	0.01416
4223.67	0.01752
4228.99	0.01901
4235.66	0.01531
4242.35	0.01651
4247.7	0.01923
4253.07	0.01742
4258.44	0.02109
4263.83	0.01424
4270.58	0.01207
4277.34	0.01428
4282.76	0.01773
4288.19	0.01374
4293.64	0.00957
4300.45	0.01647
4307.28	0.01899
4312.76	0.01881
4318.24	0.01293
4323.74	0.01425
4330.63	0.02141
4337.52	0.01895
4343.06	0.01986
4348.6	0.0195
4355.54	0.02038
4362.5	0.01855
4368.08	0.01581
4373.66	0.01234
4380.67	0.01638
4387.68	0.01471
4393.31	0.01738
4400.35	0.02181
4407.41	0.0197
4413.07	0.01916
4420.17	0.02255
4427.27	0.0207
4432.97	0.01425
4440.11	0.02137
4447.26	0.02153
4453	0.02283
4460.18	0.0143
4467.38	0.00691
4473.15	0.01734
4480.39	0.01633
4487.63	0.01419
4494.9	0.01737
4502.18	0.01898
4508.02	0.02674
4515.33	0.01181
4522.66	0.01264
4530.01	0.01332
4537.37	0.01294
4544.76	0.01261
4552.15	0.01374
4559.57	0.01136
4567.01	0.01635
4572.97	0.01405
4580.43	0.01163
4587.92	0.01616
4595.42	0.01824
4604.44	0.01984
4611.98	0.02284
4619.54	0.02043
4627.12	0.0227
4634.71	0.02487
4642.32	0.01872
4649.95	0.01938
4657.6	0.01924
4665.27	0.02284
4674.49	0.01795
4682.2	0.02253
4689.93	0.01827
4699.22	0.01967
4706.98	0.01879
4714.77	0.01625
4724.14	0.01837
4731.96	0.01756
4739.81	0.01938
4749.24	0.01867
4757.13	0.01376
4765.04	0.01721
4774.55	0.01633
4784.09	0.01876
4792.06	0.01603
4800.05	0.01552
4809.66	0.01379
4819.3	0.01602
4828.97	0.01092
4837.04	0.01179
4845.14	0.01605
4854.89	0.01622
4864.66	0.01658
4874.46	0.01834
4884.29	0.01848
4894.15	0.02089
4904.03	0.0201
4913.95	0.01523
4923.89	0.02213
4933.87	0.02025
4943.87	0.01657
4953.9	0.01874
4963.96	0.01805
4974.06	0.01793
4984.18	0.01799
4994.33	0.01733
5004.51	0.02166
5014.72	0.01544
5023.25	0.0136
5030.09	0.01358
5038.66	0.01457
5048.98	0.01414
5059.32	0.02128
5067.96	0.0186
5074.89	0.01485
5083.57	0.02026
5094.02	0.01983
5102.75	0.01939
5109.75	0.01707
5118.52	0.02596
5129.06	0.02344
5137.88	0.0179
5144.95	0.01551
5153.81	0.02215
5162.68	0.01948
5169.8	0.02332
5178.72	0.01858
5187.66	0.01979
5194.83	0.01866
5203.81	0.02074
5212.81	0.02151
5220.03	0.02349
5227.26	0.02381
5234.51	0.02177
5243.59	0.023
5252.69	0.02417
5259.99	0.0197
5267.31	0.02654
5274.63	0.01952
5281.98	0.01809
5289.33	0.01437
5298.55	0.02768
5307.79	0.02508
5315.2	0.02219
5322.63	0.01668
5330.07	0.02003
5337.52	0.01955
5344.99	0.02071
5352.48	0.02016
5359.98	0.01864
5367.5	0.01388
5375.03	0.02124
5382.57	0.02068
5390.14	0.0199
5399.61	0.02247
5409.11	0.01861
5416.73	0.01758
5424.36	0.0208
5432.01	0.02423
5439.67	0.02118
5449.27	0.01955
5458.9	0.01707
5466.61	0.02352
5474.35	0.02623
5484.04	0.02581
5493.75	0.02026
5501.54	0.02203
5509.35	0.01965
5519.13	0.02455
5528.93	0.02347
5538.77	0.02254
5548.62	0.02115
5556.52	0.02085
5564.44	0.02316
5574.36	0.02223
5584.31	0.02428
5594.29	0.02037
5604.28	0.02311
5612.3	0.02242
5620.34	0.01968
5628.39	0.01844
5638.48	0.02198
5648.59	0.01904
5658.73	0.01874
5668.9	0.01982
5677.05	0.01924
5685.22	0.02089
5693.41	0.02567
5703.67	0.02573
5713.95	0.02443
5722.2	0.03066
5730.47	0.03405
5738.75	0.031
5747.05	0.02849
5755.36	0.02052
5763.7	0.02451
5774.14	0.01988
5784.61	0.01857
5793.01	0.02469
5801.42	0.02432
5809.85	0.02078
5818.3	0.01519
5828.89	0.02608
5839.5	0.0272
5848.01	0.02826
5858.68	0.02879
5869.37	0.02227
5877.94	0.02722
5888.69	0.02584
5899.46	0.02896
5908.1	0.03153
5916.76	0.02725
5925.44	0.02631
5934.13	0.02412
5942.84	0.02556
5951.57	0.02732
5960.32	0.03064
5969.09	0.02545
5977.88	0.02888
5988.89	0.02946
5999.93	0.02446
6008.79	0.02651
6017.66	0.02178
6026.55	0.0252
6035.46	0.02428
6044.39	0.02653
6053.34	0.02288
6062.31	0.02084
6071.3	0.02419
6080.3	0.02418
6089.33	0.0223
6098.38	0.02233
6107.44	0.02212
6116.53	0.02251
6125.63	0.02395
6134.76	0.02271
6143.9	0.02544
6153.06	0.03192
6162.25	0.02523
6171.45	0.0237
6180.68	0.02546
6189.92	0.02504
6199.19	0.02697
6208.47	0.0297
6217.77	0.02213
6227.1	0.0246
6238.78	0.02511
6250.5	0.02561
6259.9	0.01834
6269.31	0.02769
6278.75	0.02615
6288.21	0.02071
6297.69	0.02915
6307.19	0.02664
6316.71	0.03037
6328.64	0.02553
6340.6	0.02573
6350.19	0.02858
6359.81	0.02793
6369.45	0.03024
6379.1	0.03285
6388.78	0.03289
6398.48	0.02815
6408.2	0.0331
6417.95	0.03264
6427.71	0.03715
6437.5	0.0334
6447.31	0.03448
6457.14	0.03109
6466.99	0.02984
6476.86	0.03155
6486.76	0.02752
6496.68	0.02671
6506.61	0.02613
6516.58	0.02628
6526.56	0.02805
6536.57	0.03092
6546.6	0.0279
6556.65	0.02423
6566.72	0.02254
6576.81	0.02436
6586.93	0.03089
6597.07	0.02836
6607.24	0.02246
6617.43	0.0303
6627.63	0.0281
6637.87	0.02829
6648.12	0.02979
6658.4	0.03272
6668.7	0.03384
6679.03	0.02947
6689.38	0.02851
6699.75	0.02777
6710.14	0.0234
6720.56	0.02732
6731	0.02474
6741.47	0.02561
6751.96	0.02252
6762.47	0.02343
6773.01	0.02241
6783.57	0.02679
6794.15	0.02735
6804.76	0.02265
6815.4	0.03155
6826.05	0.02496
6836.73	0.02656
6847.44	0.02753
6858.17	0.03072
6868.93	0.02949
6879.7	0.02945
6890.51	0.02946
6901.34	0.02821
6912.19	0.02987
6923.07	0.03692
6933.97	0.02923
6944.9	0.03603
6955.85	0.03072
6966.83	0.03109
6977.84	0.03088
6988.87	0.0278
6999.92	0.02473
7011	0.02426
7022.11	0.02577
7033.24	0.02573
7044.4	0.02741
7055.58	0.02457
7066.79	0.02579
7078.02	0.02689
7089.28	0.02857
7100.57	0.02724
7111.88	0.02751
7123.22	0.03486
7134.59	0.03126
7145.98	0.02795
7157.4	0.03038
7168.84	0.02992
7180.31	0.03234
7191.81	0.02713
7203.34	0.02971
7214.89	0.03163
7226.47	0.03196
7238.08	0.03407
7249.71	0.02977
7261.37	0.02662
7273.06	0.02416
7284.77	0.0294
7296.52	0.02975
7308.29	0.03429
7320.09	0.02811
7331.91	0.02676
7343.77	0.02705
7355.65	0.02791
7367.56	0.03399
7379.5	0.03694
7391.47	0.03457
7403.46	0.03325
7415.48	0.03281
7427.53	0.036
7439.62	0.03793
7451.72	0.03167
7463.86	0.03333
7476.03	0.02958
7488.22	0.02952
7500.45	0.02857
7512.7	0.02644
7524.98	0.0256
7537.3	0.02427
7549.64	0.02962
7562.01	0.02645
7574.41	0.02938
7586.84	0.02728
7599.3	0.0296
7611.79	0.02921
7624.31	0.03405
7636.86	0.03251
7649.44	0.02872
7662.05	0.03141
7674.69	0.03292
7687.36	0.03222
7700.06	0.03126
7712.79	0.03
7725.56	0.03409
7738.35	0.0379
7751.18	0.03374
7764.03	0.03581
7776.92	0.03359
7789.84	0.03327
7802.78	0.02922
7815.77	0.03798
7828.78	0.03195
7841.82	0.03516
7854.9	0.03139
7868	0.03568
7881.15	0.03637
7894.31	0.03653
7907.52	0.03327
7920.75	0.03238
7934.02	0.02899
7947.32	0.03496
7960.66	0.03516
7974.02	0.03865
7987.42	0.03506
8000.85	0.03007
8014.32	0.03325
8027.81	0.03405
8041.34	0.0364
8054.91	0.03715
8068.51	0.03079
8082.14	0.02964
8095.8	0.03295
8109.5	0.0307
8123.23	0.02963
8137	0.02718
8150.8	0.02998
8164.63	0.03036
8178.5	0.03578
8192.4	0.03394
8206.34	0.03365
8220.31	0.03374
8234.32	0.03551
8248.36	0.0371
8262.44	0.03515
8276.55	0.03546
8290.7	0.03469
8304.88	0.0353
8319.1	0.03326
8333.35	0.03289
8347.64	0.02701
8361.97	0.03776
8376.33	0.03227
8390.72	0.03499
8405.15	0.02865
8419.62	0.03606
8434.13	0.02995
8448.67	0.03091
8463.25	0.03513
8477.86	0.0384
8492.52	0.04041
8507.21	0.03803
8521.93	0.03576
8536.7	0.03892
8551.5	0.04128
8566.34	0.03576
8581.22	0.03984
8596.13	0.03911
8611.08	0.03403
8626.07	0.03682
8641.1	0.03849
8656.17	0.03871
8671.27	0.04098
8686.41	0.03449
8701.6	0.03553
8716.82	0.03493
8732.08	0.03596
8747.37	0.0381
8762.71	0.03722
8778.09	0.03869
8793.51	0.03923
8808.96	0.0421
8824.46	0.03811
8840	0.03672
8855.57	0.04093
8871.19	0.03867
8886.84	0.03553
8902.54	0.03577
8918.28	0.03816
8934.05	0.03871
8949.87	0.03643
8965.73	0.03277
8981.63	0.03241
8997.58	0.03753
9013.56	0.03784
9029.58	0.03612
9045.65	0.03885
9061.76	0.03593
9077.91	0.0371
9094.1	0.03943
9110.34	0.03606
9126.61	0.03724
9142.93	0.03428
9159.3	0.03372
9175.7	0.03383
9192.15	0.03319
9208.64	0.0386
9225.17	0.03758
9241.75	0.03603
9258.37	0.03322
9275.04	0.03812
9291.75	0.03101
9308.5	0.03681
9325.3	0.03542
9342.14	0.03463
9359.02	0.03922
9375.96	0.03725
9392.93	0.0325
9409.95	0.03289
9427.02	0.03961
9444.13	0.03716
9461.29	0.04025
9478.49	0.03346
9495.74	0.03758
9513.03	0.03676
9530.37	0.03736
9547.76	0.03496
9565.19	0.03945
9582.67	0.03904
9600.19	0.03784
9617.77	0.0393
9635.39	0.03827
9653.06	0.03949
9670.77	0.03587
9688.53	0.04173
9706.34	0.04202
9724.2	0.04132
9742.1	0.04038
9760.06	0.04028
9778.06	0.03924
9796.11	0.04341
9814.21	0.04044
9832.36	0.04281
9850.56	0.0355
9868.81	0.04201
9887.11	0.03627
9905.45	0.04377
9923.85	0.0406
9942.3	0.03944
9960.79	0.04034
9979.34	0.03819
9997.94	0.043
10016.6	0.04301
10035.3	0.04257
10054	0.043
10072.8	0.04239
10091.7	0.0434
10110.6	0.04438
10129.5	0.04646
10148.6	0.04295
10167.6	0.04132
10186.7	0.04234
10205.9	0.04304
10225.1	0.04379
10244.4	0.04015
10263.7	0.04126
10283.1	0.03984
10302.5	0.04022
10322	0.04294
10341.6	0.04121
10361.1	0.04191
10380.8	0.04009
10400.5	0.03814
10420.3	0.03989
10440.1	0.04092
10460	0.03972
10479.9	0.04224
10499.9	0.04094
10519.9	0.0404
10540	0.04162
10560.1	0.03816
10580.3	0.04008
10600.6	0.04208
10620.9	0.04183
10641.3	0.04151
10661.7	0.04408
10682.2	0.04199
10702.8	0.04483
10723.4	0.04238
10744	0.04088
10764.7	0.04272
10785.5	0.04302
10806.4	0.04317
10827.2	0.04081
10848.2	0.03997
10869.2	0.04297
10890.3	0.04464
10911.4	0.04468
10932.6	0.03929
10953.9	0.04058
10975.2	0.04345
10996.6	0.04486
11018	0.04676
11039.5	0.04428
11061.1	0.04241
11082.7	0.04153
11104.4	0.04253
11126.1	0.04107
11148	0.0404
11169.8	0.04137
11191.8	0.04451
11213.8	0.04356
11235.8	0.04179
11258	0.04349
11280.1	0.04365
11302.4	0.04623
11324.7	0.04548
11347.1	0.04526
11369.5	0.04408
11392.1	0.04403
11414.6	0.04567
11437.3	0.04364
11460	0.04626
11482.8	0.0461
11505.6	0.04616
11528.5	0.04446
11551.5	0.04448
11574.5	0.04051
11597.6	0.04361
11620.8	0.04463
11644.1	0.04404
11667.4	0.04219
11690.8	0.04103
11714.2	0.04168
11737.8	0.04086
11761.3	0.04238
11785	0.03881
11808.7	0.04082
11832.5	0.04555
11856.4	0.04799
11880.3	0.04466
11904.4	0.04089
11928.4	0.04187
11952.6	0.04816
11976.8	0.04893
12001.1	0.0448
12025.5	0.04361
12049.9	0.04137
12074.5	0.04201
12099	0.04205
12123.7	0.03945
12148.4	0.03992
12173.2	0.04354
12198.1	0.04528
12223.1	0.04582
12248.1	0.04702
12273.2	0.04604
12298.4	0.04734
12323.7	0.04784
12349	0.04799
12374.4	0.04881
12399.9	0.05002
12425.5	0.0499
12451.1	0.04785
12476.9	0.04606
12502.7	0.04386
12528.5	0.04797
12554.5	0.04737
12580.5	0.04892
12606.7	0.04868
12632.9	0.04673
12659.1	0.04407
12685.5	0.04972
12711.9	0.04865
12738.5	0.05122
12765	0.05169
12791.7	0.05035
12818.5	0.05111
12845.3	0.05011
12872.3	0.05278
12899.3	0.054
12926.4	0.05192
12953.5	0.05131
12980.8	0.0519
13008.1	0.05136
13035.6	0.05251
13063.1	0.04893
13090.7	0.05227
13118.4	0.04787
13146.2	0.04801
13174	0.04717
13202	0.05062
13230	0.05065
13258.1	0.05579
13286.3	0.0523
13314.6	0.05548
13343	0.04965
13371.5	0.05288
13400	0.05273
13428.7	0.05505
13457.4	0.05395
13486.3	0.05215
13515.2	0.04929
13544.2	0.04896
13573.3	0.04707
13602.5	0.04989
13631.8	0.053
13661.2	0.05332
13690.7	0.0523
13720.2	0.05017
13749.9	0.05191
13779.6	0.05006
13809.5	0.05135
13839.5	0.04897
13869.5	0.04978
13899.6	0.04741
13929.9	0.04842
13960.2	0.04913
13990.6	0.0521
14021.1	0.05333
14051.8	0.05336
14082.5	0.05012
14113.3	0.05331
14144.2	0.05501
14175.3	0.05482
14206.4	0.05498
14237.6	0.05327
14268.9	0.0518
14300.4	0.05367
14331.9	0.05102
14363.5	0.05322
14395.2	0.05804
14427.1	0.05483
14459	0.05586
14491	0.05312
14523.2	0.0557
14555.4	0.05853
14587.8	0.05569
14620.2	0.0563
14652.8	0.05278
14685.5	0.05506
14718.3	0.05578
14751.2	0.05826
14784.2	0.05765
14817.3	0.05782
14850.5	0.0556
14883.8	0.05936
14917.2	0.05725
14950.8	0.05515
14984.4	0.05434
15018.2	0.05575
15052.1	0.05493
15086.1	0.05654
15120.2	0.0575
15154.4	0.05985
15188.7	0.05584
15223.2	0.05597
15257.7	0.05755
15292.4	0.05908
15327.2	0.06027
15362.1	0.05733
15397.1	0.04969
15432.3	0.05273
15467.5	0.05975
15502.9	0.05934
15538.4	0.06089
15574	0.05864
15609.8	0.06072
15645.6	0.06278
15681.6	0.06212
15717.7	0.06014
15754	0.05881
15790.3	0.05556
15826.8	0.05748
15863.4	0.06086
15900.1	0.06148
15936.9	0.06107
15973.9	0.06486
16011	0.06325
16048.2	0.06472
16085.6	0.06211
16123	0.06363
16160.7	0.06214
16198.4	0.06305
16236.3	0.06245
16274.3	0.06745
16312.4	0.06982
16350.6	0.06465
16389	0.06513
16427.6	0.06702
16466.2	0.06971
16505	0.06939
16543.9	0.06672
16583	0.06267
16622.2	0.06346
16661.5	0.06522
16701	0.06808
16740.6	0.06735
16780.4	0.06946
16820.2	0.06844
16860.3	0.06702
16900.4	0.06883
16940.8	0.0658
16981.2	0.06637
17021.8	0.0629
17062.5	0.06461
17103.4	0.0656
17144.4	0.0641
17185.6	0.06706
17226.9	0.06764
17268.4	0.0728
17310	0.07125
17351.7	0.06602
17393.6	0.05951
17435.7	0.06392
17477.9	0.06577
17520.2	0.0678
17562.7	0.06955
17605.4	0.06851
17648.2	0.07184
17691.1	0.06642
17734.3	0.06917
17777.5	0.06584
17821	0.06449
17864.5	0.06586
17908.3	0.0681
17952.2	0.0722
17996.2	0.0725
18040.4	0.07029
18084.8	0.07272
18129.3	0.07321
18174	0.07185
18218.9	0.07036
18263.9	0.07075
18309.1	0.06754
18354.5	0.06997
18400	0.07081
18445.7	0.07296
18491.5	0.07423
18537.5	0.0769
18583.7	0.07334
18630.1	0.06988
18676.6	0.06931
18723.3	0.06988
18770.2	0.0736
18817.2	0.07479
18864.4	0.07619
18911.8	0.0768
18959.4	0.07853
19007.2	0.07556
19055.1	0.07357
19103.2	0.07124
19151.5	0.07221
19199.9	0.07106
19248.5	0.07336
19297.4	0.07672
19346.4	0.08251
19395.6	0.07753
19444.9	0.0728
19494.5	0.06635
19544.2	0.0653
19594.2	0.06967
19644.3	0.07305
19694.6	0.07221
19745.1	0.07112
19795.8	0.07178
19846.7	0.06855
19897.8	0.07147
19949	0.06577
20000.5	0.06932
20052.2	0.07055
20104	0.07042
20156.1	0.07318
20208.3	0.0764
20260.8	0.07552
20313.4	0.0745
20366.3	0.0716
20419.3	0.06887
20472.6	0.06745
20526.1	0.07165
20579.7	0.07504
20633.6	0.07776
20687.7	0.07624
20742	0.07453
20796.5	0.07347
20851.2	0.06805
20906.2	0.06796
20961.3	0.07169
21016.7	0.07391
21072.3	0.0764
21128.1	0.07915
21184.1	0.07501
21240.3	0.06809
21296.8	0.06668
21353.4	0.06848
21410.3	0.07422
21467.5	0.07611
21524.8	0.07607
21582.4	0.07231
21640.2	0.06937
21698.2	0.06829
21756.5	0.06722
21814.9	0.06759
21873.7	0.07235
21932.6	0.07201
21991.8	0.0745
22051.2	0.07402
22110.9	0.07084
22170.8	0.0707
22230.9	0.06838
22291.3	0.06855
22351.9	0.06936
22412.8	0.07486
22473.9	0.07924
22535.3	0.07592
22596.9	0.0688
22658.7	0.0643
22720.8	0.06401
22783.2	0.07082
22845.8	0.07602
22908.6	0.08158
22971.8	0.07788
23035.1	0.07165
23098.8	0.06423
23162.7	0.06713
23226.8	0.07179
23291.2	0.07581
23355.9	0.07719
23420.8	0.07374
23486.1	0.07094
23551.5	0.06577
23617.3	0.0663
23683.3	0.06917
23749.6	0.07618
23816.2	0.07721
23883	0.07637
23950.1	0.07166
24017.5	0.07068
24085.2	0.06896
24153.2	0.07054
24221.4	0.07393
24290	0.08136
24358.8	0.08274
24427.9	0.07869
24497.3	0.07112
24567	0.06763
24637	0.07006
24707.2	0.0811
24777.8	0.08829
24848.7	0.08889
24919.8	0.08051
24991.3	0.07066
25063.1	0.06935
25135.2	0.0757
25207.5	0.08781
25280.2	0.0923
25353.2	0.08737
25426.5	0.07972
25500.2	0.07525
25574.1	0.07806
25648.4	0.08808
25723	0.09252
25797.8	0.09181
25873.1	0.08942
25948.6	0.08547
26024.5	0.08439
26100.7	0.08599
26177.2	0.08985
26254.1	0.0931
26331.3	0.09356
26408.8	0.09176
26486.7	0.08591
26564.9	0.08556
26643.4	0.08428
26722.3	0.09076
26801.6	0.09337
26881.2	0.0903
26961.1	0.08317
27041.4	0.07918
27122	0.08408
27203	0.09175
27284.4	0.08919
27366.1	0.08229
27448.2	0.07474
27530.6	0.07616
27613.4	0.08104
27696.6	0.08409
27780.1	0.07707
27864.1	0.06752
27948.4	0.0668
28033	0.07139
28118.1	0.07307
28203.5	0.066
28289.3	0.06016
28375.5	0.05823
28462.1	0.0614
28549.1	0.06075
28636.5	0.05473
28724.3	0.04981
28812.5	0.04968
28901	0.04991
28990	0.04762
29079.4	0.04273
29169.2	0.04083
29259.4	0.04076
29350	0.03801
29441	0.03463
29532.5	0.03315
29624.3	0.03247
29716.6	0.03101
29809.3	0.0293
29902.5	0.02832
29996	0.02629
30090	0.02459
30184.5	0.02502
30279.4	0.02286
30374.7	0.02156
30470.5	0.01808
30566.7	0.01597
30663.4	0.01402
30760.5	0.01265
30858	0.00995
30956.1	0.0077
31054.6	0.0068
31153.5	0.0067
31253	0.00657
31352.9	0.00599
31453.2	0.0057
31554.1	0.00555
31655.4	0.00561
31757.2	0.00573
31859.5	0.00494
31962.3	0.00493
32065.5	0.00487
32169.3	0.00524
32273.6	0.00534
32378.3	0.00586
32483.6	0.00518
32589.4	0.00555
32695.7	0.00492
32802.4	0.00627
32909.8	0.00641
33017.6	0.00685
33125.9	0.00527
33234.8	0.00478
33344.2	0.00355
33454.2	0.00227
33564.7	0.00121
33675.7	0.000593815
33787.3	0.000234815
33899.4	0.00016372
34012.1	0.000159216
34125.3	0.000153878
34239.1	5.08161e-05
34353.4	0.000157315
34468.3	0.000120717
34583.8	6.43218e-05
34699.9	-2.82507e-05
34816.5	7.07397e-05
34933.7	9.31662e-05
35051.5	4.23988e-05
35169.9	-2.28071e-05
35288.9	4.88338e-05
35408.4	7.0821e-05
35528.6	5.19102e-05
35649.4	-1.05977e-05
35770.8	0.000113548
35892.8	4.06599e-05
36015.4	7.87081e-06
36138.7	2.54184e-05
36262.5	5.93853e-05
36387	3.60658e-05
36512.2	3.63973e-05
36637.9	3.4832e-05
36764.3	7.1746e-05
36891.4	0.000105412
37019.1	9.99613e-05
37147.5	4.0111e-05
37276.5	0.000104831
37406.2	9.44799e-05
37536.5	0.000137411
37667.6	0.000112015
37799.3	0.000104635
37931.7	0.00011388
38064.8	0.000122562
38198.5	0.000122165
38333	6.2305e-05
38468.2	5.67509e-05
38604.1	7.98802e-05
38740.6	3.91034e-05
38877.9	6.98329e-05
39016	8.54818e-05
39154.7	5.35441e-05
39294.2	3.06801e-05
39434.5	9.77563e-05
39575.4	8.01149e-05
39717.1	7.85781e-05
39859.6	0.000105618
40002.8	0.000165932
40146.8	0.000127073
40291.6	0.00010848
40437.1	0.000129487
40583.4	9.9905e-05
40730.6	0.000176289
40878.4	7.32845e-05
41027.1	6.21633e-05
41176.6	6.04325e-05
41326.9	9.7849e-05
41478.1	9.59415e-05
41630	0.000137881
41782.7	6.10999e-05
41936.3	4.63776e-05
42090.8	9.44954e-05
42246.1	8.87723e-05
42402.2	7.34992e-05
42559.2	0.000102144
42717	9.94769e-05
42875.7	0.000157349
43035.3	0.000137048
43195.8	0.000157084
43357.1	8.6213e-05
43519.4	0.000173739
43682.5	0.000201721
43846.6	0.000181183
44011.6	0.000186545
44177.5	0.000158148
44344.3	0.000152576
44512.1	0.000194646
44680.8	0.000126313
44850.5	0.000120448
45021.1	0.000165039
45192.7	0.000135773
45365.2	9.11468e-05
45538.7	7.9478e-05
45713.2	0.000204451
45888.7	0.00011536
46065.2	9.2713e-05
46242.8	9.64506e-05
46421.3	0.000169183
46600.8	0.000186484
46781.4	0.00014097
46963.1	8.62734e-05
47145.7	0.000106865
47329.5	9.67955e-05
47514.3	0.000104002
47700.1	7.66969e-05
47887.1	7.93513e-05
48075.1	8.01529e-05
48264.2	5.01762e-05
48454.5	0.000121592
48645.8	0.000113454
48838.3	0.000118114
49031.9	0.000106611
49226.6	6.49802e-05
49422.5	9.52629e-05
49619.6	6.62303e-05
49817.8	0.000114218
50017.2	5.39481e-05
50217.8	8.96332e-05
50419.6	6.647e-05
50622.6	5.14508e-05
50826.8	8.30184e-05
51032.2	4.38529e-05
51238.8	5.83123e-05
51446.7	5.15709e-05
51655.9	6.48303e-05
51866.3	7.27823e-05
52078	7.48544e-05
52291	5.16526e-05
52505.2	3.69481e-05
52720.8	4.36272e-05
52937.7	5.65622e-05
53155.9	6.18765e-05
53375.5	3.66479e-05
53596.4	2.73903e-05
53818.6	3.62079e-05
54042.3	5.46451e-05
54267.3	5.35782e-05
54493.7	5.11096e-05
54721.5	4.61418e-05
54950.7	5.34279e-05
55181.4	6.12607e-05
55413.5	2.72345e-05
55647	2.22292e-05
55882	1.32186e-05
56118.5	4.82273e-05
56356.5	1.83543e-05
56596	1.82563e-05
[truncated: 242 more rows]
