# Supplementary material for: Ultraviolet photolysis of H2S and its implications for SH radical production in the interstellar medium
Source: Nat Commun. 2020 Mar 24;11:1547. doi: 10.1038/s41467-020-15343-4 (PMC7093389; doi:10.1038/s41467-020-15343-4)
Supplement: Supplementary file 3 — Source Data [file 41467_2020_15343_MOESM3_ESM.zip › Source data/Fig2.xlsx]

## Sheet: Sheet1
			term values
ET(cm-1)	PE		H2(v)		v=0		v=1		v=2		v=3		v=4		v=5		v=6		v=7		v=8
0.04518	0
0.1807	2.6274e-18
0.40658	0.05426		38573	4	38454	11.3	34299	11.9	30379	12.5	26689	13.1	23177.6	13.7	19991	14.3	16983	14.9	14206	15.5	11669
0.7228	0.0534		38573	3.5	38454	10.8	34299	11.4	30379	12	26689	12.6	23177.6	13.2	19991	13.8	16983	14.4	14206	15	11669
1.12938	0.08136		--	--	--	--	--	--	--	--	--	--	--	--	--	--	--	--	--	--	--
1.62631	0.0962		34411	4	37867	11.3	33741	11.9	29850	12.5	26188	13.1	22754.6	13.7	19547	14.3	16567	14.9	13820	15.5	11314
2.21359	0.13543		34411	3.5	37867	10.8	33741	11.4	29850	12	26188	12.6	22754.6	13.2	19547	13.8	16567	14.4	13820	15	11314
2.89121	0.15941		--	--	--	--	--	--	--	--	--	--	--	--	--	--	--	--	--	--	--
3.65919	0.20852		30486	4	36832	11.3	32759	11.9	28918	12.5	25307	13.1	21923.6	13.7	18766	14.3	15837	14.9	13143	15.5	10691
4.51752	0.24986		30486	3.5	36832	10.8	32759	11.4	28918	12	25307	12.6	21923.6	13.2	18766	13.8	15837	14.4	13143	15	10691
5.4662	0.30737		--	--	--	--	--	--	--	--	--	--	--	--	--	--	--	--	--	--	--
6.50523	0.35348		26790	4	35385	11.3	31385	11.9	27617	12.5	24077	13.1	20764.6	13.7	17678	14.3	14822	14.9	12202	15.5	9829
7.63461	0.40025		26790	3.5	35385	10.8	31385	11.4	27617	12	24077	12.6	20764.6	13.2	17678	13.8	14822	14.4	12202	15	9829
8.85434	0.44523		--	--	--	--	--	--	--	--	--	--	--	--	--	--	--	--	--	--	--
10.1644	0.52219		23322	4	33571	11.3	29664	11.9	25988	12.5	22539	13.1	19316.6	13.7	16321	14.3	13559	14.9	11037	15.5	8767
11.5648	0.58364		23322	3.5	33571	10.8	29664	11.4	25988	12	22539	12.6	19316.6	13.2	16321	13.8	13559	14.4	11037	15	8767
13.0556	0.66299		--	--	--	--	--	--	--	--	--	--	--	--	--	--	--	--	--	--	--
14.6368	0.74357		20081	4	31441	11.3	27646	11.9	24079	12.5	20739	13.1	17625.6	13.7	14741	14.3	12092	14.9	9689	15.5	7545
16.3083	0.83674		20081	3.5	31441	10.8	27646	11.4	24079	12	20739	12.6	17625.6	13.2	14741	13.8	12092	14.4	9689	15	7545
18.0701	0.94899		--	--	--	--	--	--	--	--	--	--	--	--	--	--	--	--	--	--	--
19.9223	1.01906		17067	4	29049	11.3	25381	11.9	21941	12.5	18726	13.1	15738.6	13.7	12982	14.3	10467	14.9	8204	15.5	6214
21.8648	1.08147		17067	3.5	29049	10.8	25381	11.4	21941	12	18726	12.6	15738.6	13.2	12982	13.8	10467	14.4	8204	15	6214
23.8977	1.22194		--	--	--	--	--	--	--	--	--	--	--	--	--	--	--	--	--	--	--
26.0209	1.31462		14285	4	26449	11.3	22923	11.9	19622	12.5	16548	13.1	13702.6	13.7	11093	14.3	8731	14.9	6633	15.5	4825
28.2345	1.41798		14285	3.5	26449	10.8	22923	11.4	19622	12	16548	12.6	13702.6	13.2	11093	13.8	8731	14.4	6633	15	4825
30.5384	1.53687		--	--	--	--	--	--	--	--	--	--	--	--	--	--	--	--	--	--	--
32.9327	1.71881		11741	4	23691	11.3	20319	11.9	17172	12.5	14252	13.1	11564.6	13.7	9119	14.3	6932	14.9	5025	15.5	3437
35.4174	1.86441		11741	3.5	23691	10.8	20319	11.4	17172	12	14252	12.6	11564.6	13.2	9119	13.8	6932	14.4	5025	15	3437
37.9924	2.05999		--	--	--	--	--	--	--	--	--	--	--	--	--	--	--	--	--	--	--
40.6577	2.17195		9449	4	20822	11.3	17615	11.9	14633	12.5	11881	13.1	9368.6	13.7	7106	14.3	5119	14.9	3439	15.5	2800
43.4134	2.33547		9449	3.5	20822	10.8	17615	11.4	14633	12	11881	12.6	9368.6	13.2	7106	13.8	5119	14.4	3439	15	11669
46.2594	2.50625		--	--	--	--	--	--	--	--	--	--	--	--	--	--	--	--	--	--	--
49.1958	2.65507		7422	4	17885	11.3	14853	11.9	12048	12.5	9478	13.1	7156.6	13.7	5101	14.3	3347	14.9	2900	15.5	--
52.2225	2.88566		7422	3.5	17885	10.8	14853	11.4	12048	12	9478	12.6	7156.6	13.2	5101	13.8	3347	14.4	14206	15.5	--
55.3396	3.09919		--	--	--	--	--	--	--	--	--	--	--	--	--	--	--	--	--	--	--
58.5471	3.23689		5685	4	14916	11.3	12069	11.9	9454	12.5	7082	13.1	4972.6	13.7	3156	14.3	2800	14.9	--	15.5	--
61.8449	3.3932		5685	3.5	14916	10.8	12069	11.4	9454	12	7082	12.6	4972.6	13.2	3156	13.8	16983	14.9	--	15.5	--
65.233	3.54986		--	--	--	--	--	--	--	--	--	--	--	--	--	--	--	--	--	--	--
68.7115	3.67286		4270	4	11951	11.3	9299	11.9	6887	12.5	4732	13.1	2865.6	13.7	2800	14.3	--	14.9	--	15.5	--
72.2803	3.88864		4270	3.5	11951	10.8	9299	11.4	6887	12	4732	12.6	2865.6	13.2	19991	14.3	--	14.9	--	15.5	--
75.9395	4.06609		--	--	--	--	--	--	--	--	--	--	--	--	--	--	--	--	--	--	--
79.6891	4.30939		3221	4	9019	11.3	6575	11.9	4384	12.5	2474	13.1	2600	13.7	--	14.3	--	14.9	--	15.5	--
83.5289	4.47658		3221	3.5	9019	10.8	6575	11.4	4384	12	2474	12.6	23177.6	13.7	--	14.3	--	14.9	--	15.5	--
87.4592	4.68853		--	--	--	--	--	--	--	--	--	--		--		--		--		--
91.4798	4.85442		2599	4	6150	11.3	3929	11.9	2500	12.5	2300	13.1		13.7		14.3		14.9		15.5
95.5907	4.91701		2599	3.5	6150	10.8	3929	11.4	30379	12.5	26689	13.1		13.7		14.3		14.9		15.5
99.792	5.01688		--	--	--	--	--	--		--		--		--		--		--		--
104.084	5.16233		2500	4	3372	11.3	2500	11.9		12.5		13.1		13.7		14.3		14.9		15.5
108.466	5.30548		38573	4	3372	10.8	34299	11.9		12.5		13.1		13.7		14.3		14.9		15.5
112.938	5.52689				--	--		--		--		--		--		--		--		--
117.501	5.78902				2500	11.3		11.9		12.5		13.1		13.7		14.3		14.9		15.5
122.154	6.03526				38454	11.3		11.9		12.5		13.1		13.7		14.3		14.9		15.5
126.897	6.24606
131.731	6.36441
136.655	6.49489
141.669	6.66658
146.774	6.85521
151.969	7.11014
157.255	7.33905
162.631	7.5708
168.097	7.78918
173.653	7.97471
179.3	8.18711
185.038	8.30744
190.865	8.3736
196.783	8.58606
202.792	8.92681
208.89	9.22318
215.079	9.5127
221.358	9.6948
227.728	9.77865
234.188	9.97744
240.739	10.0784
247.379	10.1347
254.111	10.2431
260.932	10.4641
267.844	10.64
274.846	10.816
281.938	11.0904
289.121	11.4741
296.395	11.686
303.758	11.8307
311.212	12.0775
318.756	12.2793
326.391	12.4896
334.116	12.6629
341.931	12.9463
349.837	13.2829
357.833	13.5755
365.919	13.8515
374.096	14.0805
382.363	14.2006
390.72	14.3956
399.168	14.3716
407.706	14.4748
416.335	14.5527
425.053	14.5603
433.863	14.6348
442.762	14.7727
451.752	14.9084
460.832	15.1309
470.003	15.2332
479.264	15.211
488.615	15.3244
498.057	15.311
507.589	15.2914
517.211	15.3085
526.924	15.2122
536.727	15.1254
546.62	15.1024
556.604	15.2029
566.678	15.2743
576.842	15.3738
587.097	15.3401
597.442	15.2228
607.878	15.09
618.403	15.0356
629.02	14.9437
639.726	14.9851
650.523	15.0178
661.41	15.1212
672.388	15.1531
683.456	15.1867
694.614	15.2144
705.863	15.2771
717.202	15.3479
728.631	15.4548
740.151	15.6513
751.761	15.8707
763.461	15.8462
775.252	16.0575
787.133	16.1918
799.104	16.3613
811.166	16.6133
823.318	16.8493
835.561	17.0873
847.893	17.3792
860.317	17.457
872.83	17.6387
885.434	17.6337
898.128	17.6078
910.913	17.6694
923.788	17.6975
936.753	17.7184
949.809	17.8132
962.955	17.7954
976.191	17.6914
989.518	17.5147
1002.93	17.4169
1016.44	17.3866
1030.04	17.2224
1043.73	17.2267
1057.51	17.2646
1071.38	17.1023
1085.33	17.1476
1099.38	17.0705
1113.52	16.9927
1127.75	16.7409
1142.07	16.4761
1156.49	16.4491
1170.99	16.3853
1185.58	16.3357
1200.26	16.2697
1215.03	16.3024
1229.89	16.1938
1244.85	16.2593
1259.89	16.241
1275.02	16.1396
1290.25	16.172
1305.56	16.1618
1320.97	16.1113
1336.46	16.0121
1352.05	16.0882
1367.72	16.0748
1383.49	16.0638
1399.35	16.0701
1415.29	16.071
1431.33	15.9938
1447.46	15.9468
1463.68	16.043
1479.98	16.1632
1496.38	16.1364
1512.87	16.2198
1529.45	16.3601
1546.12	16.4872
1562.88	16.599
1579.73	16.766
1596.67	16.9453
1613.7	17.0059
1630.82	17.0768
1648.04	17.1838
1665.34	17.0576
1682.73	17.0776
1700.21	17.1284
1717.79	17.1385
1735.45	17.208
1753.2	17.2236
1771.05	17.2536
1788.98	17.4282
1807.01	17.3383
1825.12	17.4005
1843.33	17.5551
1861.63	17.381
1880.01	17.3415
1898.49	17.17
1917.06	17.0933
1935.71	16.8967
1954.46	16.8261
1973.3	16.6899
1992.23	16.4513
2011.25	16.2587
2030.35	16.0925
2049.55	15.8774
2068.84	15.5737
2088.22	15.5112
2107.69	15.2545
2127.26	15.0206
2146.91	14.9489
2166.65	14.8263
2186.48	14.8125
2206.4	14.5811
2226.41	14.3638
2246.52	14.2198
2266.71	14.0423
2286.99	13.7519
2307.37	13.63
2327.83	13.6094
2348.39	13.5488
2369.03	13.6327
2389.77	13.6716
2410.59	13.7906
2431.51	13.8316
2452.52	13.9579
2473.61	14.0311
2494.8	13.9679
2516.08	14.0063
2537.45	14.0724
2558.9	14.1637
2580.45	14.1094
2602.09	14.0359
2623.82	14.0409
2645.64	14.0524
2667.55	14.0977
2689.55	14.2941
2711.64	14.4287
2733.82	14.5589
2756.09	14.7286
2778.46	14.9074
2800.91	14.943
2823.45	15.0546
2846.08	15.0576
2868.81	15.0337
2891.62	15.0428
2914.52	15.0552
2937.52	15.0219
2960.6	15.0196
2983.78	14.9763
3007.04	14.8896
3030.4	14.8524
3053.84	14.689
3077.38	14.5425
3101.01	14.2993
3124.72	14.0496
3148.53	13.8017
3172.43	13.5563
3196.42	13.3841
3220.5	13.1692
3244.66	12.915
3268.92	12.7223
3293.27	12.5155
3317.71	12.1345
3342.24	11.9238
3366.86	11.6604
3391.57	11.4412
3416.37	11.1754
3441.27	11.0704
3466.25	10.8114
3491.32	10.6701
3516.48	10.6542
3541.74	10.5794
3567.08	10.4808
3592.51	10.4413
3618.04	10.4017
3643.65	10.356
3669.36	10.3688
3695.15	10.3742
3721.04	10.416
3747.01	10.546
3773.08	10.6528
3799.23	10.7298
3825.48	10.6901
3851.82	10.588
3878.25	10.5871
3904.76	10.5444
3931.37	10.5845
3958.07	10.7056
3984.86	10.5806
4011.74	10.55
4038.71	10.5354
4065.77	10.6362
4092.92	10.6159
4120.16	10.5655
4147.49	10.6116
4174.91	10.5385
4202.42	10.4667
4230.03	10.4126
4257.72	10.4047
4285.5	10.4281
4313.37	10.5177
4341.34	10.4182
4369.39	10.4428
4397.54	10.5127
4425.77	10.4957
4454.09	10.4693
4482.51	10.5043
4511.02	10.5246
4539.61	10.5194
4568.3	10.6338
4597.07	10.7658
4625.94	10.7314
4654.9	10.7
4683.95	10.6352
4713.08	10.5082
4742.31	10.3767
4771.63	10.1595
4801.04	10.086
4830.54	10.0022
4860.13	9.93682
4889.81	9.85609
4919.58	9.76059
4949.44	9.7074
4979.39	9.55125
5009.43	9.35291
5039.57	9.19796
5069.79	9.01085
5100.1	8.75929
5130.5	8.65814
5161	8.63432
5191.58	8.59012
5222.25	8.50953
5253.02	8.4415
5283.87	8.39342
5314.82	8.34871
5345.85	8.33202
5376.98	8.26369
5408.19	8.22351
5439.5	8.16362
5470.9	8.16782
5502.39	8.12778
5533.96	8.14093
5565.63	8.07504
5597.39	7.9934
5629.24	7.96764
5661.18	7.99532
5693.21	8.04
5725.32	8.04347
5757.53	8.05807
5789.83	8.08883
5822.23	8.0566
5854.71	8.06952
5887.28	8.05323
5919.94	8.00346
5952.69	7.97442
5985.53	7.99429
6018.47	8.02986
6051.49	8.11622
6084.6	8.2036
6117.81	8.2459
6151.1	8.38092
6184.49	8.34441
6217.96	8.43309
6251.53	8.45835
6285.18	8.49053
6318.93	8.59502
6352.76	8.72066
6386.69	8.86129
6420.71	8.97796
6454.81	9.2213
6489.01	9.45975
6523.3	9.65028
6557.68	9.74501
6592.15	9.94206
6626.71	10.113
6661.36	10.1498
6696.09	10.2936
6730.92	10.3334
6765.85	10.2826
6800.86	10.3093
6835.96	10.2
6871.15	10.2053
6906.43	10.072
6941.8	9.9184
6977.27	9.74923
7012.82	9.56372
7048.46	9.33087
7084.19	9.13106
7120.02	8.98542
7155.93	8.72272
7191.94	8.48173
7228.03	8.27938
7264.22	8.10873
7300.49	7.85789
7336.86	7.6402
7373.32	7.40814
7409.86	7.20176
7446.5	6.97932
7483.23	6.75852
7520.05	6.6009
7556.95	6.44224
7593.95	6.34741
7631.04	6.25358
7668.22	6.25438
7705.49	6.19884
7742.85	6.23023
7780.3	6.2064
7817.84	6.23443
7855.47	6.23485
7893.19	6.18296
7931	6.24979
7968.91	6.27192
8006.9	6.36603
8044.98	6.46602
8083.15	6.49476
8121.42	6.51031
8159.77	6.49646
8198.22	6.50261
8236.75	6.52981
8275.37	6.60173
8314.09	6.73445
8352.9	6.84805
8391.79	6.8395
8430.78	6.85701
8469.85	6.8293
8509.02	6.85126
8548.28	6.86304
8587.63	6.96293
8627.06	6.98376
8666.59	7.02987
8706.21	7.10406
8745.92	7.12861
8785.72	7.22154
8825.61	7.35052
8865.59	7.39465
8905.66	7.42116
8945.82	7.39231
8986.07	7.41007
9026.41	7.36944
9066.84	7.36038
9107.37	7.36416
9147.98	7.34309
9188.68	7.27102
9229.48	7.2201
9270.36	7.15044
9311.33	7.0379
9352.4	6.90731
9393.55	6.77637
9434.8	6.66201
9476.13	6.4623
9517.56	6.29026
9559.07	6.08542
9600.68	5.87048
9642.38	5.6739
9684.16	5.53592
9726.04	5.34253
9768.01	5.12707
9810.07	4.95913
9852.22	4.83555
9894.45	4.72941
9936.78	4.6137
9979.2	4.51723
10021.7	4.39496
10064.3	4.37846
10107	4.3374
10149.8	4.31976
10192.7	4.3492
10235.6	4.3922
10278.7	4.40544
10321.8	4.46736
10365	4.44479
10408.4	4.45698
10451.8	4.45905
10495.3	4.50185
10538.9	4.4634
10582.6	4.47523
10626.3	4.48985
10670.2	4.51478
10714.2	4.48476
10758.2	4.53183
10802.3	4.53228
10846.6	4.57957
10890.9	4.59571
10935.3	4.56232
10979.8	4.57106
11024.4	4.58009
11069.1	4.57573
11113.8	4.56689
11158.7	4.59113
11203.6	4.58989
11248.7	4.50062
11293.8	4.52055
11339	4.4853
11384.3	4.48129
11429.7	4.51819
11475.2	4.52966
11520.8	4.58717
11566.5	4.64876
11612.2	4.71998
11658.1	4.73259
11704	4.68607
11750.1	4.65307
11796.2	4.60517
11842.4	4.56284
11888.7	4.43443
11935.1	4.33145
11981.6	4.26607
12028.2	4.18923
12074.8	4.1168
12121.6	3.97859
12168.4	3.88067
12215.4	3.78362
12262.4	3.69287
12309.5	3.60534
12356.7	3.46392
12404	3.38209
12451.4	3.29722
12498.9	3.2361
12546.5	3.16013
12594.1	3.06739
12641.9	3.02467
12689.7	2.94094
12737.6	2.87361
12785.7	2.84653
12833.8	2.77106
12882	2.7655
12930.3	2.78389
12978.7	2.79205
13027.1	2.8032
13075.7	2.81348
13124.3	2.82236
13173.1	2.88533
13221.9	2.89667
13270.8	2.88893
13319.9	2.89447
13369	2.88693
13418.2	2.87179
13467.5	2.85177
13516.8	2.86647
13566.3	2.85222
13615.9	2.80377
13665.5	2.82153
13715.2	2.79238
13765.1	2.77746
13815	2.80394
13865	2.81071
13915.1	2.78702
13965.3	2.77527
14015.6	2.73914
14065.9	2.691
14116.4	2.67953
14166.9	2.66533
14217.6	2.68783
14268.3	2.67983
14319.1	2.70818
14370.1	2.74982
14421.1	2.73432
14472.1	2.67502
14523.3	2.65227
14574.6	2.56358
14626	2.58292
14677.4	2.57131
14729	2.54272
14780.6	2.58485
14832.3	2.57825
14884.1	2.55445
14936.1	2.54537
14988	2.49197
15040.1	2.42485
15092.3	2.3511
15144.6	2.2504
15196.9	2.18722
15249.4	2.10663
15301.9	2.05603
15354.6	2.02379
15407.3	1.97734
15460.1	1.96487
15513	1.90825
15566	1.89932
15619.1	1.90879
15672.2	1.91814
15725.5	1.90794
15778.8	1.91855
15832.3	1.90516
15885.8	1.86836
15939.4	1.85936
15993.2	1.85384
16047	1.85866
16100.8	1.86584
16154.8	1.90497
16208.9	1.89962
16263.1	1.87541
16317.3	1.89349
16371.7	1.86919
16426.1	1.90595
16480.6	1.90035
16535.3	1.9054
16590	1.94576
16644.8	1.93638
16699.6	1.9529
16754.6	1.94033
16809.7	1.88032
16864.9	1.83999
16920.1	1.83644
16975.4	1.80557
17030.9	1.81246
17086.4	1.84033
17142	1.84001
17197.7	1.82983
17253.5	1.8332
17309.4	1.81267
17365.3	1.77349
17421.4	1.76502
17477.6	1.76069
17533.8	1.74371
17590.1	1.75766
17646.6	1.75732
17703.1	1.74717
17759.7	1.77657
17816.4	1.72792
17873.2	1.71398
17930	1.7406
17987	1.68136
18044.1	1.64623
18101.2	1.60536
18158.4	1.536
18215.8	1.51167
18273.2	1.52648
18330.7	1.5289
18388.3	1.49766
18446	1.47208
18503.8	1.47277
18561.6	1.44607
18619.6	1.45174
18677.6	1.48288
18735.8	1.49078
18794	1.50761
18852.3	1.51576
18910.7	1.51926
18969.2	1.53399
19027.8	1.55803
19086.5	1.56783
19145.3	1.53604
19204.2	1.53045
19263.1	1.54622
19322.2	1.54492
19381.3	1.57592
19440.5	1.56887
19499.8	1.55677
19559.2	1.5583
19618.7	1.57272
19678.3	1.58608
19738	1.62099
19797.8	1.61654
19857.6	1.6218
19917.6	1.61533
19977.6	1.59741
20037.7	1.5864
20098	1.53713
20158.3	1.51659
20218.7	1.47677
20279.1	1.47902
20339.7	1.46649
20400.4	1.4524
20461.2	1.4397
20522	1.4189
20583	1.39481
20644	1.36739
20705.1	1.35947
20766.3	1.38917
20827.6	1.3845
20889	1.39214
20950.5	1.39068
21012.1	1.39114
21073.7	1.39079
21135.5	1.38795
21197.3	1.35997
21259.3	1.32343
21321.3	1.31565
21383.4	1.29582
21445.6	1.2829
21507.9	1.29438
21570.3	1.26378
21632.8	1.28227
21695.3	1.28049
21758	1.24584
21820.8	1.283
21883.6	1.30563
21946.5	1.31697
22009.5	1.36442
22072.7	1.40719
22135.9	1.4422
22199.1	1.48209
22262.5	1.53424
22326	1.58997
22389.6	1.61384
22453.2	1.61345
22516.9	1.61026
22580.8	1.59087
22644.7	1.58463
22708.7	1.5837
22772.8	1.57634
22837	1.60896
22901.3	1.61524
22965.7	1.5894
23030.1	1.5599
23094.7	1.54469
23159.3	1.52697
23224.1	1.51355
23288.9	1.49046
23353.8	1.46043
23418.8	1.41021
23483.9	1.36518
23549.1	1.35169
23614.4	1.32199
23679.8	1.28051
23745.2	1.2502
23810.8	1.23637
23876.4	1.22623
23942.1	1.19157
24008	1.14799
24073.9	1.09995
24139.9	1.08883
24206	1.0653
24272.1	1.04017
24338.4	1.06724
24404.8	1.10941
24471.2	1.12492
24537.8	1.14113
24604.4	1.14247
24671.1	1.11282
24737.9	1.07593
24804.8	1.03164
24871.8	1.00835
24938.9	0.98934
25006.1	0.97702
25073.4	1.00213
25140.7	1.02277
25208.2	1.0543
25275.7	1.09818
25343.3	1.11297
25411.1	1.15064
25478.9	1.21385
25546.8	1.25998
25614.7	1.29258
25682.8	1.35351
25751	1.39286
25819.3	1.41097
25887.6	1.39138
25956	1.37596
26024.6	1.37872
26093.2	1.36611
26161.9	1.38906
26230.7	1.42421
26299.6	1.43338
26368.6	1.42962
26437.7	1.39627
26506.8	1.36205
26576.1	1.34488
26645.4	1.29877
26714.9	1.26038
26784.4	1.2274
26854	1.17452
26923.7	1.17972
26993.5	1.15372
27063.4	1.11265
27133.4	1.08294
27203.4	1.02744
27273.6	0.96802
27343.8	0.89868
27414.2	0.83491
27484.6	0.76489
27555.1	0.71871
27625.7	0.68481
27696.4	0.67586
27767.2	0.67837
27838.1	0.67454
27909.1	0.66878
27980.1	0.6759
28051.3	0.68986
28122.5	0.69205
28193.8	0.65888
28265.3	0.66319
28336.8	0.64683
28408.4	0.63518
28480.1	0.6121
28551.9	0.58728
28623.7	0.58546
28695.7	0.57848
28767.8	0.57067
28839.9	0.58785
28912.1	0.59919
28984.5	0.60385
29056.9	0.62243
29129.4	0.65117
29202	0.69723
29274.7	0.71155
29347.4	0.72258
29420.3	0.74174
29493.3	0.75443
29566.3	0.7574
29639.5	0.77495
29712.7	0.78474
29786	0.80554
29859.4	0.82821
29932.9	0.82558
30006.5	0.82515
30080.2	0.78789
30154	0.75834
30227.8	0.76063
30301.8	0.75794
30375.8	0.72842
30449.9	0.69847
30524.2	0.68112
30598.5	0.64722
30672.9	0.61669
30747.4	0.6003
30822	0.58483
30896.6	0.54981
30971.4	0.52684
31046.3	0.48511
31121.2	0.44937
31196.2	0.41728
31271.4	0.38532
31346.6	0.36683
31421.9	0.34896
31497.3	0.34451
31572.8	0.33743
31648.3	0.32417
31724	0.31109
31799.8	0.27969
31875.6	0.26189
31951.6	0.24213
32027.6	0.24381
32103.7	0.25861
32179.9	0.26789
32256.2	0.26829
32332.6	0.26908
32409.1	0.24609
32485.7	0.23576
32562.3	0.24103
32639.1	0.2255
32715.9	0.22856
32792.9	0.24594
32869.9	0.25125
32947	0.25441
33024.2	0.25546
33101.5	0.25716
33178.9	0.25752
33256.4	0.26504
33333.9	0.26679
33411.6	0.27408
33489.3	0.27333
33567.2	0.26876
33645.1	0.26446
33723.1	0.25623
33801.2	0.25731
33879.4	0.24817
33957.7	0.24085
34036.1	0.2295
34114.6	0.24003
34193.1	0.24654
34271.8	0.241
34350.5	0.24088
34429.3	0.24522
34508.3	0.22543
34587.3	0.22998
34666.4	0.22172
34745.6	0.20969
34824.8	0.19759
34904.2	0.17364
34983.7	0.1513
35063.2	0.1477
35142.9	0.13353
35222.6	0.13271
35302.4	0.13206
35382.3	0.12306
35462.4	0.10917
35542.5	0.10288
35622.6	0.09486
35702.9	0.08453
35783.3	0.07971
35863.7	0.07964
35944.3	0.08121
36024.9	0.08255
36105.7	0.08032
36186.5	0.07569
36267.4	0.08098
36348.4	0.07153
36429.5	0.07627
36510.6	0.07644
36591.9	0.07295
36673.3	0.0719
36754.7	0.06362
36836.3	0.06182
36917.9	0.05569
36999.6	0.05851
37081.4	0.06258
37163.3	0.07215
37245.3	0.07815
37327.4	0.07574
37409.6	0.07689
37491.9	0.07834
37574.2	0.07755
37656.7	0.07589
37739.2	0.06736
37821.8	0.06194
37904.5	0.06136
37987.3	0.06189
38070.2	0.05792
38153.2	0.05442
38236.3	0.04695
38319.5	0.03962
38402.7	0.03774
38486.1	0.04429
38569.5	0.04299
38653	0.03912
38736.7	0.04657
38820.4	0.04415
38904.2	0.03863
38988.1	0.04046
39072	0.03873
39156.1	0.04427
39240.3	0.04542
39324.5	0.0403
39408.9	0.03825
39493.3	0.03514
39577.8	0.03007
39662.4	0.03663
39747.1	0.03708
39831.9	0.03376
39916.8	0.03155
40001.8	0.02515
40086.9	0.01938
40172	0.02165
40257.3	0.01877
40342.6	0.02179
40428	0.02229
40513.5	0.01925
40599.1	0.02243
40684.8	0.02219
40770.6	0.02241
40856.5	0.02266
40942.5	0.02027
41028.5	0.01952
41114.7	0.02241
41200.9	0.02206
41287.2	0.02663
41373.7	0.02738
41460.2	0.02522
41546.8	0.02513
41633.5	0.02584
41720.3	0.02816
41807.1	0.03169
41894.1	0.02971
41981.1	0.02882
42068.3	0.03387
42155.5	0.03201
42242.8	0.02524
42330.3	0.0218
42417.8	0.01906
42505.4	0.01912
42593	0.02246
42680.8	0.02232
42768.7	0.02514
42856.6	0.02675
42944.7	0.02202
43032.8	0.01719
43121	0.01068
43209.4	0.00547
43297.8	0.01342
43386.3	0.01507
43474.9	0.01984
43563.5	0.02074
43652.3	0.02135
43741.2	0.02015
43830.1	0.01927
43919.2	0.02466
44008.3	0.02485
44097.5	0.02402
44186.8	0.02882
44276.2	0.02228
44365.7	0.01775
44455.3	0.01752
44545	0.0207
44634.7	0.02151
44724.6	0.01939
44814.5	0.02123
44904.6	0.02134
44994.7	0.01966
45084.9	0.01855
45175.2	0.01875
45265.6	0.01817
45356.1	0.01261
45446.7	0.01321
45537.3	0.01172
45628.1	0.01243
45718.9	0.01478
45809.9	0.02092
45900.9	0.02352
45992	0.02092
46083.2	0.01939
46174.5	0.01769
46265.9	0.01322
46357.4	0.01213
46449	0.01801
46540.6	0.02053
46632.4	0.02033
46724.2	0.02
46816.1	0.01472
46908.2	0.01523
47000.3	0.01797
47092.5	0.01367
47184.8	0.01311
47277.2	0.01382
47369.6	0.01446
47462.2	0.01675
47554.9	0.01834
47647.6	0.01901
47740.4	0.0205
47833.4	0.01723
47926.4	0.01881
48019.5	0.01803
48112.7	0.01666
48206	0.01655
48299.3	0.01237
48392.8	0.00914
48486.4	0.00722
48580	0.01369
48673.8	0.0162
48767.6	0.01721
48861.5	0.0164
48955.5	0.01684
49049.6	0.01613
49143.8	0.01735
49238.1	0.02147
49332.5	0.02319
49426.9	0.02179
49521.5	0.02031
49616.1	0.01901
49710.8	0.01714
49805.7	0.01932
49900.6	0.02002
49995.6	0.0248
50090.7	0.02204
50185.9	0.02191
50281.1	0.02198
50376.5	0.02057
50472	0.01609
50567.5	0.01559
50663.1	0.01721
50758.9	0.01537
50854.7	0.01892
50950.6	0.01738
51046.6	0.01614
51142.7	0.01647
51238.8	0.01407
51335.1	0.01377
51431.5	0.01494
51527.9	0.01492
51624.5	0.01338
51721.1	0.01167
51817.8	0.01173
51914.6	0.01091
52011.5	0.01159
52108.5	0.0121
52205.6	0.01118
52302.8	0.0166
52400	0.01888
52497.4	0.02087
52594.8	0.02207
52692.4	0.01795
52790	0.01473
52887.7	0.01504
52985.5	0.01469
53083.4	0.0144
53181.4	0.01589
53279.5	0.01639
53377.6	0.01842
53475.9	0.01836
53574.2	0.01681
53672.7	0.01859
53771.2	0.01412
53869.8	0.01178
53968.5	0.01095
54067.3	0.01376
54166.2	0.01487
54265.2	0.01602
54364.2	0.01698
54463.4	0.0187
54562.7	0.01956
54662	0.01718
54761.4	0.01736
54860.9	0.01761
54960.6	0.01659
55060.3	0.0156
55160.1	0.01513
55259.9	0.0123
55359.9	0.01142
55460	0.01084
55560.1	0.00932
55660.4	0.00938
55760.7	0.01138
55861.1	0.00828
55961.6	0.01335
56062.2	0.01116
56162.9	0.00732
56263.7	0.01124
56364.6	0.01061
56465.6	0.01116
56566.6	0.01124
56667.8	0.01628
56769	0.01729
56870.3	0.01389
56971.8	0.0117
57073.3	0.00459
57174.9	0.0049
57276.6	0.00442
57378.3	0.00303
57480.2	0.00429
57582.2	0.00534
57684.2	0.00819
57786.4	0.01066
57888.6	0.01108
57990.9	0.00916
58093.3	0.00937
58195.8	0.0096
58298.4	0.00945
58401.1	0.00918
58503.9	0.01216
58606.7	0.01272
58709.7	0.01029
58812.7	0.01107
58915.9	0.01139
59019.1	0.01299
59122.4	0.01792
59225.8	0.02087
59329.3	0.0221
59432.9	0.02166
59536.6	0.01962
59640.4	0.01729
59744.2	0.01443
59848.2	0.00991
59952.2	0.01332
60056.3	0.01392
60160.5	0.01326
60264.9	0.01491
60369.3	0.0169
60473.7	0.01103
60578.3	0.0102
60683	0.00945
60787.8	0.00851
60892.6	0.00786
60997.5	0.01036
61102.6	0.00978
61207.7	0.01028
61312.9	0.01223
61418.2	0.00959
61523.6	0.00926
61629.1	0.00951
61734.7	0.00724
61840.3	0.01136
61946.1	0.01223
62051.9	0.0151
62157.9	0.01092
62263.9	0.01093
62370	0.01068
62476.2	0.009
62582.5	0.01042
62688.9	0.01319
62795.4	0.01583
62902	0.01724
63008.6	0.01778
63115.4	0.01829
63222.2	0.01684
63329.1	0.01265
63436.2	0.01264
63543.3	0.01258
63650.5	0.00798
63757.8	0.01126
63865.1	0.01264
63972.6	0.01517
64080.2	0.01887
64187.8	0.0176
64295.6	0.01783
64403.4	0.01514
64511.3	0.01075
64619.3	0.00906
64727.4	0.00818
64835.6	0.00651
64943.9	0.00834
65052.3	0.01227
65160.8	0.01308
65269.3	0.01116
65378	0.00968
65486.7	0.01282
65595.5	0.01445
65704.4	0.01121
65813.5	0.01155
65922.6	0.01205
66031.7	0.00796
66141	0.00953
66250.4	0.01048
66359.8	0.01293
66469.4	0.01062
66579	0.01234
66688.8	0.01218
66798.6	0.00947
66908.5	0.01015
67018.5	0.01088
67128.6	0.01145
67238.8	0.01354
67349	0.01264
67459.4	0.01466
67569.9	0.0135
67680.4	0.01404
67791	0.01461
67901.8	0.01346
68012.6	0.01221
68123.5	0.01178
68234.5	0.01157
68345.6	0.01297
68456.7	0.01437
68568	0.01627
68679.4	0.01395
68790.8	0.01007
68902.4	0.00999
69014	0.0131
69125.7	0.01268
69237.5	0.01135
69349.4	0.01303
69461.4	0.01358
69573.5	0.01142
69685.6	0.0106
69797.9	0.01144
69910.3	0.00782
70022.7	0.00899
70135.2	0.00882
70247.9	0.01085
70360.6	0.0101
70473.4	0.00942
70586.3	0.01071
70699.2	0.00855
70812.3	0.00857
70925.5	0.00698
71038.7	0.005
71152.1	0.00546
71265.5	0.0081
71379	0.00886
71492.7	0.01206
71606.4	0.0166
71720.2	0.01916
71834	0.01756
71948	0.01717
72062.1	0.01433
72176.2	0.0089
72290.5	0.00926
72404.8	0.00496
72519.3	0.00425
72633.8	0.00693
72748.4	0.00508
72863.1	0.00838
72977.9	0.01215
73092.8	0.01287
73207.7	0.01846
73322.8	0.01745
73437.9	0.01537
73553.2	0.01109
73668.5	0.00869
73783.9	0.01574
73899.5	0.01572
74015.1	0.01666
74130.7	0.01485
74246.5	0.01101
74362.4	0.01019
74478.4	0.01006
74594.4	0.00804
74710.6	0.01078
74826.8	0.01089
74943.1	0.00917
75059.6	0.01169
75176.1	0.01107
75292.7	0.0107
75409.3	0.01446
75526.1	0.01088
75643	0.00804
75759.9	0.00745
75877	0.00665
75994.1	0.00517
76111.4	0.00832
76228.7	0.00754
76346.1	0.00874
76463.6	0.00877
76581.2	0.00779
76698.9	0.00906
76816.6	0.01153
76934.5	0.01161
77052.5	0.01033
77170.5	0.01055
77288.6	0.01259
77406.9	0.01104
77525.2	0.01098
77643.6	0.01222
77762.1	0.01321
77880.7	0.00978
77999.3	0.00819
78118.1	0.00866
78236.9	0.00787
78355.9	0.00686
78474.9	0.00803
78594.1	0.0051
78713.3	0.00617
78832.6	0.00647
78952	0.00755
79071.5	0.01171
79191.1	0.01319
79310.7	0.01193
79430.5	0.01359
79550.3	0.01234
79670.3	0.00879
79790.3	0.00793
79910.4	0.00457
80030.6	0.00256
80150.9	0.00568
80271.3	0.0051
80391.8	0.00505
80512.4	0.00375
80633	0.00197
80753.8	0.00364
80874.6	0.00352
80995.6	0.00245
81116.6	0.0038
81237.7	0.00397
81358.9	0.0043
81480.2	0.0045
81601.6	0.00463
81723.1	0.0063
81844.6	0.00792
81966.3	0.00883
82088	0.00532
82209.9	0.00515
82331.8	0.00371
82453.8	0.00272
82575.9	0.00388
82698.1	0.00636
82820.4	0.00591
82942.8	0.00364
83065.3	0.00378
83187.8	0.00158
83310.5	0.00226
83433.2	0.00544
83556.1	0.00639
83679	0.0055
83802	0.00337
83925.1	0.00102
84048.3	0.000786827
84171.6	-0.00119
84294.9	-0.0026
84418.4	-0.00321
84542	-0.00109
84665.6	-0.00069787
84789.3	-2.11419e-05
84913.2	0.000390071
85037.1	0.00339
85161.1	0.00486
85285.2	0.00576
85409.4	0.00436
85533.6	0.00185
85658	0.00171
85782.5	0.00145
85907	0.00544
86031.7	0.00678
86156.4	0.00632
86281.2	0.00785
86406.1	0.00824
86531.1	0.00691
86656.2	0.00568
86781.4	0.00545
86906.7	0.0072
87032	0.00674
87157.5	0.00574
87283	0.0041
87408.6	0.00223
87534.4	-0.00125
87660.2	-0.00106
87786.1	0.00469
87912.1	0.00877
88038.2	0.01175
88164.3	0.01057
88290.6	0.00843
88417	0.00848
88543.4	0.00796
88669.9	0.00787
88796.6	0.0095
88923.3	0.00878
89050.1	0.00514
89177	0.00451
89304	0.00338
89431	0.00289
89558.2	0.0041
89685.5	0.00397
89812.8	0.006
89940.3	0.00467
90067.8	0.00434
90195.4	0.00339
90323.1	0.00326
90450.9	0.00157
90578.8	-0.000812277
90706.8	0.000274438
90834.9	0.000183866
90963	0.00013732
91091.3	-0.00185
91219.6	-0.000482849
91348.1	0.00165
91476.6	0.000983685
91605.2	0.00112
91733.9	0.00292
91862.7	0.00504
91991.6	0.00554
92120.6	0.00483
92249.6	0.0043
92378.8	0.00266
92508	-0.00178
92637.4	-0.00418
92766.8	-0.00368
92896.3	-0.00228
93025.9	-0.00182
93155.6	0.00118
93285.4	0.00362
93415.3	0.00635
93545.2	0.00669
93675.3	0.00915
93805.5	0.00666
93935.7	0.00411
94066	0.00268
94196.4	0.00329
94327	0.00237
94457.6	0.00389
94588.3	0.00723
94719	0.00752
94849.9	0.00648
94980.9	0.00402
95111.9	0.00213
95243.1	0.00161
95374.3	0.00067121
95505.6	0.000502509
95637	0.00122
95768.5	0.00336
95900.1	0.00544
96031.8	0.00635
96163.6	0.00703
96295.5	0.00671
96427.4	0.00665
96559.5	0.00727
96691.6	0.00773
96823.8	0.00669
96956.2	0.00736
97088.6	0.00953
97221.1	0.00659
97353.7	0.00733
97486.3	0.00601
97619.1	0.00376
97752	0.00329
97884.9	0.00348
98018	0.00412
98151.1	0.00598
98284.3	0.00424
98417.6	0.00124
98551	-0.00286
98684.5	-0.00131
98818.1	0.00386
98951.8	0.00716
99085.5	0.01112
99219.4	0.01091
99353.3	0.00968
99487.4	0.01029
99621.5	0.00597
99755.7	0.00361
99890	0.00481
100024	0.00358
100159	0.00267
100293	0.000537307
100428	0.00318
100563	0.00448
100698	0.0053
100833	0.00763
100968	0.00728
101103	0.00683
101238	0.0049
101373	0.0026
101509	0.000784857
101644	-0.0016
101780	-0.00146
101915	-0.00203
102051	-0.00139
102187	0.00047566
102323	0.000584035
102459	0.00133
102595	0.00101
102731	0.000583456
102868	-0.000711894
103004	-0.00108
103140	0.000450946
103277	0.00242
103414	0.00291
103550	0.00592
103687	0.0059
103824	0.00543
103961	0.00473
104098	0.00466
104236	0.00315
104373	0.00265
104510	0.00476
104648	0.00528
104785	0.00765
104923	0.0069
105061	0.00611
105198	0.00643
105336	0.00314
105474	0.00255
105612	0.00413
105751	0.00307
105889	0.00316
106027	0.00286
106166	0.00235
106304	0.00309
106443	0.00423
106582	0.00364
106721	0.00333
106859	0.00342
106998	0.00473
107138	0.00313
107277	0.00282
107416	0.00586
107555	0.00537
107695	0.00482
107834	0.0051
107974	0.00467
108114	0.00108
108254	0.00103
108393	0.00112
108533	0.00165
108674	0.00396
108814	0.0047
108954	0.00479
109094	0.00679
109235	0.00519
109375	0.00677
109516	0.00634
109657	0.00364
109797	0.00368
109938	0.00251
110079	-0.000603754
110220	-0.00103
110362	-0.00208
110503	-0.00357
110644	-0.0026
110786	-0.0013
110927	0.00227
111069	0.00479
111211	0.00801
111352	0.00801
111494	0.00588
111636	0.00467
111778	0.00524
111920	0.00562
112063	0.00369
112205	0.000559708
112348	-0.00077513
112490	0.000735093
112633	0.00307
112775	0.00219
112918	0.00502
113061	0.00248
113204	0.00178
113347	0.00324
113490	0.00277
113634	0.00153
113777	0.00111
113920	0.00244
114064	0.00435
114207	0.00506
114351	0.00516
114495	0.00633
114639	0.00517
114783	0.0036
114927	0.00319
115071	0.00434
115215	0.00398
115360	0.00505
115504	0.00717
115649	0.0093
115793	0.00784
115938	0.00698
116083	0.00751
116227	0.00674
116372	0.00524
116518	0.00233
116663	0.00205
116808	0.00113
116953	0.00203
117099	0.00376
117244	0.00416
117390	0.00462
117535	0.0043
117681	0.00461
117827	0.00283
117973	0.00419
118119	0.00318
118265	0.00383
118411	0.00507
118558	0.00713
118704	0.00637
118851	0.00531
118997	0.00555
119144	0.00591
119291	0.00428
119438	0.00364
119585	0.00172
119732	0.00147
119879	0.00144
120026	0.00108
120173	0.00117
120321	0.00233
120468	0.00586
120616	0.00668
120763	0.00855
120911	0.00675
121059	0.00526
121207	0.00674
121355	0.0045
121503	0.00613
121651	0.00679
121800	0.00607
121948	0.0078
122097	0.00726
122245	0.00543
122394	0.00545
122543	0.00448
122692	0.00328
122840	0.00616
122989	0.00566
123139	0.00427
123288	0.00426
123437	0.0034
123587	0.00198
123736	0.00104
123886	0.000816589
124035	0.00186
124185	0.00302
124335	0.00531
124485	0.00414
124635	0.00167
124785	0.00176
124935	0.000960435
125085	-0.00129
125236	-0.00176
125386	-0.00243
125537	-0.00207
125688	0.00173
125838	0.00312
125989	0.00428
126140	0.00313
126291	0.00582
126442	0.0028
126593	0.00163
126745	-0.0004641
126896	-0.00407
127048	-0.00216
127199	0.000630808
127351	0.00328
127502	0.00195
127654	0.00346
127806	0.00104
127958	0.000711582
128110	0.00479
128263	0.00396
128415	0.00279
128567	0.00205
128720	0.00539
128872	0.00392
129025	0.00397
129178	0.00516
129330	0.00642
129483	0.00771
129636	0.00524
129789	0.00224
129943	0.000438347
130096	-7.21226e-05
130249	0.000236238
130403	0.00168
130556	0.00317
130710	0.00452
130864	0.00693
131018	0.00661
131171	0.00347
131325	0.00413
131480	0.00287
131634	0.00372
131788	0.00656
131942	0.0077
132097	0.00585
132251	0.00699
132406	0.00543
132561	0.00405
132716	0.00332
132870	0.00533
133025	0.00733
133181	0.0065
133336	0.00683
133491	0.00667
133646	0.00565
133802	0.00548
133957	0.00486
134113	0.00222
134269	0.00323
134424	0.000668239
134580	0.000301525
134736	0.000504195
134892	0.00275
135049	0.00346
135205	0.00427
135361	0.00668
135518	0.00426
135674	0.00197
135831	0.00185
135988	0.00113
136144	0.00164
136301	0.00214
136458	0.00342
136615	0.00217
136772	0.00282
136930	0.00283
137087	0.00329
137244	0.00354
137402	0.00296
137560	0.00354
137717	0.00226
137875	-0.000888316
138033	-0.000420103
138191	0.00266
138349	0.00389
138507	0.00305
138665	0.00348
138824	0.00157
138982	0.000660488
139141	-0.00194
139299	-0.00405
139458	-0.00345
139617	-0.00381
139776	0.000226061
139935	0.00284
140094	0.00218
140253	0.00139
140412	0.000885109
140572	0.00216
140731	0.00505
140890	0.00594
141050	0.00721
141210	0.0049
141370	0.0026
141529	0.00136
141689	0.000826137
141849	0.0023
142010	0.00528
142170	0.00471
142330	0.00495
142491	0.00649
142651	0.00589
142812	0.00519
142972	0.00743
143133	0.00865
143294	0.00958
143455	0.00672
143616	0.0049
143777	0.00414
143938	0.00498
144100	0.00434
144261	0.00323
144423	0.00407
144584	0.00433
144746	0.00473
144908	0.00329
145070	0.00309
145231	0.00407
145394	0.00446
145556	0.00544
145718	0.00326
145880	0.0037
146043	0.00384
146205	0.00287
146368	0.00388
146530	0.00281
146693	0.000555021
146856	0.00108
147019	0.00074882
147182	-0.000243765
147345	-0.000580027
147508	-0.00241
147672	-0.00264
147835	-0.002
147998	-0.00222
148162	-0.00185
148326	0.00106
148489	0.00265
148653	0.00349
148817	0.00518
148981	0.00579
149145	0.00259
149310	0.00121
149474	-0.00171
149638	-0.00254
149803	0.000310919
149967	0.00030166
150132	0.00163
150297	0.00288
150462	0.00316
150627	0.00247
150792	0.00154
150957	0.00152
151122	0.00115
151287	-0.000372997
151453	0.000766469
151618	0.00202
151784	0.000890088
151949	0.00303
152115	0.00402
152281	0.00179
152447	0.00165
152613	0.0013
152779	0.00205
152945	0.00241
153111	0.00307
153278	0.00358
153444	0.00225
153611	0.000671536
153778	0.000287209
153944	-0.00097231
154111	-0.00236
154278	-0.00153
154445	-0.00126
154612	-0.00117
154779	-0.000233502
154947	-0.00151
155114	-0.000346972
155281	0.000905737
155449	0.000411728
155617	0.00235
155784	0.00246
155952	0.00193
156120	0.00351
156288	0.00228
156456	0.00264
156624	0.00308
156793	0.00107
156961	0.000668882
157130	0.00352
157298	0.00218
157467	0.0024
157635	0.00313
157804	0.00128
157973	0.00104
158142	-0.000525366
158311	0.000479092
158480	0.00168
158650	0.0036
158819	0.00223
158989	0.00259
159158	0.00264
159328	0.00165
159497	0.00361
159667	0.00383
159837	0.00333
160007	0.00381
160177	0.00239
160347	0.00155
160518	0.000907489
160688	0.000218901
160858	-0.000529522
161029	0.000289239
161200	0.000968868
161370	0.000614389
161541	0.00274
161712	0.00301
161883	0.0039
162054	0.00229
162225	0.00133
162397	0.000346867
162568	0.00164
162739	0.00113
162911	0.000332676
163082	0.000595541
163254	-0.000575114
163426	-0.00167
163598	-0.00175
163770	-0.00229
163942	-0.00248
164114	-0.00233
164286	-0.00156
164459	9.21675e-05
164631	-0.00179
164804	-0.00155
164976	0.000974378
165149	0.00138
165322	0.00388
165495	0.00633
165668	0.00377
165841	0.00191
166014	0.00144
166187	-0.000284046
166360	-3.45599e-05
166534	0.000166403
166707	0.00174
166881	0.00191
167055	0.00166
167228	0.00302
167402	0.0029
167576	0.00294
167750	0.00187
167925	0.00113
168099	0.00157
168273	0.0016
168448	0.000641262
168622	0.000295093
168797	0.000282574
168971	0.000489653
169146	0.001
169321	0.00142
169496	0.001
169671	0.000859007
169846	0.00101
170021	0.000161095
170197	-0.000185179
170372	-0.00090841
170548	-0.000861295
170723	-8.2773e-06
170899	0.000886252
171075	0.00174
171251	0.0016
171427	0.00367
171603	0.00302
171779	0.00229
171955	0.00158
172131	0.00173
172308	0.00258
172484	0.00148
172661	0.00199
172837	0.00295
173014	0.00386
173191	0.00437
173368	0.00249
173545	0.0026
173722	0.00304
173899	0.004
174077	0.00446
174254	0.0048
174432	0.00402
174609	0.00363
174787	0.00181
174965	0.00155
175143	-0.000179644
175320	0.000370504
175498	0.000650904
175677	0.000253627
175855	0.00175
176033	0.00195
176212	0.0027
176390	0.00442
176569	0.00263
176747	0.00162
176926	0.00157
177105	0.000886426
177284	0.00315
177463	0.002
177642	0.00109
177821	0.00295
178000	0.00204
178180	0.000583879
178359	0.000936407
178539	0.000756348
178719	0.000611781
178898	-0.00107
179078	-0.000974347
179258	-0.00105
179438	0.000173581
179618	0.000678742
179798	0.00222
179979	0.00245
180159	0.00396
180340	0.00268
[truncated: 335 more rows]
