# Supplementary material for: Ultraviolet photolysis of H2S and its implications for SH radical production in the interstellar medium
Source: Nat Commun. 2020 Mar 24;11:1547. doi: 10.1038/s41467-020-15343-4 (PMC7093389; doi:10.1038/s41467-020-15343-4)
Supplement: Supplementary file 3 — Source Data [file 41467_2020_15343_MOESM3_ESM.zip › Source data/fig4.xls]

## Sheet: 154.526-90
77.8312	0.00490316	0	0.0365473
82.8315	0.00971485	0	0.0485808							WL / nm	154.526
87.8298	0.00972408	0	0.0356515							cm-1	64714
92.8345	0.00452297	0	0.0343087								60696
97.8336	0.00920308	0	0.0409512								4018.03
102.828	0.00719709	0	0.045817							Length	2241
107.832	0.0111129	0	0.0519068							Threshold	789
112.835	0.00963946	0	0.0496445							<E_T(3)	55.7685
117.834	0.0102195	0	0.0463044							>E_T(3)	690.345
122.834	0.00830259	0	0.0434609							gamma	0.961176
127.831	0.00909464	0	0.0469648
132.834	0.00967966	0	0.0468228
137.835	0.00904609	0	0.0415107
142.826	0.00758845	0	0.0393339
147.825	0.00814542	0	0.034918
152.831	0.00580502	0	0.0427451
157.828	0.011305	0	0.0469382
162.828	0.00747101	0	0.0381012
167.832	0.00775669	0	0.0366682
172.828	0.00692323	0	0.038089
177.834	0.0082929	0	0.0582325
182.839	0.0149745	0	0.0659887
187.833	0.0114564	0	0.0465927
192.82	0.00722851	0	0.0416644
197.809	0.00947399	0	0.0499775
202.81	0.0105142	0	0.047987
207.814	0.00866526	0	0.0493124
212.812	0.0110644	0	0.0552063
217.818	0.0109929	0	0.0528436
222.823	0.0101225	0	0.0563679
227.82	0.0124391	0	0.0468992
232.824	0.00630711	0	0.042799
237.827	0.0107998	0	0.0488736
242.824	0.00876253	0	0.0454672
247.807	0.00948675	0	0.0418113
252.794	0.00728002	0	0.0426626
257.807	0.0097411	0	0.0524532
262.815	0.0112104	0	0.0628612
267.81	0.0139577	0	0.0734093
272.816	0.015372	0	0.0796547
277.827	0.0164142	0	0.0758907
282.81	0.0140468	0	0.0673729
287.788	0.0130209	0	0.0601157
292.788	0.0110273	0	0.0574821
297.806	0.0118817	0	0.0615887
302.807	0.0127528	0	0.0586548
307.784	0.0108161	0	0.0673371
312.801	0.0160253	0	0.0680914
317.822	0.0111001	0	0.0533667
322.806	0.0103138	0	0.0581913
327.785	0.0130618	0	0.065976
332.791	0.0132944	0	0.051806
337.786	0.0074521	0	0.0513314
342.763	0.0131724	0	0.0623877
347.76	0.0118006	0	0.0534714
352.773	0.00953118	0	0.0558903
357.801	0.0127018	0	0.0674295
362.798	0.0142819	0	0.0781875
367.762	0.017225	0	0.0875713
372.773	0.0177266	0	0.077088
377.787	0.0130225	0	0.0762656
382.756	0.0176729	0	0.0843353
387.767	0.0159832	0	0.0573039
392.774	0.00690954	0	0.055285
397.772	0.0152111	0	0.0714245
402.76	0.0134303	0	0.0788574
407.733	0.0182795	0	0.0872581
412.74	0.0165771	0	0.0742993
417.728	0.0132136	0	0.0701808
422.747	0.0147558	0	0.0708424
427.794	0.0133161	0	0.0748504
432.763	0.016812	0	0.0706956
437.756	0.0115036	0	0.0696222
442.772	0.0162559	0	0.0720068
447.755	0.0126463	0	0.0688549
452.757	0.0148841	0	0.067449
457.778	0.0119848	0	0.0696927
462.757	0.0160087	0	0.0839885
467.751	0.017627	0	0.0638714
472.758	0.00788686	0	0.0578016
477.716	0.0154287	0	0.07064
482.745	0.0126638	0	0.072427
487.783	0.0160868	0	0.0753885
492.766	0.0141733	0	0.076466
497.754	0.0164867	0	0.0736179
502.745	0.0130118	0	0.0573436
507.739	0.00995508	0	0.0649439
512.733	0.0160537	0	0.0935028
517.726	0.0213961	0	0.0869837
522.717	0.0134629	0	0.0680085
527.704	0.0138114	0	0.0772427
532.756	0.0167688	0	0.0706632
537.73	0.0116413	0	0.0729019
542.696	0.0177179	0	0.0874181
547.725	0.0170512	0	0.0849589
552.743	0.0168085	0	0.0833718
557.749	0.0165016	0	0.0887821
562.741	0.0190681	0	0.075687
567.717	0.0113527	0	0.0659058
572.675	0.0152309	0	0.0828151
577.693	0.017777	0	0.0807314
582.692	0.0145272	0	0.0753118
587.668	0.0157374	0	0.0761677
592.704	0.0145167	0	0.0786725
597.715	0.0168788	0	0.0813904
602.702	0.0157661	0	0.0746456
607.745	0.013834	0	0.0627739
612.761	0.0111965	0	0.0615805
617.748	0.013502	0	0.068823
622.702	0.0142795	0	0.0852919
627.712	0.0197706	0	0.0858866
632.777	0.0141439	0	0.0629204
637.717	0.011329	0	0.0551705
642.711	0.0107662	0	0.0675704
647.758	0.0160092	0	0.0747214
652.674	0.0143932	0	0.0674921
657.641	0.0127825	0	0.0627961
662.66	0.0122409	0	0.0663108
667.636	0.014413	0	0.0648234
672.663	0.0113766	0	0.0580752
677.644	0.0119416	0	0.0647925
682.676	0.013808	0	0.0773619
687.76	0.0166285	0	0.0703297
692.693	0.0118837	0	0.0684587
697.676	0.0155959	0	0.0817731
702.707	0.016906	0	0.0816617
707.685	0.0159037	0	0.0869454
712.712	0.0186911	0	0.0922677
717.681	0.0184425	0	0.0850054
722.592	0.0161801	0	0.0706819
727.657	0.0117282	0	0.0622451
732.662	0.0131475	0	0.0653844
737.604	0.0133122	0	0.0707844
742.592	0.0150686	0	0.0865154
747.627	0.0192964	0	0.105744
752.709	0.022318	0	0.0925271
757.725	0.0145784	0	0.0651182
762.671	0.0117527	0	0.0603966
767.662	0.0124485	0	0.0688564
772.698	0.0148961	0	0.0678467
777.662	0.0124427	0	0.0706895
782.669	0.0157902	0	0.0797883
787.601	0.0165698	0	0.0850411
792.575	0.0176183	0	0.0859342
797.593	0.0166321	0	0.0789863
802.532	0.0153578	0	0.080366
807.512	0.0169131	0	0.080318
812.536	0.0150619	0	0.0662283
817.603	0.0110792	0	0.0604796
822.585	0.0131986	0	0.0739783
827.611	0.0162449	0	0.0747946
832.678	0.013275	0	0.0741167
837.657	0.0164973	0	0.0829383
842.677	0.0165426	0	0.0729732
847.606	0.0130714	0	0.0636599
852.574	0.012553	0	0.0660701
857.583	0.0138281	0	0.0675548
862.496	0.0136717	0	0.0661912
867.587	0.012334	0	0.0711259
872.719	0.0153856	0	0.0745311
877.612	0.0150769	0	0.0764446
882.544	0.0159225	0	0.0692071
887.657	0.0111485	0	0.0581105
892.667	0.0120484	0	0.0612362
897.572	0.01292	0	0.056757
902.515	0.010046	0	0.0576993
907.495	0.0131236	0	0.0606853
912.514	0.0110601	0	0.0645254
917.572	0.0144561	0	0.0672562
922.518	0.01274	0	0.0632553
927.501	0.0126459	0	0.0800152
932.522	0.0192282	0	0.0883682
937.581	0.0157061	0	0.0778441
942.678	0.0148408	0	0.0711881
947.658	0.0137494	0	0.0673321
952.674	0.013097	0	0.0616043
957.569	0.0120743	0	0.0584269
962.499	0.0116273	0	0.0567647
967.625	0.0105191	0	0.0620444
972.627	0.0142882	0	0.0748493
977.503	0.016416	0	0.0786766
982.577	0.0145969	0	0.0723852
987.687	0.0137306	0	0.0619338
992.668	0.0111364	0	0.0674807
997.684	0.0157692	0	0.0773325
1002.57	0.0159075	0	0.0804613
1007.48	0.0168269	0	0.078377
1012.6	0.0137831	0	0.0585439
1017.59	0.00970488	0	0.0552517
1022.43	0.0130981	0	0.0690099
1027.49	0.0142163	0	0.0782897
1032.58	0.016558	0	0.0883121
1037.52	0.0191598	0	0.087838
1042.5	0.0161236	0	0.0744493
1047.51	0.0135789	0	0.0708304
1052.56	0.014495	0	0.0759038
1057.64	0.0153884	0	0.0760902
1062.57	0.0154736	0	0.0830083
1067.53	0.0179705	0	0.0804674
1072.53	0.0142422	0	0.0687307
1077.56	0.0130915	0	0.0582631
1082.62	0.00993282	0	0.0572676
1087.53	0.0134131	0	0.0629477
1092.46	0.0120873	0	0.0682934
1097.43	0.0154005	0	0.082119
1102.43	0.0174471	0	0.0824817
1107.46	0.0153358	0	0.0642387
1112.53	0.010035	0	0.0449138
1117.43	0.0082972	0	0.0470855
1122.36	0.0108006	0	0.0610298
1127.52	0.0128544	0	0.067819
1132.51	0.0143167	0	0.0784524
1137.54	0.0169082	0	0.0790858
1142.59	0.0143819	0	0.0618465
1147.47	0.0109546	0	0.0656395
1152.38	0.0157716	0	0.0716642
1157.33	0.0132305	0	0.0671389
1162.3	0.0137817	0	0.0650762
1167.3	0.0122383	0	0.0581533
1172.33	0.0108797	0	0.0638128
1177.39	0.0143328	0	0.0705278
1182.49	0.0133632	0	0.0686826
1187.39	0.0146191	0	0.0780992
1192.33	0.0170064	0	0.0818286
1197.52	0.0145633	0	0.0696488
1202.52	0.013313	0	0.0719245
1207.32	0.0166057	0	0.086471
1212.38	0.0176064	0	0.0764511
1217.46	0.0124629	0	0.0683024
1222.35	0.0154669	0	0.0765972
1227.27	0.0156702	0	0.0758994
1232.22	0.0150149	0	0.0706961
1237.2	0.0133999	0	0.0650187
1242.2	0.0125919	0	0.0842228
1247.23	0.0208763	0	0.105914
1252.29	0.0209871	0	0.0916359
1257.38	0.0150191	0	0.0742599
1262.5	0.0139943	0	0.0663478
1267.42	0.0130093	0	0.0695952
1272.36	0.0151669	0	0.0814563
1277.32	0.0176255	0	0.0849167
1282.32	0.0163752	0	0.0801362
1287.34	0.0155389	0	0.0812737
1292.39	0.0166424	0	0.0823576
1297.47	0.0157947	0	0.0770372
1302.33	0.0158949	0	0.0864824
1307.22	0.0194907	0	0.0978219
1312.38	0.0184174	0	0.0966288
1317.57	0.0188263	0	0.084894
1322.54	0.0153432	0	0.0808808
1327.53	0.0170415	0	0.0787953
1332.56	0.0143385	0	0.0695122
1337.35	0.0146551	0	0.0725318
1342.17	0.0154411	0	0.0774186
1347.27	0.0149132	0	0.0844159
1352.4	0.0180168	0	0.08416
1357.3	0.0163553	0	0.071404
1362.22	0.0126589	0	0.0679094
1367.42	0.013425	0	0.0610676
1372.4	0.0111298	0	0.064305
1377.4	0.0145974	0	0.0763129
1382.42	0.015782	0	0.0785039
1387.21	0.0170305	0	0.0812328
1392.28	0.0149824	0	0.0795725
1397.38	0.0162103	0	0.0865881
1402.24	0.0194447	0	0.0926757
1407.12	0.0185294	0	0.0863265
1412.3	0.0148077	0	0.0822168
1417.51	0.0167837	0	0.0881627
1422.46	0.0187944	0	0.0866346
1427.44	0.0159916	0	0.0774214
1432.45	0.0149398	0	0.0754015
1437.48	0.0150409	0	0.0770292
1442.54	0.0154295	0	0.0838064
1447.33	0.0195117	0	0.0972034
1452.15	0.0208217	0	0.108139
1457.28	0.0213461	0	0.104271
1462.43	0.0191241	0	0.0835407
1467.33	0.01503	0	0.0788588
1472.24	0.0170656	0	0.0847367
1477.18	0.0172547	0	0.0981223
1482.14	0.0223028	0	0.114283
1487.42	0.0209945	0	0.101814
1492.43	0.0196579	0	0.0852673
1497.16	0.0163427	0	0.0808876
1502.22	0.0156477	0	0.0888709
1507.3	0.0193409	0	0.0883747
1512.11	0.0174513	0	0.0862635
1517.23	0.0161929	0	0.0784332
1522.38	0.0142548	0	0.0759533
1527.26	0.0169247	0	0.0896035
1532.15	0.019693	0	0.0924182
1537.07	0.017906	0	0.10517
1542.01	0.0246816	0	0.101776
1546.97	0.0163489	0	0.0666564
1551.95	0.0104046	0	0.0606725
1556.96	0.0138304	0	0.0657781
1561.99	0.0123291	0	0.0775366
1567.04	0.0183663	0	0.0891082
1572.11	0.0167433	0	0.0924352
1577.21	0.01952	0	0.0862643
1582.33	0.0141638	0	0.0708849
1587.16	0.0152246	0	0.0797455
1592	0.0177009	0	0.0905162
1597.19	0.0171801	0	0.0984087
1602.41	0.0205605	0	0.090185
1607.32	0.0161747	0	0.0924912
1612.25	0.0213318	0	0.0992223
1617.2	0.0187418	0	0.0934011
1622.18	0.0188064	0	0.0899893
1627.17	0.0172182	0	0.0785403
1632.19	0.014079	0	0.0699356
1637.23	0.0136732	0	0.0785519
1642.29	0.0173627	0	0.097487
1647.38	0.0209878	0	0.0940125
1652.14	0.0184635	0	0.0997828
1657.27	0.0204534	0	0.104022
1662.42	0.0199435	0	0.0969691
1667.25	0.0202343	0	0.097594
1672.1	0.0200356	0	0.0894687
1676.96	0.0167223	0	0.0880873
1682.2	0.0169181	0	0.0924744
1687.46	0.0182433	0	0.0919804
1692.39	0.0190637	0	0.0955088
1697.34	0.0195179	0	0.0967124
1702.31	0.0193849	0	0.10009
1707.31	0.0207151	0	0.104238
1712.32	0.0208638	0	0.100726
1717.35	0.0191544	0	0.0986982
1722.41	0.0198953	0	0.0913941
1727.12	0.0188885	0	0.0741627
1731.85	0.0124567	0	0.0688591
1736.97	0.0144677	0	0.0809147
1742.11	0.0170289	0	0.0865079
1747.27	0.0165078	0	0.0882156
1752.08	0.0201799	0	0.0918473
1756.9	0.0178521	0	0.103272
1762.13	0.021708	0	0.109474
1767.37	0.0200521	0	0.110422
1772.26	0.0251289	0	0.109452
1777.17	0.0194635	0	0.0916164
1782.09	0.017726	0	0.0933909
1787.04	0.0200382	0	0.0969443
1792.01	0.019005	0	0.102683
1796.99	0.0221835	0	0.111459
1802	0.0223557	0	0.111238
1807.02	0.0219094	0	0.112354
1812.07	0.0226312	0	0.111977
1817.13	0.0215847	0	0.119298
1822.22	0.0253367	0	0.116109
1826.93	0.0239455	0	0.119893
1832.05	0.0228419	0	0.116391
1837.2	0.0224026	0	0.104104
1841.97	0.0212743	0	0.110045
1847.15	0.0211731	0	0.110852
1852.36	0.0214212	0	0.104754
1857.18	0.0220181	0	0.102577
1862.02	0.0203602	0	0.0940542
1866.88	0.0183532	0	0.0884827
1871.76	0.0179251	0	0.11163
1877.06	0.0241678	0	0.124466
1882.39	0.02258	0	0.110354
1887.32	0.0221432	0	0.107569
1892.27	0.0212927	0	0.104061
1897.25	0.0205662	0	0.0965564
1902.24	0.0181337	0	0.0875629
1907.24	0.0168285	0	0.098327
1912.27	0.0222833	0	0.107101
1917.32	0.0201582	0	0.109755
1922.39	0.0231719	0	0.101533
1927.05	0.0204046	0	0.0949077
1931.72	0.020189	0	0.106451
1936.84	0.0213852	0	0.104094
1941.98	0.0191263	0	0.10543
1947.14	0.0217461	0	0.111225
1952.32	0.0212143	0	0.0997416
1957.08	0.0206675	0	0.0836618
1961.86	0.0143301	0	0.0810833
1967.1	0.0166532	0	0.0841341
1971.91	0.0182935	0	0.0951649
1976.74	0.0210878	0	0.109588
1982.04	0.0203364	0	0.0966539
1986.9	0.0193816	0	0.096944
1991.79	0.020317	0	0.104789
1997.14	0.0188638	0	0.0958803
2002.06	0.0201119	0	0.0910314
2006.99	0.0167579	0	0.0911708
2011.95	0.0200417	0	0.102335
2016.92	0.0211229	0	0.0978151
2021.91	0.0180815	0	0.0994424
2026.92	0.0216319	0	0.0976939
2031.94	0.0172513	0	0.107726
2036.99	0.0254717	0	0.103251
2042.05	0.015331	0	0.0769702
2047.13	0.0149782	0	0.0888672
2052.22	0.019899	0	0.0879427
2056.87	0.0179258	0	0.0930255
2062.01	0.0183273	0	0.0941655
2067.15	0.0182489	0	0.0857285
2071.85	0.0182546	0	0.104875
2077.04	0.022191	0	0.113708
2082.24	0.0215176	0	0.101529
2086.99	0.0212675	0	0.0913363
2091.75	0.017085	0	0.0851792
2097.01	0.0153272	0	0.0961111
2102.28	0.0211199	0	0.10637
2107.09	0.0230906	0	0.106833
2111.92	0.0211743	0	0.104472
2116.76	0.0219692	0	0.100359
2121.62	0.0193306	0	0.0897821
2126.5	0.0175031	0	0.0960105
2131.88	0.0181819	0	0.0979878
2137.28	0.0181099	0	0.087452
2142.2	0.0173892	0	0.0950274
2147.15	0.0210678	0	0.109967
2152.11	0.0232825	0	0.105403
2157.08	0.0190822	0	0.0880961
2162.07	0.0162198	0	0.0866172
2167.08	0.0183717	0	0.0826433
2172.11	0.0145211	0	0.0802276
2177.15	0.0173089	0	0.0863631
2182.2	0.0168402	0	0.0811604
2187.28	0.0151442	0	0.0789467
2191.86	0.0193153	0	0.0958985
2196.46	0.022416	0	0.105242
2201.58	0.018678	0	0.102094
2206.72	0.0210551	0	0.0941002
2211.88	0.0154391	0	0.0803394
2217.05	0.015622	0	0.0764732
2222.24	0.0138418	0	0.0780868
2226.93	0.0194788	0	0.082304
2231.63	0.0155367	0	0.0990444
2236.87	0.0222665	0	0.10837
2242.12	0.0189623	0	0.0824328
2246.87	0.0157755	0	0.0828478
2251.63	0.0190198	0	0.0883922
2256.94	0.0142917	0	0.0763998
2261.73	0.0176013	0	0.0860043
2266.54	0.0181816	0	0.0955994
2271.89	0.0175098	0	0.0803175
2276.73	0.0157067	0	0.081025
2281.58	0.017685	0	0.0898058
2286.99	0.0155272	0	0.0831285
2291.87	0.0185279	0	0.0804975
2296.77	0.0143417	0	0.0769494
2301.68	0.0169831	0	0.0865527
2306.61	0.0181367	0	0.0907403
2311.55	0.0185854	0	0.0899749
2316.51	0.0177021	0	0.101572
2322.04	0.0190528	0	0.0959967
2327.03	0.0194305	0	0.0917241
2331.48	0.0218031	0	0.106465
2336.5	0.0206131	0	0.0965053
2341.53	0.0177283	0	0.0911368
2346.58	0.0183583	0	0.0798564
2351.65	0.0131681	0	0.0752469
2356.73	0.016445	0	0.0816617
2361.83	0.0156043	0	0.0854829
2366.94	0.0178266	0	0.0807665
2372.07	0.0136736	0	0.0672467
2376.64	0.0157367	0	0.0726991
2381.8	0.0124467	0	0.07386
2386.98	0.0160983	0	0.074161
2391.59	0.0160548	0	0.0848476
2396.8	0.0165413	0	0.0848517
2402.02	0.0159628	0	0.0694227
2406.67	0.013858	0	0.061736
2411.34	0.0125984	0	0.071541
2416.61	0.0145622	0	0.0816775
2421.89	0.0163587	0	0.0707865
2426.6	0.0136993	0	0.0661382
2431.32	0.0143017	0	0.077706
2436.66	0.0148563	0	0.0721357
2442	0.0121305	0	0.059539
2446.77	0.0128544	0	0.0742852
2451.55	0.0182273	0	0.0800387
2456.34	0.0151709	0	0.0920043
2461.75	0.0188481	0	0.101661
2467.17	0.0186308	0	0.0803626
2472.01	0.0146044	0	0.0689505
2476.86	0.013823	0	0.0633841
2481.72	0.0122396	0	0.0635374
2486.6	0.013811	0	0.0622065
2491.49	0.0116209	0	0.0677547
2496.4	0.0160059	0	0.0667381
2501.32	0.011129	0	0.0638553
2506.25	0.0147601	0	0.0670494
2511.2	0.0123471	0	0.0732098
2516.16	0.0171671	0	0.0750563
2521.14	0.0130063	0	0.0708147
2526.12	0.015382	0	0.0720459
2531.13	0.013419	0	0.0640805
2536.14	0.0121212	0	0.0780792
2541.18	0.0189118	0	0.0790224
2546.22	0.0124152	0	0.0650079
2551.28	0.0132745	0	0.077522
2556.36	0.017276	0	0.0810249
2561.45	0.0145672	0	0.0787622
2566.55	0.0162958	0	0.0855516
2571.67	0.0171359	0	0.0753274
2576.8	0.0122143	0	0.0668516
2581.95	0.0137626	0	0.0653689
2587.11	0.0115644	0	0.0536449
2591.64	0.0121199	0	0.0665803
2596.18	0.0172042	0	0.0854803
2601.39	0.0156539	0	0.0796069
2606.6	0.0148585	0	0.0809659
2611.84	0.0160858	0	0.0791733
2617.08	0.0140869	0	0.0598904
2621.69	0.0119298	0	0.0655843
2626.3	0.0164802	0	0.0798137
2631.59	0.0136951	0	0.0760255
2636.9	0.0149667	0	0.0728923
2641.55	0.0163512	0	0.0669529
2646.22	0.012347	0	0.0780218
2651.57	0.0168309	0	0.0822884
2656.93	0.0138565	0	0.0614979
2661.64	0.012285	0	0.0662616
2666.36	0.0158038	0	0.085476
2671.76	0.0158188	0	0.0710171
2676.5	0.0141273	0	0.0711552
2681.26	0.015795	0	0.0877627
2686.71	0.0164174	0	0.0761042
2691.49	0.0154187	0	0.0635373
2696.28	0.0110938	0	0.0725117
2701.78	0.0153028	0	0.079214
2706.6	0.0175728	0	0.0824364
2711.43	0.0165411	0	0.0765872
2716.27	0.0150803	0	0.0772639
2721.13	0.0167351	0	0.0877206
2726.7	0.014785	0	0.071754
2731.58	0.0146043	0	0.0675489
2736.48	0.0129836	0	0.0603007
2741.39	0.0115838	0	0.0594948
2746.31	0.0125961	0	0.0701057
2751.24	0.0158212	0	0.0794091
2756.19	0.0162827	0	0.0779946
2761.15	0.0151731	0	0.0755019
2766.12	0.0151916	0	0.0680821
2771.1	0.0121232	0	0.0701963
2776.1	0.0159666	0	0.0797749
2781.11	0.0158733	0	0.0786008
2786.14	0.0154106	0	0.0778831
2791.18	0.0155138	0	0.0757679
2796.22	0.0144933	0	0.0690478
2801.29	0.0127822	0	0.0683993
2806.36	0.0141626	0	0.0719359
2811.45	0.0141085	0	0.075286
2816.56	0.0153922	0	0.0864322
2821.67	0.0183967	0	0.0736539
2826.07	0.0151128	0	0.0752174
2831.21	0.014149	0	0.0750427
2836.36	0.0149712	0	0.0783773
2841.53	0.0153606	0	0.0847674
2846.72	0.0173555	0	0.0738478
2851.17	0.0158196	0	0.0766444
2856.37	0.0136194	0	0.0752062
2861.59	0.0151953	0	0.0703732
2866.08	0.0161793	0	0.0795049
2871.33	0.0141314	0	0.0701035
2876.59	0.012529	0	0.0697655
2881.1	0.0183475	0	0.0895632
2886.39	0.0155395	0	0.0758998
2891.69	0.0131074	0	0.0623769
2896.24	0.014281	0	0.0579515
2900.81	0.0111196	0	0.0631846
2906.14	0.0125539	0	0.0660256
2911.5	0.012124	0	0.057508
2916.09	0.0128904	0	0.074824
2921.47	0.0149356	0	0.0798278
2926.86	0.0146686	0	0.0677137
2931.5	0.0145687	0	0.0712402
2936.14	0.0161118	0	0.0744438
2940.8	0.0158795	0	0.0855512
2946.24	0.0155443	0	0.0801994
2951.7	0.0138489	0	0.0642659
2956.39	0.0135566	0	0.0616673
2961.09	0.0126848	0	0.0680824
2965.8	0.0162126	0	0.0859346
2971.31	0.0149796	0	0.0783025
2976.83	0.0133652	0	0.0661226
2981.58	0.0144935	0	0.0670524
2986.34	0.0136916	0	0.0679685
2991.11	0.0148127	0	0.0695059
2995.89	0.0142693	0	0.0713466
3000.68	0.0155081	0	0.0794126
3006.28	0.0128384	0	0.0893488
3011.9	0.0189696	0	0.0875269
3016.73	0.0172884	0	0.0674219
3021.57	0.0105776	0	0.0643451
3026.42	0.0159564	0	0.0771887
3031.28	0.0157954	0	0.0735205
3036.15	0.0143854	0	0.0697369
3041.04	0.014166	0	0.077632
3045.93	0.0175594	0	0.0874416
3050.84	0.0180802	0	0.0821125
3055.76	0.0153125	0	0.0662475
3060.68	0.0115682	0	0.0691403
3065.63	0.0164181	0	0.0741975
3070.58	0.0135486	0	0.0645849
3075.54	0.0124727	0	0.0606137
3080.52	0.0118946	0	0.0572704
3085.5	0.0110733	0	0.0615442
3090.5	0.0135493	0	0.0746731
3095.51	0.0162603	0	0.073179
3100.53	0.012883	0	0.064152
3105.57	0.0126095	0	0.063084
3110.61	0.012399	0	0.0637089
3115.67	0.0127973	0	0.0623685
3120.74	0.0118057	0	0.0711934
3125.82	0.0162232	0	0.0837588
3130.91	0.0166685	0	0.0824004
3136.02	0.0156137	0	0.0800942
3141.13	0.0156975	0	0.0828532
3146.26	0.0166165	0	0.0841116
3151.4	0.0161053	0	0.0804444
3156.56	0.015117	0	0.077387
3161.72	0.0148489	0	0.0714216
3166.9	0.0127483	0	0.0581276
3171.22	0.0141377	0	0.0661747
3175.55	0.0164069	0	0.0749758
3180.76	0.0123802	0	0.0650326
3185.99	0.012527	0	0.0760391
3191.22	0.0165288	0	0.0750083
3196.47	0.0120621	0	0.0635153
3201.72	0.0120928	0	0.0590463
3206.12	0.0147954	0	0.0562607
3210.52	0.0107719	0	0.060925
3215.81	0.0122491	0	0.063998
3221.12	0.0118783	0	0.0600214
3226.43	0.0106988	0	0.0656933
3231.76	0.0139469	0	0.066211
3236.21	0.0158108	0	0.0597671
3240.68	0.0109786	0	0.0612658
3246.04	0.0118648	0	0.0745892
3251.42	0.015879	0	0.0691262
3255.91	0.0149122	0	0.058179
3260.41	0.0109452	0	0.0606809
3265.82	0.0114836	0	0.0710924
3271.24	0.0147305	0	0.0743358
3276.68	0.012614	0	0.0514201
3281.22	0.0100331	0	0.0514143
3285.77	0.0125666	0	0.0803178
3291.24	0.0167893	0	0.0626789
3295.81	0.0106413	0	0.0492578
3300.39	0.0108734	0	0.06241
3305.9	0.0117923	0	0.0598113
3311.42	0.00987842	0	0.058404
3316.03	0.0154541	0	0.0645529
3320.65	0.012497	0	0.0724114
3326.2	0.0135691	0	0.0579184
3330.84	0.0113958	0	0.0568997
3335.49	0.0130772	0	0.0676637
3341.09	0.0111273	0	0.0524316
3345.76	0.0113273	0	0.0548779
3350.43	0.0121248	0	0.0638589
3356.06	0.0105685	0	0.0545349
3360.76	0.0126427	0	0.0557175
3365.47	0.0110165	0	0.0635524
3371.14	0.0114243	0	0.0703588
3375.87	0.0183194	0	0.0712872
3380.61	0.0117596	0	0.0626691
3386.31	0.0102257	0	0.0533006
3391.07	0.0121648	0	0.0578026
3395.84	0.012061	0	0.057789
3400.62	0.0121185	0	0.0539702
3405.41	0.0104113	0	0.0580696
3411.17	0.00974826	0	0.0554906
3415.98	0.01332	0	0.0588541
3420.81	0.0110907	0	0.0525049
3425.64	0.010646	0	0.0500872
3430.48	0.0100427	0	0.0657692
3436.3	0.0125507	0	0.0654564
3441.16	0.0143695	0	0.0644503
3446.04	0.0120825	0	0.0519568
3450.92	0.00920254	0	0.0549027
3455.81	0.0132388	0	0.0670066
3460.71	0.0140997	0	0.0670415
3465.63	0.0131862	0	0.0556843
3470.55	0.00944052	0	0.0459571
3475.48	0.00918821	0	0.0484499
3480.43	0.0104152	0	0.0489773
3485.38	0.00936157	0	0.0455531
3491.34	0.00593239	0	0.033973
3496.31	0.00772236	0	0.0437194
3501.3	0.0098145	0	0.0466067
3506.29	0.00884683	0	0.0459901
3511.3	0.00951983	0	0.0455835
3516.32	0.00865904	0	0.0472717
3521.34	0.0101443	0	0.0453484
3526.38	0.00786178	0	0.0390943
3530.42	0.0115062	0	0.0528109
3535.48	0.00938003	0	0.0479837
3540.54	0.0095634	0	0.0453101
3545.62	0.00828227	0	0.0435634
3550.71	0.00884506	0	0.0480567
3555.8	0.0100081	0	0.0501853
3560.91	0.00963774	0	0.0473673
3566.03	0.00886873	0	0.0419861
3571.16	0.0075001	0	0.0292726
3575.27	0.00674102	0	0.0367346
3580.42	0.00752486	0	0.0355688
3585.58	0.00626415	0	0.0382617
3590.75	0.00853442	0	0.0403844
3595.93	0.007058	0	0.034753
3601.13	0.00632656	0	0.0364767
3606.33	0.00769486	0	0.0412938
3610.5	0.0121151	0	0.0462727
3615.72	0.00560376	0	0.0396894
3620.95	0.00956513	0	0.0311464
3625.15	0.00528771	0	0.039832
3630.4	0.00987482	0	0.0579556
3635.67	0.0121448	0	0.0478242
3640.94	0.00598758	0	0.0370022
3646.23	0.00801512	0	0.0334729
3650.46	0.00778518	0	0.0455783
3655.77	0.00939148	0	0.0473023
3661.09	0.00840471	0	0.0305533
3665.35	0.00593284	0	0.0383173
3670.69	0.00842358	0	0.0421775
3676.03	0.00734962	0	0.036408
3680.32	0.00963965	0	0.0472081
3685.69	0.00794577	0	0.0447065
3691.07	0.00867064	0	0.0387333
3695.38	0.00929889	0	0.0445164
3700.78	0.0071856	0	0.0360244
3706.2	0.0061272	0	0.0273202
3710.53	0.00647145	0	0.039948
3715.97	0.00823423	0	0.0345554
3721.41	0.00446297	0	0.0122088
3725.77	0.00113225	0	0.00849463
3730.14	0.00275456	0	0.024127
3735.62	0.00606055	0	0.0386112
3741.1	0.00801829	0	0.0339899
3745.5	0.00744219	0	0.0322847
3749.9	0.00721936	0	0.0345789
3755.42	0.00531604	0	0.0293536
3760.95	0.00530586	0	0.0236391
3765.38	0.00536642	0	0.0366368
3770.93	0.00783602	0	0.0435898
3776.49	0.00784374	0	0.0313703
3780.94	0.00623627	0	0.0245771
3785.41	0.00477251	0	0.0290485
3789.88	0.00821875	0	0.044385
3795.48	0.0076302	0	0.0360869
3801.09	0.00522813	0	0.0264373
3805.59	0.00652441	0	0.0333889
3810.1	0.00829533	0	0.0343612
3815.74	0.0038787	0	0.029117
3821.4	0.00641908	0	0.030011
3825.93	0.00681622	0	0.0256739
3830.47	0.00449137	0	0.0216534
3835.02	0.00502868	0	0.0306805
3840.72	0.0057402	0	0.031844
3846.43	0.00541356	0	0.0213514
3851.01	0.00391834	0	0.0249041
3855.59	0.00694732	0	0.0369836
3860.18	0.009157	0	0.0332707
3864.78	0.0053085	0	0.0365569
3870.55	0.00737825	0	0.0477597
3876.32	0.0091705	0	0.0394746
3880.95	0.00788484	0	0.0312614
3885.58	0.00560445	0	0.0244638
3890.23	0.00492892	0	0.027552
3894.88	0.00691633	0	0.0315853
3899.54	0.00663961	0	0.0406505
3905.38	0.00728896	0	0.0431643
3911.23	0.00747059	0	0.0388625
3915.91	0.00910898	0	0.0320699
3920.61	0.00454651	0	0.023689
3925.32	0.00552534	0	0.0303541
3930.03	0.00735568	0	0.030981
3934.75	0.00576907	0	0.0286503
3939.48	0.00634779	0	0.0407286
3945.4	0.00740258	0	0.0434384
3951.34	0.00723548	0	0.0350156
3956.1	0.00748316	0	0.0309993
3960.86	0.00552261	0	0.0249483
3965.64	0.00492912	0	0.0275821
3970.42	0.00660426	0	0.0341005
3975.21	0.00762798	0	0.0342524
3980.01	0.00664683	0	0.0325526
3984.82	0.0068942	0	0.0280688
3989.64	0.00475987	0	0.0308413
3994.46	0.00802673	0	0.0388471
4000.5	0.00482805	0	0.0303028
4006.56	0.00517947	0	0.031007
4011.41	0.0075964	0	0.040786
4016.28	0.00917762	0	0.0364514
4021.15	0.00578908	0	0.0207864
4026.03	0.00272993	0	0.0158163
4030.92	0.00374024	0	0.0223338
4035.81	0.00538119	0	0.0347462
4040.72	0.0087836	0	0.0324303
4045.63	0.00441556	0	0.0214122
4050.56	0.00428327	0	0.0282356
4055.49	0.00716669	0	0.0305679
4060.43	0.00520898	0	0.0297878
4065.38	0.00682893	0	0.0347626
4070.34	0.0071939	0	0.0322856
4075.3	0.00580878	0	0.0307411
4080.28	0.00654697	0	0.0284125
4085.26	0.00485453	0	0.0294929
4090.26	0.00695918	0	0.0315248
4095.26	0.00564572	0	0.0301156
4100.27	0.00637647	0	0.0347685
4105.29	0.00747827	0	0.0299712
4110.31	0.00444343	0	0.0284226
4115.35	0.00683984	0	0.031066
4120.4	0.00547329	0	0.0335428
4125.45	0.00779786	0	0.0329381
4130.52	0.00520828	0	0.0313611
4135.59	0.00715808	0	0.0292065
4140.67	0.00433602	0	0.0191111
4145.76	0.00317031	0	0.0234463
4150.86	0.00602613	0	0.0369795
4155.97	0.00844724	0	0.0371415
4161.09	0.00606684	0	0.0310754
4166.22	0.00605541	0	0.0327909
4171.35	0.00671116	0	0.0551022
4177.79	0.0104146	0	0.0520061
4184.24	0.00571881	0	0.0408721
4189.41	0.0100955	0	0.0439904
4194.58	0.00689903	0	0.0360688
4199.77	0.00700566	0	0.0227065
4204.97	0.00173432	0	0.0293688
4210.17	0.00954834	0	0.0486753
4215.39	0.00911549	0	0.0415198
4220.61	0.00678031	0	0.0293996
4225.85	0.00445377	0	0.0237929
4231.09	0.00462228	0	0.0397804
4237.66	0.00749113	0	0.0520292
4244.24	0.00832082	0	0.0278622
4249.52	0.00223905	0	0.0178814
4254.8	0.00452781	0	0.0365553
4260.1	0.00927707	0	0.0539815
4265.4	0.011078	0	0.0432769
4270.72	0.00520685	0	0.0315921
4277.37	0.00428313	0	0.0389545
4284.04	0.00739738	0	0.0348695
4289.39	0.0056404	0	0.0336085
4294.75	0.0069071	0	0.0303571
4300.12	0.00440329	0	0.0277015
4305.49	0.0059004	0	0.0353296
4310.88	0.00721865	0	0.043416
4317.63	0.00564726	0	0.0389253
4324.39	0.0058657	0	0.0252363
4329.81	0.00344487	0	0.0258397
4335.24	0.00607252	0	0.0365936
4340.68	0.00737855	0	0.0519869
4347.5	0.00787583	0	0.0502352
4354.33	0.00683434	0	0.0375376
4359.81	0.00687801	0	0.0423701
4365.29	0.00856862	0	0.0592633
4372.16	0.00868165	0	0.0602374
4379.05	0.00881397	0	0.038024
4384.57	0.00496285	0	0.0316353
4390.1	0.00647436	0	0.0352118
4395.64	0.00623749	0	0.043194
4402.58	0.00620855	0	0.0414487
4409.54	0.00570884	0	0.0335077
4415.11	0.00631185	0	0.0518976
4422.1	0.00854576	0	0.0559908
4429.1	0.00745161	0	0.0433413
4434.71	0.00799431	0	0.0419408
4440.33	0.00692594	0	0.0493141
4447.38	0.00707579	0	0.062742
4454.43	0.0107032	0	0.0527218
4460.09	0.00792969	0	0.057312
4467.18	0.00824186	0	0.0612099
4474.28	0.00899064	0	0.0494439
4479.98	0.00837331	0	0.0505229
4487.11	0.00578867	0	0.0409472
4494.26	0.00566668	0	0.030587
4500	0.00500382	0	0.0490095
4507.18	0.00864785	0	0.059365
4514.37	0.0078516	0	0.0527416
4520.14	0.0104297	0	0.0709609
4527.37	0.00920529	0	0.0674234
4534.61	0.00941739	0	0.0699305
4541.87	0.00984455	0	0.0711019
4549.15	0.00969698	0	0.0484052
4554.98	0.00690004	0	0.061472
4562.29	0.00992318	0	0.0718196
4569.61	0.00968894	0	0.0714644
4576.96	0.00977571	0	0.0595498
4584.31	0.0064129	0	0.0391266
4591.69	0.00419484	0	0.0511916
4599.08	0.0096557	0	0.0607492
4606.49	0.00673864	0	0.0509677
4613.92	0.00698632	0	0.0470191
4619.88	0.00880781	0	0.0717465
4627.34	0.0104272	0	0.0707833
4634.81	0.00850897	0	0.0494449
4642.31	0.00468689	0	0.0416002
4649.82	0.00639173	0	0.0542617
4657.35	0.00801851	0	0.0569141
4666.4	0.00454948	0	0.0347828
4673.97	0.00464259	0	0.0410459
4681.56	0.00617747	0	0.0492454
4689.16	0.00677844	0	0.0477063
4696.78	0.00573962	0	0.0428157
4704.42	0.00547015	0	0.0446366
4712.08	0.00618737	0	0.0667811
4721.29	0.00830979	0	0.0679082
4728.99	0.00933789	0	0.0728859
4736.71	0.0095518	0	0.0750113
4744.44	0.00985102	0	0.0740072
4752.19	0.00924023	0	0.0948194
4761.52	0.011092	0	0.0742764
4769.31	0.00797279	0	0.0620173
4777.12	0.00790466	0	0.0780909
4786.52	0.00871573	0	0.0851655
4795.94	0.00935653	0	0.0696674
4803.82	0.00834127	0	0.0704589
4811.71	0.00950998	0	0.0839394
4821.21	0.00816705	0	0.0693527
4829.14	0.00931535	0	0.0652082
4837.1	0.00708097	0	0.0771998
4846.66	0.00905443	0	0.0834886
4856.26	0.00834447	0	0.0783219
4865.89	0.00793189	0	0.0637724
4873.93	0.00792992	0	0.0636589
4881.99	0.00786438	0	0.0839895
4891.69	0.00945484	0	0.0836924
4901.41	0.00775521	0	0.0778795
4911.17	0.00821353	0	0.0739852
4920.95	0.00691172	0	0.0720972
4930.76	0.0077855	0	0.0668026
4940.6	0.00579226	0	0.0555087
4948.82	0.00771514	0	0.0558207
4957.06	0.00582864	0	0.0624077
4966.98	0.00675992	0	0.0710348
4976.92	0.00752705	0	0.0749709
4986.9	0.00750621	0	0.0737094
4996.9	0.00723419	0	0.0762364
5006.93	0.00796446	0	0.064125
5015.31	0.00733801	0	0.0525583
5022.03	0.00830433	0	0.0740069
5030.45	0.00927868	0	0.088215
5040.58	0.00813792	0	0.0695386
5050.74	0.00555349	0	0.0861392
5060.93	0.0113548	0	0.105832
5071.14	0.00935801	0	0.0899575
5081.39	0.00819811	0	0.0705752
5089.95	0.00828565	0	0.0569822
5096.82	0.00831513	0	0.0726253
5105.42	0.00857056	0	0.0859086
5115.77	0.00803173	0	0.0854377
5126.15	0.00843185	0	0.0714703
5134.82	0.00804925	0	0.0623493
5141.78	0.00988526	0	0.0723461
5150.49	0.00672312	0	0.066146
5160.97	0.00589655	0	0.0530844
5169.73	0.00622595	0	0.0422651
5176.75	0.00581196	0	0.0519846
5185.55	0.00600542	0	0.0835753
5196.14	0.00978436	0	0.0795654
5204.98	0.00820871	0	0.0506219
5212.07	0.00606706	0	0.0643762
5220.96	0.00842228	0	0.0767568
5229.86	0.00881482	0	0.0657136
5237	0.00958977	0	0.0782473
5245.95	0.00789956	0	0.0876288
5254.92	0.0116452	0	0.083507
5262.11	0.0115802	0	0.0833533
5269.31	0.0115574	0	0.0712755
5276.54	0.00818378	0	0.0738057
5285.58	0.0081341	0	0.0830067
5294.65	0.0101796	0	0.0692337
5301.92	0.00886421	0	0.0709432
5309.2	0.010615	0	0.0700218
5316.5	0.00857173	0	0.0771781
5325.65	0.00830519	0	0.0746064
5334.81	0.00797376	0	0.0577659
5342.16	0.00774271	0	0.0739427
5349.53	0.0123395	0	0.0807622
5356.91	0.00954433	0	0.0725571
5364.3	0.010079	0	0.0665861
5371.71	0.00789541	0	0.0749111
5379.14	0.0122854	0	0.0749593
5386.58	0.00786496	0	0.0670544
5394.03	0.010129	0	0.069604
5401.5	0.00850664	0	0.0761861
5408.98	0.0118558	0	0.0762344
5416.48	0.00847605	0	0.0619034
5424	0.00799858	0	0.0551366
5431.53	0.00664592	0	0.074784
5439.07	0.0131802	0	0.0976752
5446.63	0.0126564	0	0.0924726
5454.21	0.0117588	0	0.0737414
5461.8	0.0076724	0	0.0767476
5471.31	0.00846631	0	0.0828368
5480.84	0.00891266	0	0.0713704
5488.48	0.00976091	0	0.0740758
5496.15	0.0095775	0	0.0702893
5503.82	0.00873892	0	0.0576972
5511.51	0.00626491	0	0.0709904
5521.15	0.0084695	0	0.101325
5530.81	0.0125088	0	0.0801003
5538.55	0.00817296	0	0.0734499
5546.31	0.010755	0	0.0945631
5556.04	0.00869045	0	0.0850585
5565.79	0.00876283	0	0.0758468
5573.61	0.0106403	0	0.0854692
5581.44	0.0111825	0	0.0941288
5591.25	0.00799804	0	0.0785243
5601.09	0.00796542	0	0.0845805
5610.96	0.00918218	0	0.101145
5620.85	0.011274	0	0.111838
5630.76	0.0112831	0	0.100387
5640.7	0.00891752	0	0.0910793
5650.67	0.00935682	0	0.0997283
5660.66	0.0106088	0	0.10766
5670.68	0.0108845	0	0.116126
5680.72	0.0122435	0	0.112103
5690.79	0.0100212	0	0.099047
5700.88	0.00960568	0	0.0825678
5708.98	0.010794	0	0.0838378
5717.09	0.00987859	0	0.0855712
5725.22	0.0111773	0	0.112772
5735.4	0.0109696	0	0.0989683
5745.61	0.00841886	0	0.0767426
5753.8	0.0103286	0	0.0841769
5762	0.0101924	0	0.077879
5770.22	0.00875166	0	0.0914848
5780.52	0.00901066	0	0.0950312
5790.85	0.00939555	0	0.0766229
5799.13	0.00911017	0	0.075532
5807.43	0.0090925	0	0.0777326
5815.74	0.00960445	0	0.0961974
5826.16	0.00886132	0	0.096396
5836.61	0.00959474	0	0.0889644
5844.98	0.0116505	0	0.101175
5853.38	0.0124533	0	0.104318
5861.79	0.0123519	0	0.0994295
5870.22	0.0112404	0	0.146723
5880.78	0.0165455	0	0.162982
5891.37	0.0142407	0	0.116204
5899.86	0.0131336	0	0.124751
5910.5	0.0103158	0	0.103976
5921.16	0.00918095	0	0.0819198
5929.72	0.00997485	0	0.106108
5940.44	0.0098251	0	0.118526
5951.18	0.0122385	0	0.0922363
5959.8	0.00916947	0	0.0890042
5970.59	0.00731737	0	0.0990494
5981.42	0.0109844	0	0.0916187
5990.1	0.0101259	0	0.112322
5998.8	0.0157013	0	0.116347
6007.51	0.0109899	0	0.110597
6016.25	0.0143328	0	0.109694
6025	0.0107287	0	0.131834
6035.97	0.0133066	0	0.125121
6046.97	0.00945094	0	0.0982848
6055.79	0.0128384	0	0.120941
6064.62	0.0145299	0	0.146874
6075.7	0.0119936	0	0.121117
6086.8	0.00982731	0	0.0943718
6095.7	0.0113703	0	0.103409
6104.63	0.0118079	0	0.11195
6113.57	0.0132342	0	0.109311
6122.53	0.0111602	0	0.106123
6131.51	0.0124752	0	0.120201
6140.51	0.014242	0	0.119928
6149.53	0.0123525	0	0.105822
6158.56	0.0110672	0	0.104898
6167.62	0.0120941	0	0.099195
6176.7	0.00976463	0	0.0974342
6185.8	0.0116589	0	0.103942
6194.91	0.0111479	0	0.104734
6204.04	0.011785	0	0.123265
6215.49	0.00974984	0	0.116487
6226.97	0.0105511	0	0.0968428
6236.17	0.0104948	0	0.0951182
6245.4	0.0101292	0	0.0889457
6254.64	0.00911476	0	0.0931994
6263.9	0.0110104	0	0.0983218
6273.19	0.0101683	0	0.090846
6282.49	0.00936431	0	0.0908683
6291.81	0.010127	0	0.0953057
6301.15	0.0102746	0	0.112743
6310.52	0.0138055	0	0.127678
6319.9	0.0134064	0	0.118648
6329.31	0.0118271	0	0.103108
6338.73	0.0100526	0	0.126569
6350.54	0.0113798	0	0.140844
6362.38	0.0124094	0	0.123265
6371.88	0.0135521	0	0.111888
6381.4	0.00995874	0	0.101232
6390.94	0.0112683	0	0.102202
6400.49	0.0101173	0	0.103478
6410.07	0.0114857	0	0.105867
6419.67	0.0105698	0	0.100631
6429.3	0.010347	0	0.103317
6438.94	0.0110835	0	0.0984409
6448.6	0.00928919	0	0.0969895
6458.29	0.0107417	0	0.143943
6470.42	0.012978	0	0.164183
6482.59	0.0140079	0	0.126412
6492.35	0.0118989	0	0.114349
6502.13	0.0114829	0	0.11417
6511.93	0.0118148	0	0.123404
6521.76	0.0133081	0	0.124689
6531.6	0.0120223	0	0.13262
6541.47	0.0148592	0	0.149296
6551.35	0.0153414	0	0.141892
6561.27	0.0132918	0	0.133771
6571.2	0.0136456	0	0.139971
6581.15	0.014478	0	0.15413
6591.13	0.0164191	0	0.155084
6601.13	0.0146071	0	0.153028
6611.15	0.0159375	0	0.153046
6621.19	0.0145437	0	0.141763
6631.25	0.0136285	0	0.133999
6641.34	0.0129375	0	0.125253
6651.45	0.0118429	0	0.119865
6661.58	0.0118177	0	0.124313
6671.73	0.0126679	0	0.118923
6681.91	0.0107054	0	0.121306
6692.11	0.01308	0	0.127047
6702.33	0.0117776	0	0.128312
6712.58	0.0132735	0	0.13663
6722.85	0.0133367	0	0.111973
6733.14	0.00842894	0	0.103365
6743.45	0.0116146	0	0.120404
6753.79	0.011681	0	0.129461
6764.15	0.013314	0	0.126331
6774.53	0.0110202	0	0.122965
6784.93	0.0126132	0	0.128867
6795.36	0.0121	0	0.143335
6805.81	0.0153273	0	0.147209
6816.29	0.0127741	0	0.141295
6826.79	0.0141393	0	0.160707
6837.31	0.0164047	0	0.163122
6847.86	0.0145306	0	0.149778
6858.43	0.0138069	0	0.139751
6869.03	0.0125761	0	0.128647
6879.65	0.0116512	0	0.127667
6890.29	0.012342	0	0.128158
6900.95	0.0116892	0	0.124035
6911.65	0.0115144	0	0.120043
6922.36	0.0108962	0	0.109094
6933.1	0.00942105	0	0.12117
6943.86	0.013095	0	0.127888
6954.65	0.0106165	0	0.118326
6965.46	0.0112713	0	0.123747
6976.29	0.0115707	0	0.127761
6987.16	0.0119538	0	0.138429
6998.04	0.0134788	0	0.136062
7008.95	0.0114638	0	0.135414
7019.89	0.0133011	0	0.140207
7030.85	0.0122841	0	0.145778
7041.83	0.0142573	0	0.152963
7052.84	0.0135315	0	0.141211
7063.88	0.0120595	0	0.139124
7074.94	0.0130985	0	0.143296
7086.02	0.0127533	0	0.151721
7097.13	0.0145592	0	0.168664
7108.27	0.0157297	0	0.166596
7119.43	0.0141236	0	0.166927
7130.62	0.0157168	0	0.166631
7141.83	0.0140041	0	0.151313
7153.07	0.0129246	0	0.151028
7164.34	0.0138867	0	0.147525
7175.63	0.012247	0	0.128244
7186.94	0.0104169	0	0.128526
7198.29	0.0122468	0	0.126319
7209.65	0.00997687	0	0.115489
7221.05	0.0102915	0	0.123462
7232.47	0.0113304	0	0.137047
7243.92	0.012612	0	0.138021
7255.39	0.011444	0	0.135125
7266.89	0.0120561	0	0.141674
7278.42	0.0125273	0	0.13916
7289.97	0.0115614	0	0.155256
7301.55	0.0152508	0	0.169811
7313.16	0.0140094	0	0.167262
7324.8	0.0147446	0	0.162995
7336.46	0.0132061	0	0.160864
7348.15	0.0143226	0	0.158047
7359.86	0.0126571	0	0.154214
7371.6	0.0136077	0	0.151686
7383.37	0.0121673	0	0.157105
7395.17	0.0144651	0	0.172607
7407	0.0147284	0	0.171185
7418.85	0.0141563	0	0.16544
7430.73	0.0136956	0	0.157808
7442.64	0.0128067	0	0.139754
7454.57	0.0106124	0	0.132086
7466.54	0.0114681	0	0.142176
7478.53	0.0122417	0	0.162289
7490.55	0.0147615	0	0.163304
7502.6	0.0123451	0	0.146528
7514.68	0.0119205	0	0.154821
7526.78	0.0136593	0	0.147345
7538.91	0.0106291	0	0.148764
7551.08	0.0138327	0	0.174016
7563.27	0.014718	0	0.193527
7575.49	0.0169583	0	0.199659
7587.74	0.0156417	0	0.183195
7600.01	0.0142018	0	0.187035
7612.32	0.0161931	0	0.207173
7624.65	0.017398	0	0.212483
7637.02	0.0169704	0	0.188524
7649.41	0.0134513	0	0.166928
7661.84	0.0134226	0	0.162965
7674.29	0.0127501	0	0.163273
7686.77	0.0134113	0	0.154682
7699.28	0.0113121	0	0.145377
7711.83	0.0118721	0	0.144439
7724.4	0.0111076	0	0.148926
7737	0.0125259	0	0.153231
7749.63	0.0117388	0	0.147349
7762.29	0.0115354	0	0.157912
7774.98	0.0133484	0	0.175522
7787.71	0.0142451	0	0.168669
7800.46	0.0122065	0	0.16944
7813.24	0.0143038	0	0.181005
7826.06	0.0139473	0	0.176234
7838.9	0.0134928	0	0.175253
7851.77	0.0137331	0	0.182163
7864.68	0.0144939	0	0.193843
7877.62	0.0154734	0	0.188914
7890.59	0.013662	0	0.179002
7903.59	0.0138768	0	0.188928
7916.62	0.0151199	0	0.212455
7929.68	0.0174102	0	0.217295
7942.77	0.0157824	0	0.20832
7955.9	0.0159641	0	0.208069
7969.06	0.0156598	0	0.20228
7982.24	0.0150165	0	0.189181
7995.47	0.0136018	0	0.186284
8008.72	0.0145102	0	0.210298
8022	0.0171517	0	0.213408
8035.32	0.0148987	0	0.202333
8048.67	0.0154157	0	0.195321
8062.05	0.0137759	0	0.205546
8075.46	0.0168706	0	0.218908
8088.91	0.0156882	0	0.218911
8102.39	0.0167912	0	0.206443
8115.9	0.0137658	0	0.187366
8129.45	0.0139	0	0.193001
8143.03	0.0145264	0	0.219095
8156.64	0.0176675	0	0.222206
8170.28	0.0149022	0	0.214011
8183.96	0.0163906	0	0.208004
8197.67	0.0139461	0	0.192722
8211.42	0.0140984	0	0.197716
8225.2	0.0145997	0	0.224642
8239.01	0.0179265	0	0.229475
8252.85	0.0152228	0	0.216192
8266.74	0.0159265	0	0.195891
8280.65	0.0122268	0	0.187808
8294.6	0.0147011	0	0.207566
8308.58	0.0149872	0	0.201506
8322.6	0.0137625	0	0.18802
8336.65	0.013	0	0.18277
8350.74	0.012945	0	0.178259
8364.86	0.0123024	0	0.194166
8379.02	0.0151261	0	0.217447
8393.21	0.0155197	0	0.218591
8407.44	0.0152114	0	0.210128
8421.7	0.0142533	0	0.225171
8436	0.0172457	0	0.243367
8450.33	0.0167108	0	0.235499
8464.7	0.0160679	0	0.229561
8479.1	0.0158067	0	0.220936
8493.55	0.0147918	0	0.234887
8508.02	0.0176579	0	0.235554
8522.53	0.0148077	0	0.217116
8537.08	0.0150364	0	0.206683
8551.67	0.0133074	0	0.200601
8566.29	0.014129	0	0.221611
8580.95	0.0161106	0	0.22249
8595.64	0.0141705	0	0.201768
8610.37	0.0132232	0	0.217343
8625.14	0.0162091	0	0.227481
8639.95	0.0145233	0	0.202638
8654.79	0.012779	0	0.20678
8669.67	0.0150121	0	0.23074
8684.59	0.0159224	0	0.256414
8699.54	0.0183737	0	0.264871
8714.54	0.0169589	0	0.252014
8729.57	0.0165758	0	0.257813
8744.64	0.0176419	0	0.261376
8759.74	0.0169614	0	0.269902
8774.89	0.018681	0	0.276327
8790.07	0.0177234	0	0.27381
8805.29	0.0182499	0	0.26706
8820.55	0.0167537	0	0.256808
8835.85	0.016816	0	0.254057
8851.19	0.0163139	0	0.263549
8866.56	0.0179667	0	0.275347
8881.98	0.0177556	0	0.27617
8897.43	0.017983	0	0.259315
8912.93	0.01549	0	0.245292
8928.46	0.0160933	0	0.249842
8944.03	0.0159911	0	0.262371
8959.65	0.0176182	0	0.269331
8975.3	0.0167946	0	0.270282
8990.99	0.0176538	0	0.273726
9006.73	0.0171404	0	0.285606
9022.5	0.019074	0	0.29982
9038.31	0.0188443	0	0.283916
9054.17	0.0169721	0	0.269915
9070.06	0.0169901	0	0.280714
9086	0.0182401	0	0.277216
9101.98	0.0164639	0	0.272562
9117.99	0.0175659	0	0.27451
9134.05	0.0166197	0	0.274641
9150.15	0.0174972	0	0.27341
9166.3	0.0163784	0	0.26522
9182.48	0.0163972	0	0.254796
9198.71	0.0150067	0	0.249592
9214.97	0.0156802	0	0.268762
9231.28	0.0172785	0	0.275622
9247.64	0.0164285	0	0.277478
9264.03	0.0174268	0	0.290144
9280.47	0.0178727	0	0.270823
9296.95	0.0149962	0	0.277255
9313.47	0.0185617	0	0.289247
9330.04	0.0163588	0	0.271342
9346.65	0.0163172	0	0.277827
9363.3	0.0170494	0	0.276864
9379.99	0.016118	0	0.258508
9396.73	0.014769	0	0.253687
9413.52	0.0154607	0	0.260929
9430.34	0.0155543	0	0.274009
9447.21	0.0169286	0	0.290313
9464.13	0.0173995	0	0.290043
9481.09	0.0168036	0	0.27458
9498.09	0.0154904	0	0.267963
9515.14	0.0159441	0	0.260253
9532.23	0.0145073	0	0.267322
9549.37	0.0166891	0	0.275946
9566.56	0.0154276	0	0.278178
9583.78	0.0168643	0	0.293075
9601.06	0.0170643	0	0.288058
9618.38	0.0162026	0	0.265055
9635.75	0.0143232	0	0.265326
9653.16	0.0161547	0	0.284921
9670.61	0.0164842	0	0.301214
9688.12	0.0179324	0	0.304969
9705.67	0.0168219	0	0.285804
9723.27	0.0156595	0	0.283152
9740.91	0.0164421	0	0.288778
9758.6	0.0161992	0	0.291618
9776.34	0.0166851	0	0.303438
9794.12	0.0174378	0	0.31313
9811.95	0.0176821	0	0.30948
9829.84	0.0169334	0	0.319623
9847.76	0.0187229	0	0.313038
9865.74	0.0161094	0	0.310452
9883.76	0.0183394	0	0.314265
9901.84	0.0164359	0	0.299019
9919.95	0.0165703	0	0.322958
9938.12	0.0189782	0	0.350128
9956.34	0.0194594	0	0.345604
9974.61	0.0183839	0	0.334201
9992.92	0.018107	0	0.333879
10011.3	0.0182533	0	0.340275
10029.7	0.018713	0	0.349383
10048.2	0.0191194	0	0.352137
10066.7	0.0189289	0	0.34541
10085.2	0.018272	0	0.335538
10103.9	0.017788	0	0.338459
10122.5	0.0184691	0	0.331369
10141.2	0.0169525	0	0.345723
10160	0.0198854	0	0.345794
10178.8	0.0168817	0	0.337993
10197.7	0.0189417	0	0.339504
10216.6	0.0169467	0	0.331542
10235.6	0.0180076	0	0.351259
10254.6	0.0189282	0	0.361479
10273.7	0.0189627	0	0.364347
10292.8	0.0191489	0	0.370666
10312	0.0195024	0	0.37517
10331.2	0.0195168	0	0.37872
10350.5	0.0197491	0	0.389638
10369.8	0.0205652	0	0.400336
10389.2	0.0207279	0	0.383513
10408.7	0.0187282	0	0.371984
10428.2	0.019424	0	0.384397
10447.7	0.0199005	0	0.39017
10467.3	0.0199127	0	0.382725
10487	0.0190217	0	0.369558
10506.7	0.0184779	0	0.364793
10526.4	0.0184445	0	0.357156
10546.3	0.0175955	0	0.360641
10566.1	0.0186864	0	0.367081
10586.1	0.0181507	0	0.369276
10606	0.0188139	0	0.383312
10626.1	0.0194408	0	0.375998
10646.2	0.0179719	0	0.359049
10666.3	0.0176657	0	0.357511
10686.5	0.0177139	0	0.351939
10706.8	0.0170284	0	0.363655
10727.1	0.0187644	0	0.383173
10747.5	0.0188569	0	0.384103
10767.9	0.0187266	0	0.382534
10788.4	0.018612	0	0.378383
10809	0.0182314	0	0.36423
10829.6	0.0171135	0	0.37702
10850.2	0.0193841	0	0.401897
10871	0.0194091	0	0.399857
10891.7	0.0190758	0	0.392304
10912.6	0.0185733	0	0.403329
10933.5	0.0200413	0	0.417826
10954.4	0.0198466	0	0.413538
10975.4	0.0195005	0	0.407071
10996.5	0.0191394	0	0.392367
11017.6	0.017999	0	0.399337
11038.8	0.019692	0	0.427747
11060.1	0.0205665	0	0.418083
11081.4	0.0186717	0	0.397979
11102.8	0.0185749	0	0.392811
11124.2	0.0180851	0	0.41483
11145.7	0.0205217	0	0.439405
11167.2	0.0202395	0	0.426093
11188.9	0.0191953	0	0.403579
11210.5	0.0180352	0	0.3946
11232.3	0.0182832	0	0.408235
11254.1	0.0191695	0	0.439356
11275.9	0.0210277	0	0.456726
11297.8	0.0206443	0	0.435031
11319.8	0.018922	0	0.418589
11341.9	0.0190453	0	0.424867
11364	0.0193868	0	0.41515
11386.2	0.0180478	0	0.406496
11408.4	0.0185076	0	0.422666
11430.7	0.0193996	0	0.436235
11453.1	0.0196196	0	0.441731
11475.5	0.0197679	0	0.433623
11498	0.0187764	0	0.420732
11520.6	0.0185225	0	0.435574
11543.2	0.0199898	0	0.451468
11565.9	0.0198046	0	0.470878
11588.6	0.021573	0	0.481868
11611.5	0.0206591	0	0.477735
11634.3	0.0210827	0	0.465496
11657.3	0.0194834	0	0.465871
11680.3	0.020992	0	0.479756
11703.4	0.0205814	0	0.471112
11726.5	0.0201019	0	0.47277
11749.8	0.0206191	0	0.491379
11773.1	0.0215775	0	0.494367
11796.4	0.0207666	0	0.484246
11819.8	0.020569	0	0.472582
11843.3	0.0196679	0	0.456044
11866.9	0.0190455	0	0.463203
11890.5	0.0201591	0	0.475474
11914.2	0.0199653	0	0.475195
11938	0.0200174	0	0.455111
11961.8	0.018163	0	0.439988
11985.7	0.0186407	0	0.45624
12009.7	0.0194269	0	0.458579
12033.8	0.0187086	0	0.438932
12057.9	0.0176871	0	0.425773
12082.1	0.0175153	0	0.453366
12106.3	0.0198603	0	0.506577
12130.7	0.0217648	0	0.523482
12155.1	0.0211436	0	0.489085
12179.5	0.0188144	0	0.470957
12204.1	0.0195528	0	0.476466
12228.7	0.0191528	0	0.509401
12253.4	0.022111	0	0.553391
12278.2	0.0225714	0	0.522496
12303	0.0194975	0	0.48908
12327.9	0.0197544	0	0.479302
12352.9	0.0186051	0	0.476453
12378	0.0194199	0	0.478898
12403.1	0.0186786	0	0.463712
12428.4	0.0180948	0	0.474808
12453.6	0.0194543	0	0.496382
12479	0.0196925	0	0.5269
12504.4	0.0217304	0	0.539609
12530	0.0205587	0	0.534276
12555.5	0.0211979	0	0.538636
12581.2	0.0207682	0	0.54051
12607	0.0212131	0	0.552014
12632.8	0.0215289	0	0.56409
12658.7	0.0220302	0	0.580441
12684.7	0.0226535	0	0.592246
12710.7	0.022799	0	0.589232
12736.9	0.0222838	0	0.551547
12763.1	0.0197869	0	0.52594
12789.4	0.0202238	0	0.536769
12815.8	0.0204714	0	0.560515
12842.2	0.0219117	0	0.587001
12868.8	0.0223235	0	0.589956
12895.4	0.0220007	0	0.590291
12922.1	0.0222158	0	0.564934
12948.9	0.0199749	0	0.549666
12975.7	0.0209685	0	0.568185
13002.7	0.0211973	0	0.601175
13029.7	0.0233012	0	0.634173
13056.8	0.023484	0	0.629283
13084	0.0228038	0	0.618656
13111.2	0.0225689	0	0.629579
13138.6	0.023453	0	0.633455
13166	0.0227172	0	0.65598
13193.6	0.0249557	0	0.678479
13221.2	0.0241738	0	0.662827
13248.9	0.023701	0	0.643421
13276.7	0.0226216	0	0.643686
13304.5	0.0235704	0	0.646897
13332.5	0.0227191	0	0.655149
13360.5	0.0240105	0	0.662902
13388.6	0.0231376	0	0.651414
13416.9	0.0230455	0	0.632297
13445.1	0.0216398	0	0.604634
13473.5	0.0209551	0	0.620914
13502	0.0226638	0	0.648803
13530.6	0.0227547	0	0.670788
13559.2	0.0240717	0	0.697962
13588	0.0244991	0	0.710591
13616.8	0.0247961	0	0.686061
13645.7	0.0226493	0	0.670375
13674.7	0.0235675	0	0.674907
13703.8	0.022802	0	0.694551
13733	0.0247863	0	0.722346
13762.3	0.0245542	0	0.721117
13791.7	0.0245347	0	0.681512
13821.2	0.0217165	0	0.651878
13850.7	0.0223889	0	0.647542
13880.4	0.0212755	0	0.635053
13910.1	0.0214172	0	0.646263
13940	0.021898	0	0.693374
13969.9	0.024435	0	0.72441
13999.9	0.0237947	0	0.710861
14030.1	0.0234073	0	0.687678
14060.3	0.0221041	0	0.68989
14090.6	0.0234031	0	0.714642
14121	0.0235973	0	0.69487
14151.5	0.021953	0	0.689699
14182.1	0.0231107	0	0.682955
14212.8	0.0213815	0	0.675295
14243.6	0.0224688	0	0.686179
14274.5	0.021944	0	0.695517
14305.5	0.022928	0	0.731044
14336.6	0.0240845	0	0.747496
14367.8	0.0238319	0	0.737283
14399.1	0.0232788	0	0.738856
14430.5	0.0237971	0	0.753498
14462	0.0240441	0	0.774608
14493.6	0.0249818	0	0.798512
14525.3	0.0253975	0	0.79136
14557.1	0.0243735	0	0.777999
14589	0.0243885	0	0.765883
14621	0.0234642	0	0.76613
14653.1	0.0242548	0	0.745231
14685.4	0.0220184	0	0.774856
14717.7	0.0259306	0	0.846959
14750.1	0.0263025	0	0.824365
14782.6	0.0243809	0	0.812588
14815.3	0.0254253	0	0.815322
14848	0.0243653	0	0.83596
14880.9	0.0265458	0	0.865895
14913.8	0.0259964	0	0.860512
14946.9	0.0260612	0	0.831874
14980	0.0240971	0	0.815523
15013.3	0.0249127	0	0.823319
15046.7	0.0244026	0	0.851878
15080.2	0.026471	0	0.876992
15113.8	0.0257154	0	0.895955
15147.5	0.0274255	0	0.880614
15181.4	0.0246511	0	0.854764
15215.3	0.0257181	0	0.889519
15249.4	0.0265297	0	0.891487
15283.5	0.0256498	0	0.865014
15317.8	0.0248325	0	0.867644
15352.2	0.0256266	0	0.865203
15386.7	0.0245301	0	0.875485
15421.3	0.0260467	0	0.902314
15456	0.0259149	0	0.909853
15490.9	0.0263004	0	0.92224
15525.8	0.0264593	0	0.895599
15560.9	0.0246011	0	0.89766
15596.1	0.0264168	0	0.927749
15631.4	0.0261171	0	0.934792
15666.9	0.0266513	0	0.950239
15702.4	0.0268231	0	0.921681
15738.1	0.0248552	0	0.852077
15773.9	0.0227602	0	0.884445
15809.8	0.0265125	0	0.929001
15845.8	0.0250557	0	0.955839
15881.9	0.0278261	0	1.00759
15918.2	0.0277346	0	1.00218
15954.6	0.0273452	0	1.00475
15991.1	0.0276946	0	1.03352
16027.8	0.0287205	0	1.03357
16064.5	0.0275128	0	1.01643
16101.4	0.0276079	0	0.976531
16138.4	0.0251633	0	0.941028
16175.5	0.0255114	0	0.95454
16212.8	0.0257254	0	0.984207
16250.2	0.0269201	0	1.02758
16287.7	0.0278696	0	1.0543
16325.3	0.0281505	0	1.09441
16363.1	0.029801	0	1.11101
16401	0.0288273	0	1.08859
16439	0.0284218	0	1.08358
16477.2	0.0283694	0	1.10378
16515.5	0.0292845	0	1.1042
16553.9	0.028196	0	1.06811
16592.5	0.0272184	0	1.08937
16631.1	0.029109	0	1.18006
16670	0.0316877	0	1.21186
16708.9	0.0305388	0	1.16043
16748	0.0288332	0	1.13537
16787.2	0.0290788	0	1.18883
16826.6	0.0313292	0	1.24247
16866.1	0.0315968	0	1.23761
16905.7	0.0308615	0	1.19614
16945.5	0.0293066	0	1.14733
16985.3	0.0282039	0	1.15228
17025.4	0.0293524	0	1.18901
17065.6	0.0298319	0	1.22949
17105.9	0.0311548	0	1.25589
17146.3	0.0309259	0	1.26101
17187	0.0311929	0	1.26009
17227.7	0.030652	0	1.27204
17268.6	0.031581	0	1.28076
17309.6	0.0308493	0	1.23966
17350.8	0.0293725	0	1.20506
17392.1	0.0289559	0	1.18942
17433.6	0.028421	0	1.2137
17475.2	0.0299162	0	1.25028
17516.9	0.0299773	0	1.2381
17558.8	0.0291207	0	1.25231
17600.9	0.030442	0	1.30638
17643.1	0.0314719	0	1.38521
17685.4	0.0339607	0	1.37156
17727.9	0.0305833	0	1.26175
17770.6	0.0285842	0	1.19612
17813.4	0.0273093	0	1.21329
17856.3	0.0291885	0	1.29669
17899.4	0.030983	0	1.33881
17942.7	0.0309128	0	1.35324
17986.1	0.0314487	0	1.40261
18029.6	0.0329355	0	1.40461
18073.4	0.0313193	0	1.36807
18117.2	0.0310356	0	1.36181
18161.3	0.0308088	0	1.31209
18205.5	0.0285752	0	1.30681
18249.8	0.0303563	0	1.3312
18294.3	0.0294593	0	1.38213
18339	0.0324226	0	1.48331
18383.8	0.0337524	0	1.48595
18428.8	0.0323043	0	1.4635
18474	0.0325095	0	1.48848
18519.3	0.033178	0	1.52105
18564.8	0.0337108	0	1.50872
18610.4	0.0323888	0	1.4778
18656.2	0.0321298	0	1.4366
18702.2	0.0303584	0	1.43929
18748.4	0.0320162	0	1.49184
18794.7	0.0324124	0	1.48164
18841.2	0.0313278	0	1.51293
18887.8	0.0335353	0	1.59556
18934.6	0.0346221	0	1.62139
18981.6	0.0343731	0	1.58442
19028.8	0.0328202	0	1.51374
19076.1	0.0311317	0	1.47378
19123.7	0.0308959	0	1.51532
19171.3	0.032653	0	1.57739
19219.2	0.0332641	0	1.63427
19267.2	0.0347738	0	1.6662
19315.5	0.0343344	0	1.69005
19363.9	0.0355023	0	1.72682
19412.4	0.0356044	0	1.6972
19461.2	0.03401	0	1.62408
19510.1	0.0323737	0	1.61115
19559.2	0.0332268	0	1.6188
19608.5	0.0324448	0	1.60539
19658	0.0324457	0	1.64337
19707.7	0.0337258	0	1.74694
19757.5	0.0363621	0	1.83225
19807.6	0.0368695	0	1.79337
19857.8	0.0345512	0	1.66348
19908.2	0.0314468	0	1.52998
19958.8	0.0290146	0	1.50172
20009.6	0.0301199	0	1.60101
20060.6	0.0326895	0	1.68595
20111.8	0.0331937	0	1.67599
20163.2	0.032058	0	1.6576
20214.7	0.0322397	0	1.66815
20266.5	0.0322298	0	1.67497
20318.4	0.0322418	0	1.65593
20370.6	0.0312647	0	1.60745
20422.9	0.0301587	0	1.63216
20475.5	0.0319595	0	1.67007
20528.2	0.0313727	0	1.69352
20581.1	0.0326061	0	1.77903
20634.3	0.0343377	0	1.83229
20687.6	0.0343519	0	1.84468
20741.2	0.0345309	0	1.82406
20795	0.0333412	0	1.75353
20848.9	0.0316406	0	1.70202
20903.1	0.0311995	0	1.69326
20957.5	0.0310872	0	1.74728
21012	0.0329273	0	1.86249
21066.8	0.0350468	0	1.92678
21121.9	0.0350052	0	1.90262
21177.1	0.0339055	0	1.87913
21232.5	0.0338964	0	1.83611
21288.2	0.0320915	0	1.74765
21344	0.030481	0	1.72509
21400.1	0.0310414	0	1.80073
21456.4	0.0329277	0	1.89908
21512.9	0.0342844	0	1.98166
21569.7	0.035566	0	2.04442
21626.6	0.0362183	0	1.94693
21683.8	0.0318798	0	1.7896
21741.2	0.0304756	0	1.75755
21798.8	0.0305188	0	1.82709
21856.7	0.0326477	0	1.93841
21914.8	0.0341021	0	2.01141
21973.1	0.0348881	0	2.01136
22031.6	0.0338295	0	1.93697
22090.4	0.0320873	0	1.87743
22149.4	0.0315543	0	1.83086
22208.6	0.0302677	0	1.79724
22268.1	0.0301843	0	1.86877
22327.8	0.0324104	0	1.93993
22387.7	0.0323295	0	1.97515
22447.9	0.0333118	0	2.03255
22508.3	0.0339802	0	2.0125
22569	0.0323731	0	1.97195
22629.8	0.0323873	0	1.9555
22691	0.0315912	0	1.9458
22752.4	0.0318003	0	1.91407
22814	0.0303146	0	1.96235
22875.9	0.0331098	0	2.11598
22938	0.0350157	0	2.21109
23000.4	0.0358752	0	2.16908
23063	0.0334024	0	2.01241
23125.9	0.0306057	0	1.87745
23189	0.0288827	0	1.88223
23252.4	0.0305031	0	2.01536
23316	0.0328332	0	2.19633
23379.9	0.0359096	0	2.32899
23444.1	0.0367012	0	2.30851
23508.5	0.0349696	0	2.10727
23573.2	0.0301903	0	1.92488
23638.1	0.0290916	0	1.98138
23703.3	0.0316777	0	2.13888
23768.8	0.0336615	0	2.27823
23834.5	0.0356487	0	2.30019
23900.5	0.0340436	0	2.23269
23966.8	0.0333381	0	2.12839
24033.4	0.030616	0	2.01168
24100.2	0.029596	0	2.01694
24167.3	0.0305213	0	2.14232
24234.7	0.0330679	0	2.30598
24302.3	0.035116	0	2.38129
24370.3	0.034984	0	2.35117
24438.5	0.0339552	0	2.26725
24507	0.032242	0	2.21161
24575.8	0.0320677	0	2.19865
24644.8	0.0316058	0	2.21204
24714.2	0.0321877	0	2.36748
24783.8	0.0358044	0	2.55794
24853.7	0.0373529	0	2.60622
24924	0.0368667	0	2.51441
24994.5	0.0344539	0	2.33849
25065.3	0.0315958	0	2.21136
25136.4	0.0305996	0	2.31911
25207.8	0.0343523	0	2.59392
25279.5	0.0380025	0	2.86388
25351.5	0.0415388	0	2.93789
25423.8	0.0397193	0	2.71899
25496.4	0.0351633	0	2.43753
25569.4	0.0316917	0	2.31595
25642.6	0.0315598	0	2.52389
25716.1	0.0370707	0	2.93319
25790	0.0423658	0	3.09055
25864.2	0.0409711	0	2.97579
25938.6	0.0389374	0	2.75602
26013.4	0.0347529	0	2.60133
26088.6	0.034505	0	2.72939
26164	0.0378542	0	2.97062
26239.8	0.0405572	0	3.17681
26315.9	0.0429441	0	3.23102
26392.3	0.0416266	0	3.1317
26469	0.0399918	0	3.03063
26546.1	0.0386442	0	3.00051
26623.5	0.0388784	0	3.04104
26701.2	0.0393577	0	3.18628
26779.3	0.0422686	0	3.33192
26857.7	0.0427184	0	3.35089
26936.5	0.0423726	0	3.27851
27015.6	0.0405331	0	3.16419
27095	0.0391193	0	3.08264
27174.8	0.0381592	0	3.08759
27254.9	0.0389053	0	3.24679
27335.4	0.0417803	0	3.39881
27416.2	0.0423071	0	3.33006
27497.4	0.0397242	0	3.11888
27579	0.0367752	0	2.98529
27660.9	0.0361256	0	3.13128
27743.1	0.0400057	0	3.39096
27825.8	0.0420701	0	3.39923
27908.8	0.0398488	0	3.13657
27992.1	0.0354138	0	2.8849
28075.8	0.0334958	0	2.92065
28159.9	0.0359691	0	3.08081
28244.4	0.0369753	0	3.19094
28329.2	0.0382472	0	3.00572
28414.5	0.032293	0	2.65301
28500.1	0.0296932	0	2.61859
28586	0.0312184	0	2.78668
28672.4	0.0333105	0	2.81469
28759.2	0.0315815	0	2.65961
28846.3	0.0294608	0	2.43523
28933.8	0.0261825	0	2.34096
29021.8	0.0270634	0	2.44293
29110.1	0.0282564	0	2.41347
29198.8	0.0261561	0	2.23704
29287.9	0.0240467	0	2.07601
29377.4	0.022329	0	2.03689
29467.4	0.0229754	0	2.02499
29557.7	0.0218549	0	1.91482
29648.4	0.0203495	0	1.80273
29739.6	0.0192013	0	1.72987
29831.2	0.0185812	0	1.67126
29923.2	0.0177546	0	1.59101
30015.6	0.0166791	0	1.48385
30108.4	0.0152866	0	1.40351
30201.7	0.0148156	0	1.3715
30295.3	0.0144617	0	1.3426
30389.5	0.0140678	0	1.28074
30484	0.0130233	0	1.21022
30579	0.0124577	0	1.14182
30674.4	0.0114748	0	1.10587
30770.3	0.0115954	0	1.09245
30866.6	0.0110907	0	1.03716
30963.4	0.0103493	0	0.951909
31060.6	0.00923533	0	0.820721
31158.2	0.00757239	0	0.718119
31256.3	0.00706667	0	0.659027
31354.9	0.00630509	0	0.564617
31453.9	0.00509786	0	0.451203
31553.4	0.00397155	0	0.366802
31653.4	0.00336742	0	0.322432
31753.8	0.00305362	0	0.314049
31854.7	0.00317134	0	0.300483
31956.1	0.00275651	0	0.275145
32058	0.0026459	0	0.272119
32160.3	0.00267256	0	0.275141
32263.1	0.00267934	0	0.270855
32366.4	0.00256369	0	0.25667
32470.2	0.00238226	0	0.24322
32574.5	0.0022816	0	0.234846
32679.3	0.00220104	0	0.248002
32784.6	0.00250981	0	0.258068
32890.4	0.00236907	0	0.265908
32996.7	0.00263343	0	0.277438
33103.5	0.00256203	0	0.275951
33210.8	0.00258055	0	0.267654
33318.7	0.00238337	0	0.265261
33427	0.00251299	0	0.299289
33535.9	0.00298461	0	0.332389
33645.3	0.00309197	0	0.32697
33755.2	0.00285671	0	0.287476
33865.7	0.00234835	0	0.236913
33976.7	0.00192035	0	0.183212
34088.2	0.00136478	0	0.12212
34200.3	0.000814381	0	0.0663524
34312.9	0.000363856	0	0.0314216
34426.1	0.000191394	0	0.0172114
34539.8	0.000111278	0	0.00868827
34654.1	4.07609e-05	0	0.00617159
34769	6.67114e-05	0	0.0058516
34884.4	3.46852e-05	0	0.00567465
35000.4	6.31705e-05	0	0.00801302
35116.9	7.43213e-05	0	0.00685102
35234.1	4.26602e-05	0	0.00151325
35351.8	-1.69466e-05	0	0.000663781
35470.1	2.81685e-05	0	0.00467377
35588.9	5.04615e-05	0	0.00468139
35708.4	2.79078e-05	0	0.00250927
35828.5	1.38924e-05	0	0.00133603
35949.2	8.25111e-06	0	0.00149928
36070.4	1.64752e-05	0	0.00283767
36192.3	3.00897e-05	0	0.00251077
36314.8	1.09092e-05	0	0.00233709
36437.9	2.70614e-05	0	0.00451003
36561.6	4.58457e-05	0	0.00268369
36685.9	-2.67875e-06	0	0.000166135
36810.9	5.33755e-06	0	0.000835706
36936.5	7.96986e-06	0	0.00167116
37062.8	1.8506e-05	0	0.00267494
37189.6	2.36589e-05	0	0.00267502
37317.2	1.82956e-05	0	0.00100546
37445.3	-2.60618e-06	0	0.00400227
37574.1	6.47435e-05	0	0.00636053
37703.6	3.34961e-05	0	0.00351595
37833.8	2.05372e-05	0	0.00384702
37964.6	3.82812e-05	0	0.00518761
38096.1	4.06359e-05	0	0.00685766
38228.2	6.31423e-05	0	0.00619862
38361.1	3.01822e-05	0	0.00635654
38494.6	6.50326e-05	0	0.00737082
38628.8	4.47993e-05	0	0.00836381
38763.7	7.92009e-05	0	0.00954197
38899.3	6.15361e-05	0	0.00553197
39035.6	1.96254e-05	0	0.00401644
39172.6	3.90001e-05	0	0.00552232
39310.4	4.11903e-05	0	0.00518794
39448.8	3.37528e-05	0	0.00318199
39588	1.19754e-05	0	0.0040091
39727.9	4.53385e-05	0	0.00419101
39868.5	1.42607e-05	0	0.00301255
40009.9	2.83556e-05	0	0.0046836
40152	3.75548e-05	0	0.00468607
40294.9	2.80443e-05	0	0.00385203
40438.5	2.55939e-05	0	0.00535596
40582.9	4.85986e-05	0	0.00837034
40728.1	6.6735e-05	0	0.0100484
40874	7.09899e-05	0	0.0105531
41020.7	7.28932e-05	0	0.00854825
41168.2	4.30232e-05	0	0.00703327
41316.4	5.18544e-05	0	0.00887591
41465.5	6.72375e-05	0	0.00871807
41615.3	4.91121e-05	0	0.00804365
41766	5.76739e-05	0	0.00637165
41917.5	2.64514e-05	0	0.00485264
42069.8	3.72776e-05	0	0.00636105
42222.8	4.58191e-05	0	0.0063651
42376.8	3.68767e-05	0	0.00619706
42531.6	4.32042e-05	0	0.00453034
42687.2	1.50264e-05	0	0.00351398
42843.6	2.98921e-05	0	0.00652918
43000.9	5.31182e-05	0	0.00553731
43159.1	1.69034e-05	0	0.0048559
43318.1	4.41656e-05	0	0.0057066
43478	2.72114e-05	0	0.00720525
43638.8	6.24228e-05	0	0.0115686
43800.4	8.06994e-05	0	0.0119093
43963	6.58318e-05	0	0.0100654
44126.4	5.73377e-05	0	0.00839093
44290.8	4.4779e-05	0	0.0125663
44456	0.0001073	0	0.0164407
44622.2	9.059e-05	0	0.0155975
44789.3	9.60944e-05	0	0.0124256
44957.3	5.18029e-05	0	0.0122424
45126.3	9.31209e-05	0	0.0139336
45296.2	7.08903e-05	0	0.0137549
45467	9.01273e-05	0	0.0129288
45638.8	6.03733e-05	0	0.0104016
45811.6	6.0029e-05	0	0.0104034
45985.4	5.97288e-05	0	0.0109099
46160.1	6.51482e-05	0	0.00823331
46335.8	2.85719e-05	0	0.00955193
46512.5	7.95305e-05	0	0.0129279
46690.2	6.59638e-05	0	0.0100785
46868.9	4.68275e-05	0	0.00805601
47048.7	4.28182e-05	0	0.00855416
47229.4	5.18284e-05	0	0.0139179
47411.2	0.000101292	0	0.0152846
47594	6.59177e-05	0	0.0107494
47777.9	5.09939e-05	0	0.00806148
47962.8	3.61949e-05	0	0.00721687
48148.8	4.14058e-05	0	0.00856014
48335.9	5.01123e-05	0	0.00789492
48524.1	3.38093e-05	0	0.0077182
48713.3	4.77655e-05	0	0.00521408
48903.6	7.02143e-06	0	0.00486233
49095.1	4.3776e-05	0	0.00722752
49287.6	3.12956e-05	0	0.00789125
49481.3	5.01919e-05	0	0.0104201
49676.1	5.67849e-05	0	0.0105915
49872.1	5.1319e-05	0	0.00874605
50069.2	3.74328e-05	0	0.00756501
50267.4	3.88851e-05	0	0.00672912
50466.8	2.85984e-05	0	0.00672349
50667.4	3.84353e-05	0	0.00773684
50869.2	3.82506e-05	0	0.00807235
51072.2	4.12878e-05	0	0.00740161
51276.4	3.1213e-05	0	0.00555504
51481.8	2.28796e-05	0	0.00605321
51688.4	3.57102e-05	0	0.00706671
51896.2	3.22879e-05	0	0.00555568
52105.3	2.08537e-05	0	0.00588318
52315.7	3.50834e-05	0	0.00672925
52527.3	2.8517e-05	0	0.0057178
52740.2	2.52015e-05	0	0.00638897
52954.3	3.44639e-05	0	0.00740352
53169.8	3.4259e-05	0	0.00572619
53386.6	1.85729e-05	0	0.0033671
53604.6	1.2308e-05	0	0.00336352
53824.1	1.83516e-05	0	0.00538102
54044.8	3.04027e-05	0	0.00572564
54266.9	2.11587e-05	0	0.00370721
54490.3	1.20244e-05	0	0.00370036
54715.1	2.08955e-05	0	0.00437594
54941.3	1.77971e-05	0	0.00471133
55168.9	2.36067e-05	0	0.00538906
[truncated: 241 more rows]

## Sheet: 154.562-0
78.4337	0.000956577	0	0.00646655
83.4357	0.00162903	0	0.00957027							WL / nm	154.562
88.4378	0.00219744	0	0.00849294							cm-1	64699
93.4412	0.00119742	0	0.0124091								60696
98.4419	0.00376553	0	0.0104195								4002.96
103.443	0.000401439	0	0.00439044							Length	2312
108.445	0.001354	0	0.0137929							Threshold	786
113.446	0.00416194	0	0.0191014							<E_T(3)	10.7453
118.445	0.00348077	0	0.0137996							>E_T(3)	114.161
123.445	0.00203929	0	0.0101802							gamma	0.955053
128.448	0.00203025	0	0.00196776
133.447	-0.00124307	0	0.0053045
138.447	0.00336508	0	0.0107689
143.45	0.000939993	0	0.00558423
148.451	0.00129289	0	0.0138959
153.451	0.00426569	0	0.0125661
158.451	0.000760653	0	0.00677737
163.45	0.00195094	0	0.0112368
168.449	0.00254478	0	0.00672806
173.452	0.000144994	0	-0.00174729
178.448	-0.000844457	0	0.005953
183.445	0.00322675	0	0.0141053
188.447	0.00241391	0	0.00765799
193.446	0.000649962	0	-0.00193208
198.447	-0.00142251	0	-0.00410706
203.448	-0.000219949	0	0.00884517
208.446	0.00375964	0	0.0134626
213.439	0.00163327	0	0.00264343
218.438	-0.000575731	0	-0.00199287
223.446	-0.000220207	0	0.00996191
228.451	0.00420091	0	0.0175251
233.442	0.00282121	0	0.0093893
238.437	0.000938415	0	0.0109496
243.44	0.00343861	0	0.0160785
248.443	0.00298881	0	0.0108993
253.437	0.00137633	0	0.00768354
258.428	0.00170245	0	0.0113482
263.442	0.00282435	0	0.0146763
268.438	0.00305144	0	0.0178838
273.424	0.00412173	0	0.0170549
278.429	0.00269341	0	0.023382
283.429	0.00665995	0	0.0291416
288.435	0.00498156	0	0.0187154
293.442	0.00249382	0	0.00730249
298.444	0.000426297	0	0.00464569
303.433	0.00143589	0	0.00834092
308.425	0.00190576	0	0.00779686
313.437	0.00120602	0	0.00763355
318.441	0.00184502	0	0.0155531
323.431	0.00438817	0	0.0155861
328.426	0.00185276	0	0.00482778
333.42	8.05531e-05	0	0.00990777
338.409	0.00389106	0	0.00794544
343.414	-0.000715798	0	0.00484784
348.431	0.00264848	0	0.0178033
353.429	0.00447568	0	0.0182526
358.43	0.00282288	0	0.0180953
363.431	0.00441393	0	0.0135022
368.428	0.000990612	0	0.0181518
373.416	0.00628802	0	0.0168477
378.39	0.000485048	0	0.00701756
383.408	0.00231202	0	0.0164449
388.406	0.0042683	0	0.0173124
393.412	0.00264889	0	0.0111164
398.422	0.00178925	0	0.0144677
403.4	0.0040233	0	0.0128635
408.408	0.00111348	0	0.0105811
413.411	0.00311642	0	0.0151904
418.406	0.00296655	0	0.0153325
423.423	0.0031447	0	0.0192263
428.427	0.00454061	0	0.012713
433.412	0.000559394	0	0.00351757
438.413	0.000847325	0	0.00617327
443.39	0.00163344	0	0.0153005
448.378	0.00450198	0	0.0141695
453.413	0.00112598	0	0.0129516
458.416	0.00405133	0	0.0188983
463.383	0.00355835	0	0.0214767
468.393	0.00501622	0	0.0180357
473.402	0.00218481	0	0.017143
478.409	0.00466307	0	0.0236044
483.411	0.00477492	0	0.0178662
488.406	0.00237857	0	0.0157031
493.391	0.00392146	0	0.00783277
498.364	-0.000771591	0	0.00243703
503.369	0.00174553	0	0.00681098
508.357	0.000985146	0	0.00753977
513.375	0.00202018	0	0.0132459
518.372	0.00328127	0	0.0113083
523.347	0.00126514	0	0.0144358
528.345	0.00451127	0	0.0239077
533.367	0.00501031	0	0.028155
538.411	0.00615277	0	0.0172149
543.425	0.000714119	0	0.0162661
548.405	0.00581791	0	0.0218692
553.403	0.00293396	0	0.0106897
558.416	0.00133039	0	0.0146139
563.39	0.00454596	0	0.0289743
568.376	0.00707535	0	0.0256167
573.374	0.00317565	0	0.016336
578.383	0.00334753	0	0.0131684
583.401	0.00190106	0	0.00790011
588.368	0.00127973	0	0.0115666
593.341	0.00337186	0	0.0163412
598.38	0.00311531	0	0.00775022
603.361	-3.71002e-06	0	0.0122522
608.345	0.00492053	0	0.0152425
613.392	0.0011198	0	0.00509584
618.376	0.000924837	0	0.00929472
623.359	0.00280589	0	0.0110735
628.338	0.00164182	0	0.0224149
633.313	0.00736938	0	0.0269311
638.349	0.00332668	0	0.0129565
643.379	0.00182542	0	0.00648569
648.333	0.000793001	0	0.0119611
653.346	0.00397902	0	0.0128292
658.348	0.00115018	0	0.00784904
663.339	0.00199528	0	0.0119369
668.388	0.00273332	0	0.0076713
673.351	0.000357822	0	0.0106308
678.298	0.00394042	0	0.0175438
683.3	0.00307332	0	0.0147645
688.36	0.00276314	0	0.0126236
693.401	0.00224512	0	0.0112122
698.346	0.00228974	0	0.00864064
703.345	0.00116714	0	0.010925
708.399	0.00315627	0	0.0182635
713.35	0.00422068	0	0.0243477
718.275	0.00566693	0	0.0280793
723.252	0.00561623	0	0.0139369
728.282	-7.48293e-05	0	0.00158149
733.284	0.000707274	0	0.00384534
738.254	0.000839929	0	0.00735076
743.277	0.00208726	0	0.00786834
748.266	0.00106657	0	0.00750019
753.308	0.00190887	0	0.00855751
758.314	0.00150997	0	0.0160988
763.284	0.00496867	0	0.0234695
768.303	0.00438229	0	0.0142309
773.284	0.00133191	0	0.013105
778.315	0.00387841	0	0.0164189
783.304	0.00270324	0	0.0126125
788.25	0.00239673	0	0.0108733
793.244	0.00195764	0	0.00912294
798.287	0.00166071	0	0.00734286
803.284	0.00127826	0	0.00770357
808.233	0.00183492	0	0.00754186
813.229	0.00118424	0	0.0158711
818.272	0.00511008	0	0.0188117
823.264	0.00242607	0	0.0110537
828.204	0.00204892	0	0.0164408
833.189	0.00454691	0	0.0123111
838.221	0.000346894	0	0.00557952
843.298	0.00185081	0	0.0174586
848.32	0.00510273	0	0.0177217
853.284	0.00203752	0	0.00876129
858.292	0.00146147	0	0.00878061
863.239	0.00208827	0	0.00776893
868.23	0.00102503	0	0.00917596
873.264	0.00261998	0	0.0101678
878.236	0.00147078	0	0.0120383
883.25	0.0033309	0	0.0127988
888.308	0.00173003	0	0.0066316
893.299	0.00092745	0	0.00908721
898.22	0.00276549	0	0.0134776
903.183	0.00266607	0	0.0146833
908.187	0.00320175	0	0.0134761
913.235	0.00213838	0	0.00567321
918.208	0.000142949	0	0.0160189
923.223	0.00624519	0	0.0223907
928.28	0.00261069	0	0.0190401
933.26	0.00503581	0	0.0178771
938.281	0.00208525	0	0.0137213
943.222	0.0034688	0	0.0134004
948.203	0.00191193	0	0.0162145
953.224	0.00454711	0	0.0201247
958.161	0.00360434	0	0.0121041
963.138	0.00126017	0	0.00613156
968.154	0.00118448	0	0.00944225
973.21	0.0025508	0	0.00991138
978.178	0.0014392	0	0.00988084
983.185	0.00250737	0	0.0263384
988.231	0.00793236	0	0.034464
993.186	0.00597928	0	0.0170184
998.178	0.000838298	0	0.00523797
1003.21	0.00124406	0	0.000890322
1008.28	-0.000892781	0	-0.00168294
1013.25	0.000216088	0	0.000874915
1018.13	0.000142852	0	0.00307257
1023.17	0.00107449	0	0.00666416
1028.26	0.00154662	0	0.0115235
1033.25	0.00307573	0	0.0162553
1038.27	0.00339791	0	0.0210879
1043.19	0.00517791	0	0.0282447
1048.14	0.00622487	0	0.0237782
1053.13	0.00330549	0	0.0139004
1058.16	0.00222591	0	0.0162093
1063.22	0.0041784	0	0.017493
1068.17	0.00288518	0	0.011901
1073.16	0.00188665	0	0.0150176
1078.18	0.00409169	0	0.0138402
1083.24	0.00137874	0	0.00932582
1088.19	0.00239308	0	0.0127192
1093.17	0.00271605	0	0.0073439
1098.18	0.000212727	0	0.00713541
1103.08	0.00270207	0	0.0100831
1108.16	0.00126532	0	0.010428
1113.28	0.00280811	0	0.0167709
1118.28	0.00390292	0	0.0213872
1123.15	0.0048713	0	0.0175253
1128.06	0.00227169	0	0.0139813
1133.16	0.00321119	0	0.0155434
1138.13	0.00303869	0	0.0187396
1143.14	0.00444669	0	0.0200291
1148.18	0.0034998	0	0.0148603
1153.09	0.0025533	0	0.0162321
1158.04	0.00401574	0	0.0155612
1163.01	0.00224128	0	0.0110074
1168.02	0.00215553	0	0.0132717
1173.06	0.003111	0	0.00980226
1178.13	0.000753482	0	0.0140993
1183.23	0.00476916	0	0.0201456
1188.2	0.00334096	0	0.0164293
1193.2	0.00323206	0	0.00939702
1198.23	0.000502842	0	-0.000867513
1203.12	-0.000857725	0	0.00345916
1208.04	0.00226418	0	0.0149957
1212.99	0.00379591	0	0.0207727
1217.97	0.00454486	0	0.0204426
1222.98	0.00361423	0	0.0218125
1228.03	0.00503637	0	0.0242722
1233.1	0.00453093	0	0.0166273
1238.21	0.00198062	0	0.00708127
1243.16	0.000878184	0	0.00538233
1248.15	0.00128122	0	0.00773565
1253.16	0.0018044	0	0.00403195
1258.02	-0.000144815	0	0.00936266
1263.09	0.00383454	0	0.0202786
1268.2	0.0041085	0	0.018864
1273.15	0.00351792	0	0.0164129
1278.12	0.00307889	0	0.0158866
1283.13	0.00326815	0	0.0214502
1288.16	0.00525062	0	0.023213
1293.23	0.00391544	0	0.0161196
1298.13	0.00266534	0	0.0162778
1303.06	0.0039409	0	0.0219191
1308.01	0.00490458	0	0.018081
1313	0.00235103	0	0.0116956
1318.01	0.00231509	0	0.0145399
1323.05	0.0034513	0	0.0216349
1328.12	0.00507981	0	0.0202713
1333.02	0.00320093	0	0.014493
1337.94	0.00268574	0	0.0103065
1342.9	0.00147682	0	0.00750206
1347.88	0.00153666	0	0.0148125
1352.88	0.00437887	0	0.0179916
1357.92	0.00276774	0	0.00787992
1362.98	0.000343777	0	0.00505307
1368.08	0.00164054	0	0.00768332
1373.2	0.00136017	0	0.0117286
1378.13	0.00339208	0	0.0174232
1383.1	0.00363059	0	0.0161549
1388.09	0.00284432	0	0.0183121
1393.1	0.00445571	0	0.0237908
1398.15	0.00497762	0	0.0228637
1403	0.00444682	0	0.0204084
1407.88	0.00392415	0	0.0252385
1413	0.00592308	0	0.0260043
1418.16	0.00416588	0	0.0193735
1423.11	0.00365231	0	0.0162354
1428.1	0.00286403	0	0.0160443
1433.11	0.00354087	0	0.0197064
1438.14	0.00428532	0	0.0176364
1443.2	0.00268148	0	0.00962015
1448.06	0.00127907	0	0.0101003
1452.94	0.00285786	0	0.0132674
1458.09	0.00230255	0	0.0128078
1463.02	0.0028891	0	0.00882457
1467.98	0.000669195	0	0.00787967
1472.97	0.00249215	0	0.00890923
1477.98	0.00106372	0	0.00158158
1483.01	-0.000435606	0	0.00221343
1488.08	0.00130996	0	0.0108212
1493.16	0.00294281	0	0.0153439
1498.04	0.00335728	0	0.0106514
1502.93	0.000994686	0	0.0109702
1507.85	0.00346566	0	0.0115263
1512.79	0.00119709	0	0.00610211
1517.76	0.00125947	0	0.00854198
1522.76	0.00216142	0	0.0143017
1527.77	0.00353873	0	0.0158866
1532.82	0.00276173	0	0.00943159
1537.88	0.000960285	0	0.00922899
1542.98	0.00266319	0	0.0123952
1548.1	0.00217964	0	0.0113916
1552.98	0.00248238	0	0.0128793
1557.9	0.00276271	0	0.0160461
1563.09	0.003416	0	0.0161864
1568.05	0.00311209	0	0.0155286
1573.03	0.00312055	0	0.016998
1578.04	0.00366916	0	0.0197086
1582.81	0.00460136	0	0.0220321
1587.86	0.00411732	0	0.021289
1592.94	0.00426748	0	0.0193664
1597.77	0.0037451	0	0.0102695
1602.9	0.00026094	0	0.000663295
1608.05	-3.39956e-06	0	0.0119905
1612.95	0.00489348	0	0.0184882
1617.88	0.00261291	0	0.0162098
1622.83	0.00393781	0	0.0148355
1627.8	0.00202982	0	0.016719
1632.8	0.00466448	0	0.0202269
1637.81	0.00339724	0	0.0143099
1642.86	0.00227905	0	0.00594188
1647.92	6.72023e-05	0	0.00782505
1653.01	0.00300868	0	0.0243928
1658.12	0.00653282	0	0.0287766
1662.97	0.00533381	0	0.0180912
1667.84	0.00209125	0	0.0141112
1673.03	0.00335498	0	0.0154591
1677.94	0.00293434	0	0.0189178
1682.88	0.00472625	0	0.0259521
1687.84	0.0057383	0	0.0264598
1692.82	0.00488172	0	0.0270034
1697.83	0.00590887	0	0.0270134
1702.86	0.00483631	0	0.0208961
1707.91	0.00344101	0	0.0169465
1712.98	0.00324004	0	0.0143513
1718.07	0.00239344	0	0.0181238
1722.89	0.00513149	0	0.0223227
1727.73	0.00409848	0	0.0171466
1732.89	0.0025449	0	0.0171274
1738.08	0.00406162	0	0.0221359
1742.98	0.00496976	0	0.0202384
1747.9	0.00325223	0	0.0191752
1752.84	0.00450475	0	0.0204026
1757.81	0.00371384	0	0.0203918
1762.8	0.00446577	0	0.0162233
1767.8	0.00201449	0	0.0120245
1772.83	0.00276758	0	0.0252586
1777.88	0.00723383	0	0.0296539
1782.95	0.00445704	0	0.0264938
1788.05	0.00594493	0	0.0224568
1792.85	0.00341986	0	0.0193296
1797.66	0.00460739	0	0.0259785
1802.82	0.00546569	0	0.0317381
1808	0.00678603	0	0.0295943
1812.88	0.00535023	0	0.0241845
1817.77	0.00452703	0	0.0245671
1823.02	0.00483899	0	0.0194056
1827.96	0.0030207	0	0.0146613
1832.92	0.0028923	0	0.0170683
1837.9	0.00396382	0	0.0213238
1842.9	0.00456568	0	0.0224588
1847.92	0.00438028	0	0.0240483
1852.62	0.00584433	0	0.0240824
1857.68	0.00367252	0	0.0177094
1862.76	0.00329832	0	0.0160765
1867.87	0.00300372	0	0.0185082
1872.99	0.00422038	0	0.0191719
1877.79	0.00376626	0	0.0139478
1882.61	0.00202239	0	0.0164942
1887.8	0.00433866	0	0.0127844
1893	0.000572751	0	0.0123544
1897.88	0.00449156	0	0.013785
1902.78	0.00113728	0	0.0130552
1907.69	0.00417295	0	0.0156839
1912.63	0.00218194	0	0.00957701
1917.59	0.00168288	0	0.00975599
1922.56	0.00223913	0	0.0141125
1927.56	0.00341267	0	0.0179447
1932.57	0.00374517	0	0.0226455
1937.6	0.00525187	0	0.0268385
1942.66	0.00536883	0	0.0230174
1947.73	0.00370386	0	0.0179572
1952.83	0.00334785	0	0.0122115
1957.94	0.00142786	0	0.0196164
1962.71	0.00680223	0	0.022892
1967.49	0.00276803	0	0.0184637
1972.66	0.00437183	0	0.0252679
1977.86	0.0053597	0	0.027108
1982.69	0.00584196	0	0.02307
1987.55	0.00365579	0	0.0212492
1992.81	0.00443606	0	0.0191464
1997.7	0.0033868	0	0.0185005
2002.62	0.00414137	0	0.0143043
2007.93	0.00124429	0	0.00817185
2012.88	0.0020568	0	0.00995151
2017.85	0.00194703	0	0.00673663
2022.84	0.000753568	0	0.00931618
2027.85	0.00296769	0	0.0191381
2032.87	0.00464793	0	0.0183035
2037.53	0.00321271	0	0.0200842
2042.59	0.004721	0	0.0206575
2047.67	0.00341028	0	0.0180641
2052.77	0.0036723	0	0.0203267
2057.89	0.00426938	0	0.0238666
2062.64	0.0057924	0	0.0239769
2067.79	0.00350638	0	0.022079
2072.97	0.00502326	0	0.022485
2077.77	0.00435333	0	0.0189956
2082.58	0.00354178	0	0.0142902
2087.41	0.00237672	0	0.0183521
2092.66	0.00461191	0	0.0196911
2097.93	0.00285959	0	0.0080253
2102.81	0.000427449	0	0.00609429
2107.71	0.00206002	0	0.0120208
2112.63	0.00282849	0	0.014111
2117.57	0.00289023	0	0.0186382
2122.52	0.0046358	0	0.017434
2127.49	0.00237989	0	0.0118432
2132.48	0.00236974	0	0.0107991
2137.48	0.00194558	0	0.0108016
2142.5	0.00235527	0	0.0155016
2147.55	0.00379495	0	0.0158618
2152.6	0.00247576	0	0.0151495
2157.68	0.00349213	0	0.0228116
2162.78	0.00546237	0	0.025786
2167.89	0.00462409	0	0.0254166
2172.59	0.0061846	0	0.0174614
2177.31	0.00121587	0	0.00766649
2182.48	0.00175276	0	0.0101094
2187.66	0.00214746	0	0.0181071
2192.86	0.00481413	0	0.0216584
2197.65	0.00423849	0	0.020857
2202.45	0.00445013	0	0.0243851
2207.7	0.00483059	0	0.0206676
2212.54	0.00372033	0	0.024807
2217.39	0.00650727	0	0.0217913
2222.7	0.00170191	0	0.0152523
2227.58	0.00454518	0	0.0146379
2232.48	0.0014295	0	0.00644649
2237.84	0.000973671	0	0.0113873
2242.78	0.00364219	0	0.0173054
2247.73	0.00334988	0	0.014058
2252.7	0.00231066	0	0.0140456
2257.68	0.0033256	0	0.0142431
2262.68	0.00237164	0	0.0144001
2267.7	0.00336775	0	0.0145964
2272.73	0.00243254	0	0.00993261
2277.32	0.00189445	0	0.00463754
2282.39	-6.36035e-05	0	0.00328118
2287.47	0.00135464	0	0.0119003
2292.57	0.00331124	0	0.0149751
2297.69	0.00254185	0	0.0200163
2302.36	0.00603595	0	0.0246277
2307.51	0.00352636	0	0.0179139
2312.68	0.00340626	0	0.0170705
2317.39	0.00383773	0	0.0197069
2322.59	0.00373892	0	0.023904
2327.81	0.00542321	0	0.0240353
2332.57	0.00467566	0	0.0226432
2337.34	0.00480841	0	0.025572
2342.61	0.00489819	0	0.0227072
2347.9	0.00369162	0	0.0153351
2352.72	0.00266885	0	0.0113266
2357.56	0.00201445	0	0.0048877
2362.41	2.67476e-07	0	0.00574063
2367.28	0.00235873	0	0.0121919
2372.16	0.00263591	0	0.0154984
2377.06	0.00369384	0	0.0200249
2382.46	0.00371455	0	0.0236531
2387.89	0.00500872	0	0.0209088
2392.83	0.00344612	0	0.0186345
2397.79	0.00406476	0	0.0203787
2402.77	0.00412274	0	0.0215894
2407.76	0.00452512	0	0.0200295
2412.77	0.0034723	0	0.0160262
2417.8	0.00290754	0	0.0174099
2422.84	0.00400116	0	0.010985
2427.89	0.000343299	0	0.00782703
2432.46	0.0030866	0	0.00847014
2437.03	0.000614575	0	0.0104336
2442.14	0.00347624	0	0.0158455
2447.25	0.00271705	0	0.0125358
2452.39	0.00216735	0	0.0132334
2457.54	0.00297185	0	0.0212368
2462.7	0.00524991	0	0.0261324
2467.36	0.00595851	0	0.0241015
2472.04	0.00434787	0	0.0243738
2477.25	0.00500508	0	0.0196933
2482.48	0.00252868	0	0.0184588
2487.73	0.0045086	0	0.0200592
2492.46	0.00396592	0	0.0192807
2497.21	0.00415229	0	0.0196798
2502.5	0.00328527	0	0.0168434
2507.28	0.00376661	0	0.0160637
2512.07	0.00293777	0	0.01497
2517.41	0.00267001	0	0.0134809
2522.23	0.00292258	0	0.0169216
2527.07	0.00407847	0	0.0160301
2532.46	0.0018707	0	0.0194041
2537.32	0.00610961	0	0.0217915
2542.2	0.00282314	0	0.0174112
2547.64	0.00358156	0	0.0234573
2552.54	0.00597918	0	0.0225453
2557.47	0.00318001	0	0.018409
2562.4	0.00427906	0	0.0223362
2567.35	0.00474203	0	0.0266375
2572.32	0.00598807	0	0.0235209
2577.3	0.00345617	0	0.0184067
2582.29	0.00391681	0	0.0192069
2587.3	0.0037506	0	0.0225283
2592.33	0.00521768	0	0.017532
2597.36	0.00174084	0	0.0169116
2602.42	0.00495417	0	0.022261
2607.49	0.00382901	0	0.0148183
2612.57	0.00200152	0	0.0186208
2617.1	0.00621776	0	0.0179269
2622.21	0.000795884	0	0.0114285
2627.34	0.00366316	0	0.0161405
2632.48	0.00261599	0	0.015743
2637.64	0.00348951	0	0.00784678
2642.23	-7.56361e-05	0	0.00527987
2647.42	0.00211184	0	0.00881712
2652.62	0.00127871	0	0.00591832
2657.26	0.00127504	0	0.0106896
2662.49	0.00281199	0	0.0132381
2667.73	0.0022359	0	0.0161831
2672.41	0.00468585	0	0.0141145
2677.1	0.00133441	0	0.00790816
2682.39	0.00165601	0	0.011433
2687.69	0.00265427	0	0.00766388
2692.42	0.000587644	0	0.00643412
2697.16	0.00212603	0	0.00939913
2701.91	0.00182817	0	0.0124137
2707.28	0.00280037	0	0.0112471
2712.66	0.00138149	0	0.0106143
2717.45	0.00304576	0	0.0125373
2722.26	0.00216942	0	0.00888103
2727.08	0.00151489	0	0.0130489
2731.91	0.00388392	0	0.0127123
2736.76	0.00136258	0	0.00935644
2742.23	0.00205904	0	0.0185523
2747.71	0.00470692	0	0.0212414
2752.6	0.00398256	0	0.0187978
2757.51	0.00368689	0	0.0220999
2762.42	0.00530596	0	0.020729
2767.35	0.00310509	0	0.0149744
2772.29	0.00295496	0	0.00905881
2777.25	0.000701474	0	0.00417678
2782.21	0.000980002	0	0.00348579
2787.2	0.000419353	0	0.00625976
2792.19	0.00208706	0	0.0113106
2797.2	0.00242906	0	0.00592607
2802.22	-6.94915e-05	0	0.0064307
2807.26	0.00262389	0	0.0135836
2812.31	0.00275576	0	0.0170625
2817.37	0.00398299	0	0.0219309
2822.45	0.00465802	0	0.0167264
2827.54	0.00191165	0	0.0121792
2832.64	0.00285982	0	0.00818582
2837.76	0.000339018	0	0.00502202
2842.25	0.00189796	0	0.0100564
2846.75	0.00257056	0	0.0151487
2851.91	0.00330446	0	0.0141111
2857.08	0.00215226	0	0.00644907
2862.27	0.000335332	0	0.00956248
2867.47	0.00334254	0	0.0208846
2872.68	0.00466844	0	0.0220307
2877.26	0.00496667	0	0.0174703
2881.84	0.00265397	0	0.0198354
2887.09	0.00489663	0	0.0203712
2892.36	0.00283876	0	0.0161938
2897.64	0.00329177	0	0.024054
2902.28	0.00709201	0	0.0268169
2906.92	0.00445454	0	0.0252448
2912.24	0.00503064	0	0.0214238
2917.58	0.00299775	0	0.0183769
2922.26	0.00485225	0	0.0186919
2926.96	0.0031119	0	0.0174038
2932.34	0.00336152	0	0.0142169
2937.05	0.00266514	0	0.0091949
2941.78	0.00122276	0	0.00957225
2947.2	0.00231074	0	0.0140114
2951.95	0.00358385	0	0.0137093
2956.72	0.00216912	0	0.00835328
2962.18	0.000890692	0	0.00274336
2966.97	0.000254762	0	0.00380543
2971.77	0.00132984	0	0.00956659
2977.28	0.00214765	0	0.00558759
2982.1	0.000167486	0	0.00207853
2986.94	0.000691587	0	0.00556486
2992.49	0.00131558	0	0.00948632
2997.35	0.00258505	0	0.0101072
3002.23	0.0015598	0	0.00867909
3007.12	0.00199139	0	0.0172024
3012.02	0.00502859	0	0.0237044
3016.93	0.00462501	0	0.0165649
3021.85	0.0021005	0	0.0112671
3026.79	0.0024648	0	0.0155254
3031.74	0.00380936	0	0.0193174
3037.41	0.00300455	0	0.0153853
3042.38	0.00318051	0	0.0220823
3047.37	0.00567364	0	0.0222935
3052.37	0.00324555	0	0.0183248
3057.38	0.00406682	0	0.0128542
3062.41	0.00105028	0	0.00661425
3066.72	0.002014	0	0.0108635
3071.77	0.00229093	0	0.00640677
3076.83	0.000240888	0	0.00836774
3081.9	0.0030587	0	0.0209645
3086.99	0.00518533	0	0.0170181
3092.09	0.00149237	0	0.0100968
3097.2	0.00245863	0	0.0104392
3101.59	0.00229724	0	0.0101611
3106.72	0.00166036	0	0.0133963
3111.87	0.00354612	0	0.0161504
3117.03	0.0027125	0	0.0128921
3122.2	0.00227283	0	0.00783407
3126.65	0.00125286	0	0.00539097
3131.84	0.000821393	0	-0.000494478
3137.05	-0.00101125	0	0.00173386
3141.53	0.00178598	0	0.0109125
3146.76	0.00238306	0	0.00401735
3152.01	-0.000851478	0	0.00294847
3156.52	0.00215929	0	0.017102
3161.79	0.00432856	0	0.0171184
3167.08	0.00214955	0	0.0114882
3171.62	0.00291023	0	0.0159405
3176.93	0.00309373	0	0.0118817
3182.25	0.00137055	0	0.0113042
3186.82	0.00357227	0	0.0187912
3191.41	0.00462813	0	0.0190989
3196.77	0.00249832	0	0.0140169
3202.14	0.00271824	0	0.0177497
3206.76	0.00497061	0	0.0179293
3211.38	0.00278094	0	0.0140639
3216.8	0.00241731	0	0.0124396
3222.22	0.00216956	0	0.013405
3226.88	0.00358242	0	0.0121882
3231.55	0.00163739	0	0.00797233
3237.01	0.00128128	0	0.00655132
3242.49	0.0011119	0	0.00279024
3247.19	7.41733e-05	0	0.00590993
3251.91	0.00243322	0	0.0107898
3256.63	0.00213293	0	0.0107897
3261.37	0.00242355	0	0.0200962
3266.91	0.00483404	0	0.0144314
3272.46	0.000365544	0	0.00208652
3277.23	0.000509123	0	0.00973698
3282.01	0.00356408	0	0.0172343
3286.8	0.00362886	0	0.0132264
3291.6	0.00188098	0	0.013044
3296.42	0.00353934	0	0.0158393
3301.24	0.0030289	0	0.0188806
3306.88	0.00366635	0	0.0219252
3312.53	0.00408791	0	0.0158412
3317.39	0.00243243	0	0.0092218
3322.26	0.00135553	0	0.0106065
3327.14	0.00299141	0	0.0140978
3332.03	0.00277337	0	0.0113184
3336.93	0.00184451	0	0.0111353
3341.85	0.0026885	0	0.0132258
3346.77	0.00268457	0	0.0116641
3351.71	0.00204253	0	0.0118294
3356.65	0.00274187	0	0.015311
3361.61	0.00343689	0	0.0168827
3366.57	0.00335968	0	0.013055
3371.55	0.00188539	0	0.00991787
3376.54	0.00208892	0	0.0137357
3381.54	0.00340535	0	0.015836
3386.56	0.0029139	0	0.0135793
3391.58	0.00249296	0	0.00731768
3396.61	0.000413766	0	0.00365142
3401.66	0.00103377	0	0.00834835
3406.72	0.00226793	0	0.00887559
3411.78	0.00123467	0	0.00783054
3416.86	0.00184822	0	0.00818002
3421.95	0.00136531	0	0.0104353
3427.06	0.00272535	0	0.0130548
3432.17	0.00237918	0	0.0111352
3437.3	0.00196626	0	0.00678972
3442.43	0.000677198	0	0.00493023
3446.72	0.00162235	0	0.00826807
3451.02	0.00222416	0	0.0100919
3456.19	0.00168211	0	0.0146133
3461.37	0.00396008	0	0.018624
3466.56	0.00321402	0	0.018099
3471.76	0.00374445	0	0.0191559
3476.98	0.0036006	0	0.0241814
3482.2	0.00565367	0	0.0266236
3487.44	0.00451187	0	0.0220352
3491.82	0.00556368	0	0.0211758
3496.2	0.00409903	0	0.0187957
3501.47	0.00303405	0	0.0146176
3506.75	0.00250083	0	0.0146185
3512.05	0.00302079	0	0.00905565
3517.35	0.000392577	0	0.0034772
3521.78	0.00117691	0	0.00623567
3526.22	0.00163195	0	0.010958
3531.56	0.00247369	0	0.00870203
3536.91	0.000779405	0	0.00834837
3542.27	0.00233392	0	0.0110916
3546.75	0.0026199	0	0.00558959
3551.24	-0.000128997	0	0.0059063
3556.64	0.00231854	0	0.016701
3562.04	0.00385672	0	0.0137029
3566.56	0.00221322	0	0.00761455
3571.08	0.00115233	0	0.00973995
3576.53	0.00242788	0	0.0128779
3581.98	0.00229449	0	0.00544425
3586.53	9.64857e-05	0	0.00905512
3591.1	0.00387244	0	0.0180975
3596.58	0.00272404	0	0.0182683
3602.08	0.00391897	0	0.0100828
3606.68	0.000472494	0	0.00688232
3611.28	0.00251852	0	0.0139218
3616.81	0.00251286	0	0.00863156
3621.43	0.00122294	0	0.00485958
3626.06	0.000876228	0	0.00469873
3631.63	0.000811533	0	0.0139052
3637.21	0.00417242	0	0.0121143
3641.87	0.00102576	0	0.00934857
3646.54	0.00297792	0	0.0156592
3652.16	0.0025997	0	0.00913635
3656.84	0.00129806	0	0.00913689
3661.54	0.00259081	0	0.0172242
3667.19	0.00350624	0	0.0134879
3671.91	0.00221139	0	0.00711067
3676.64	0.000796508	0	0.00449293
3681.38	0.00110084	0	0.00811685
3686.12	0.00231893	0	0.0107928
3691.83	0.00146338	0	0.00631129
3696.59	0.00118509	0	0.00514809
3701.37	0.000970729	0	0.00678683
3707.11	0.00139278	0	0.0105069
3711.91	0.00298967	0	0.0170356
3716.72	0.00409964	0	0.0196493
3721.53	0.00406207	0	0.0177645
3726.35	0.00330299	0	0.0127602
3731.19	0.00197744	0	0.011016
3736.03	0.00257181	0	0.0163519
3741.85	0.00304353	0	0.0158734
3746.72	0.00348472	0	0.00849491
3751.59	3.72694e-07	0	0.00239189
3756.47	0.00097951	0	0.00572775
3761.37	0.00136169	0	0.00659623
3766.27	0.00132955	0	0.00731834
3771.18	0.00165084	0	0.00493343
3776.1	0.00035381	0	0.00188429
3781.03	0.000410453	0	0.00660329
3786.96	0.00181663	0	0.00819128
3791.91	0.00149164	0	0.00123988
3796.88	-0.000991896	0	-0.00724573
3801.85	-0.00192272	0	0.00259712
3806.83	0.00296511	0	0.00978564
3811.82	0.000956987	0	0.0022504
3816.82	-5.71872e-05	0	0.000289151
3821.84	0.000172594	0	0.00159002
3826.86	0.000460755	0	0.00615456
3831.89	0.0019859	0	0.00978562
3836.93	0.00189574	0	0.00544006
3841.98	0.000258311	0	-0.00608284
3846.03	-0.00326367	0	-0.00392663
3851.1	0.00171439	0	0.00804752
3856.18	0.00145454	0	0.00341152
3861.27	-0.000114063	0	0.00166252
3866.36	0.000766158	0	0.00514363
3871.47	0.001247	0	0.00318911
3876.59	-1.01444e-06	0	0.0034729
3881.72	0.00135471	0	0.00630623
3886.86	0.00109908	0	0.00799993
3890.98	0.00278532	0	0.0134126
3896.14	0.00241436	0	0.00949899
3901.31	0.001261	0	0.00848131
3906.49	0.00201426	0	0.00870246
3911.68	0.00133993	0	0.00765467
3915.84	0.0023402	0	0.00493577
3921.05	-0.000444746	0	0.0068763
3926.27	0.00307985	0	0.00950179
3931.5	0.000554419	0	-0.00180603
3936.74	-0.00124374	0	0.000516771
3940.93	0.00148988	0	0.0137644
3946.19	0.00374472	0	0.0161652
3951.46	0.00239124	0	0.0071828
3956.74	0.000329521	0	0.00738638
3962.03	0.00246253	0	0.0111281
3966.27	0.0027878	0	0.0118947
3971.58	0.00169148	0	0.00753857
3976.9	0.0011431	0	0.00539011
3981.17	0.00138509	0	0.0103611
3986.51	0.00249475	0	0.00645861
3991.86	-8.03171e-05	0	0.00174142
3996.15	0.000892549	0	0.00746763
4001.52	0.00188869	0	0.00594874
4006.9	0.000322325	0	0.00295487
4011.21	0.00104821	0	0.0013809
4016.61	-0.00053686	0	-0.000799321
4022.02	0.000241417	0	0.00226154
4026.36	0.000801248	0	0.00295629
4030.7	0.000560158	0	-0.0013727
4036.14	-0.00106473	0	-0.00637742
4041.59	-0.00127517	0	-0.000874809
4045.96	0.00087462	0	0.0025371
4051.43	5.26818e-05	0	0.00318764
4056.92	0.00111027	0	0.00174437
4061.31	-0.000316287	0	-0.000868548
4065.71	-7.85076e-05	0	0.0041304
4071.22	0.0015772	0	0.0136987
4076.74	0.00338339	0	0.00939857
4081.17	0.000863595	0	0.00712662
4085.6	0.00235167	0	0.0110186
4091.16	0.00161687	0	0.00710316
4096.72	0.000936848	0	-0.00260439
4101.18	-0.002105	0	-0.00313497
4105.65	0.00070107	0	0.00992754
4111.24	0.00284828	0	0.0105886
4116.84	0.000930657	0	0.00295828
4121.34	0.000386475	0	0.005563
4125.83	0.00208652	0	0.00385058
4131.47	-0.000719854	0	-0.00094544
4137.11	0.000384889	0	0.00608714
4141.64	0.00230496	0	0.0130478
4146.17	0.00345185	0	0.0111399
4150.71	0.00145562	0	0.00529688
4156.4	0.000407514	0	-0.000358982
4162.1	-0.000533539	0	0.00121532
4166.66	0.00106576	0	0.00851799
4171.24	0.00265958	0	0.00765748
4175.82	0.000682836	0	0.00191596
4180.41	0.000152187	0	0.00115932
4186.15	0.000251264	0	0.00311353
4191.91	0.000830012	0	0.00504567
4196.53	0.00135615	0	0.00591846
4201.15	0.00120429	0	0.00591727
4205.78	0.00135067	0	0.00487128
4210.42	0.000749927	0	0.00203455
4216.23	-4.9564e-05	0	0.00268068
4222.05	0.000970602	0	0.00330816
4226.72	0.000447383	0	0.0033053
4231.39	0.000967254	0	0.00139701
4236.07	-0.000370497	0	0.00191302
4240.76	0.00118646	0	0.00191788
4245.46	-0.000369819	0	0.00243016
4250.16	0.00140283	0	0.00702894
4256.06	0.000982691	0	0.00876288
4261.96	0.00198627	0	0.00869776
4266.69	0.00168988	0	0.00869814
4271.43	0.00197945	0	0.00383017
4276.18	-0.000366068	0	0.00225476
4280.94	0.00131424	0	0.00712837
4285.7	0.00167835	0	0.0126963
4290.48	0.00364171	0	0.013223
4295.26	0.00189092	0	0.00678253
4300.04	0.000942809	0	0.00949049
4306.04	0.00222174	0	0.0112356
4312.05	0.00151786	0	0.00626044
4316.86	0.00108253	0	0.00695613
4321.69	0.00180084	0	0.00713085
4326.52	0.00115067	0	0.00261248
4331.36	-7.13534e-05	0	0.00191162
4336.21	0.000859811	0	0.00538909
4341.07	0.00135929	0	0.00782646
4345.93	0.0018575	0	0.00817859
4350.81	0.0014985	0	0.00452525
4355.69	0.00035611	0	0.00260883
4360.58	0.000710897	0	0.00921472
4365.48	0.00305098	0	0.00835391
4370.38	0.000354608	0	0.0055651
4375.3	0.00190993	0	0.00835129
4380.22	0.00148284	0	0.00730449
4385.15	0.00147985	0	0.00782617
4390.09	0.00168864	0	0.00730736
4395.04	0.00126502	0	0.00696151
4400	0.00154374	0	0.0116495
4404.96	0.00314984	0	0.0160019
4409.94	0.00328438	0	0.00905105
4414.92	0.000349117	0	0.0088639
4419.91	0.00320355	0	0.0163501
4424.91	0.00333782	0	0.0179137
4429.91	0.00381765	0	0.017046
4434.93	0.002979	0	0.00748178
4439.95	-5.90109e-07	0	0.00173582
4444.99	0.000690367	0	0.00643379
4450.03	0.00186171	0	0.00696052
4455.08	0.000894929	0	0.00626529
4460.14	0.00158147	0	0.00417805
4465.2	6.79737e-05	0	0.00660422
4470.28	0.00253416	0	0.0128733
4475.36	0.00252907	0	0.0026163
4480.46	-0.00150166	0	0.00260248
4485.56	0.00252164	0	0.00922597
4490.67	0.0010886	0	0.00469699
4495.79	0.000746159	0	0.00139324
4500.92	-0.000202879	0	0.00243268
4506.06	0.00115	0	0.00904291
4511.2	0.00236454	0	0.00835357
4516.36	0.000876415	0	0.00330588
4521.52	0.000404191	0	0.00191222
4526.69	0.000335118	0	0.00173778
4531.88	0.000335581	0	0.00355023
4538.37	0.000758479	0	-0.000139543
4544.87	-0.000801389	0	0.00382002
4550.08	0.00226696	0	0.00452895
4555.31	-0.000532398	0	0.00191008
4560.54	0.00126283	0	0.00748092
4565.78	0.00159248	0	0.00557088
4571.03	0.000529758	0	0.00625728
4576.28	0.00185034	0	0.00747842
4581.55	0.000989382	0	0.0055835
4588.15	0.000703101	0	0.00145582
4594.76	-0.000262678	0	-9.05334e-07
4600.06	0.000262337	0	0.00399727
4605.37	0.0012438	0	0.00834992
4610.69	0.00189645	0	0.0109615
4616.01	0.00221821	0	0.00591909
4621.35	3.40049e-07	0	0.000143282
4628.03	4.25331e-05	0	0.00860891
4634.73	0.00252883	0	0.0184344
4640.1	0.00433685	0	0.0147906
4645.48	0.00116357	0	0.00661083
4650.86	0.00129034	0	0.00730298
4656.26	0.00141598	0	0.00898296
4663.02	0.00124171	0	0.0159283
4669.8	0.00346176	0	0.0139183
4675.23	0.00166278	0	0.00521679
4680.67	0.000255507	0	0.00417084
4686.11	0.00127536	0	0.0123165
4692.94	0.00233333	0	0.016014
4699.78	0.0023498	0	0.0111355
4705.26	0.00171202	0	0.013216
4710.76	0.00310078	0	0.0168711
4716.26	0.00303192	0	0.0205803
4723.15	0.00294117	0	0.0197103
4730.05	0.002767	0	0.0114831
4735.59	0.00138151	0	0.00921813
4741.14	0.00194334	0	0.0186216
4748.08	0.00341771	0	0.0162415
4755.04	0.00124872	0	0.00522175
4760.62	0.000622874	0	0.00913035
4767.61	0.0019899	0	0.0158698
4774.61	0.00254238	0	0.0133965
4780.23	0.0022293	0	0.0111322
4785.85	0.00172952	0	0.00841001
4792.9	0.000657652	0	0.00253798
4799.96	6.13239e-05	0	0.00816314
4805.62	0.00282369	0	0.0126201
4812.71	0.000736289	0	0.00435225
4819.81	0.000489179	0	-0.00382122
4825.51	-0.00183114	0	-0.00667646
4832.64	-4.05931e-05	0	-0.000359025
4839.79	-5.98616e-05	0	0.00278062
4845.52	0.00103058	0	0.0119494
4852.7	0.00229889	0	0.0147799
4859.89	0.00181064	0	0.00504548
4865.65	-6.05647e-05	0	-0.00224634
4872.88	-0.000561432	0	0.00556663
4880.11	0.00209981	0	0.00964293
4887.37	0.000558106	0	0.00355064
4894.64	0.000418686	0	-0.00156007
4900.47	-0.000954056	0	-0.00912797
4907.77	-0.00154607	0	-0.00305342
4915.09	0.000711236	0	0.00521016
4922.42	0.000709782	0	0.00651419
4929.77	0.00106303	0	0.00927277
4937.13	0.00145469	0	0.0138413
4944.52	0.00229482	0	0.0140875
4950.43	0.00246688	0	0.018554
4957.85	0.00253891	0	0.0191978
4965.27	0.00263014	0	0.0187712
4972.72	0.00241115	0	0.0172451
4980.18	0.00221096	0	0.0169545
4987.66	0.00232234	0	0.0152207
4995.16	0.00173869	0	0.0104423
5002.68	0.00104038	0	0.0106421
5010.2	0.00178659	0	0.0080467
5017.75	0.000345828	0	0.00521591
5025.31	0.00103331	0	0.00898071
5032.9	0.00133533	0	0.00903843
5042.02	0.000646565	0	-0.00317996
5049.64	-0.00148131	0	-0.00551544
5057.27	3.69084e-05	0	0.00687474
5064.93	0.00175947	0	0.0181845
5072.6	0.00298039	0	0.0198309
5081.83	0.00131711	0	0.00898569
5089.54	0.00101411	0	0.0111611
5097.27	0.00187401	0	0.0168124
5105.01	0.00246749	0	0.0182644
5112.78	0.00223742	0	0.0173939
5122.12	0.00148719	0	0.0144842
5129.92	0.00222624	0	0.0144946
5137.74	0.00148035	0	0.0123485
5147.15	0.00114447	0	0.0232874
5156.58	0.00379245	0	0.0234117
5164.46	0.00214884	0	0.0116703
5172.36	0.000805653	0	0.0100831
5181.87	0.00131621	0	0.0117335
5189.81	0.0016397	0	0.00985276
5197.77	0.000836176	0	0.00834468
5207.34	0.00090702	0	0.0106035
5216.94	0.00130181	0	0.011823
5226.57	0.0011544	0	0.0100688
5234.61	0.00134965	0	0.0112343
5242.67	0.00143698	0	0.0203405
5252.37	0.00275781	0	0.0184484
5262.1	0.00103582	0	0.0170405
5271.85	0.00245823	0	0.0193152
5281.63	0.00149211	0	0.0201661
5291.44	0.00262006	0	0.028509
5301.27	0.00317799	0	0.031478
5311.14	0.00320505	0	0.0210186
5319.37	0.00189718	0	0.0237588
5327.63	0.00385557	0	0.0306125
5337.57	0.00230636	0	0.0232983
5347.53	0.00237013	0	0.0220853
5357.53	0.00205047	0	0.014093
5367.55	0.000762506	0	0.00514641
5375.92	0.000467073	0	0.00538848
5382.63	0.00113879	0	0.00941892
5391.04	0.00110167	0	0.0140796
5401.15	0.00168224	0	0.0203415
5411.29	0.0023287	0	0.0174015
5421.47	0.00109241	0	0.00366233
5431.67	-0.000374307	0	0.00520784
5441.9	0.00139256	0	0.0146091
5452.15	0.00145549	0	0.0123157
5460.73	0.00141833	0	0.00990793
5467.6	0.00146566	0	0.0106455
5476.21	0.00100745	0	0.0130277
5486.56	0.00150852	0	0.00922436
5496.95	0.000267954	0	0.00224851
5505.62	0.000250315	0	0.00938211
5512.58	0.00244724	0	0.0233974
5521.29	0.00292282	0	0.0238319
5531.78	0.00162309	0	0.0153615
5540.54	0.0018841	0	0.0144345
5547.56	0.00222655	0	0.0271604
5556.36	0.00394838	0	0.0323884
5565.18	0.00339676	0	0.0177419
5572.25	0.00162216	0	0.0125402
5581.1	0.00120955	0	0.00602218
5589.98	0.00014726	0	0.00608621
5597.1	0.00156283	0	0.0143509
5606.02	0.00165594	0	0.0104389
5614.95	0.000680169	0	0.00504269
5622.12	0.000727422	0	0.00789861
5631.1	0.00103213	0	0.00941656
5640.09	0.00106114	0	0.00712614
5647.31	0.000914776	0	0.009482
5656.35	0.00118348	0	0.0140403
5665.4	0.00191695	0	0.0116493
5672.66	0.00129134	0	0.0114726
5679.94	0.00186222	0	0.0130429
5687.23	0.00171559	0	0.0126958
5694.54	0.00176033	0	0.0123463
5701.85	0.0016139	0	0.015652
5711.02	0.00180022	0	0.0165204
5720.21	0.00179507	0	0.0153011
5727.58	0.00235776	0	0.0088746
5734.96	4.6625e-05	0	0.00121638
5742.36	0.000282259	0	0.00208873
5749.77	0.000281349	0	0.00382473
5757.2	0.000748883	0	0.00487212
5764.64	0.000560651	0	0.00921152
5772.09	0.00191091	0	0.0142611
5779.56	0.00190733	0	0.0113044
5787.05	0.00111401	0	0.0064346
5794.54	0.000602343	0	0.0015674
5802.06	-0.000185149	0	0.00277739
5809.59	0.000923129	0	0.0097338
5817.13	0.0016581	0	0.0140838
5824.69	0.00206876	0	0.0140815
5832.26	0.00165158	0	0.00730722
5839.84	0.000274666	0	0.00833683
5847.44	0.00191895	0	0.016957
5856.97	0.00164159	0	0.00935372
5866.51	0.000318336	0	0.00312995
5874.17	0.000499631	0	0.00782126
5881.83	0.00154034	0	0.0135644
5889.52	0.00198976	0	0.0165196
5897.22	0.00230161	0	0.0176135
5906.86	0.00135075	0	0.0199838
5916.53	0.00278369	0	0.019651
5924.28	0.00228558	0	0.0149557
5932.05	0.00156551	0	0.0216558
5941.78	0.00288538	0	0.0147235
5951.54	0.000133275	0	0.00226196
5959.36	0.000445232	0	0.0135543
5967.19	0.00301383	0	0.0268088
5977.01	0.00244676	0	0.0261437
5986.85	0.00286647	0	0.0220985
5996.72	0.0016128	0	0.0236028
6006.61	0.00316074	0	0.0334769
6016.52	0.00359136	0	0.0263087
6026.46	0.00170268	0	0.017168
6036.43	0.00174263	0	0.0275833
6046.42	0.00378066	0	0.0381754
6056.43	0.00384298	0	0.0290574
6066.47	0.00194592	0	0.0226757
6076.54	0.00255994	0	0.0252838
6086.62	0.0024527	0	0.0159976
6094.71	0.00150269	0	0.0142527
6102.82	0.00201388	0	0.0119985
6110.94	0.000940695	0	0.0139081
6121.12	0.00179256	0	0.0232475
6131.32	0.00276622	0	0.0151353
6139.5	0.000934333	0	0.00903913
6147.69	0.00127168	0	0.0192912
6155.9	0.00342661	0	0.0189573
6164.13	0.00118138	0	0.0173807
6172.38	0.00303467	0	0.0234774
6180.64	0.00264856	0	0.0241277
6190.99	0.00201335	0	0.0191226
6201.37	0.00167259	0	0.0176709
6211.77	0.00172435	0	0.0289593
6222.2	0.00383032	0	0.0240088
6230.56	0.00191136	0	0.0149561
6238.94	0.00165896	0	0.0153054
6247.34	0.00198647	0	0.0156511
6255.75	0.00173422	0	0.0257213
6264.18	0.00436883	0	0.0245325
6272.63	0.00143907	0	0.00973616
6281.09	0.000861809	0	0.015277
6291.69	0.00201901	0	0.020064
6302.33	0.00175562	0	0.016339
6310.85	0.00207804	0	0.019344
6321.53	0.0015441	0	0.0260591
6332.24	0.00332402	0	0.0252125
6340.82	0.00254892	0	0.0224268
6349.43	0.00266479	0	0.0191274
6358.05	0.00177312	0	0.0166898
6366.69	0.00209071	0	0.0253719
6375.34	0.00377224	0	0.029038
6384.01	0.00292317	0	0.0212103
6392.7	0.00195837	0	0.0182568
6401.41	0.00223378	0	0.0170422
6410.14	0.00167185	0	0.0158206
6418.89	0.00194678	0	0.0172148
6427.65	0.00198175	0	0.0137362
6436.43	0.00114722	0	0.0172088
6445.23	0.00276387	0	0.0357783
6456.25	0.00372712	0	0.0249338
6467.3	0.000785377	0	0.0104285
6476.17	0.00156788	0	0.0186018
6485.05	0.00262171	0	0.0349887
6496.17	0.00366727	0	0.0380292
6507.33	0.00315166	0	0.0288552
6516.27	0.00330004	0	0.0248619
6525.24	0.00224763	0	0.0341832
6536.47	0.00383911	0	0.0413622
6547.73	0.00350829	0	0.0318129
6556.76	0.00353932	0	0.0359818
6565.8	0.0044151	0	0.0328662
6574.87	0.00283532	0	0.0285115
6583.95	0.00344128	0	0.0260832
6593.06	0.00228878	0	0.023112
6602.18	0.00277853	0	0.0239871
6611.32	0.00246915	0	0.0222506
6620.48	0.00238853	0	0.0180851
6629.66	0.00155201	0	0.0227675
6638.86	0.00339797	0	0.027816
6648.08	0.00263718	0	0.024511
6657.31	0.00266996	0	0.0238218
6666.57	0.0024768	0	0.0194766
6675.85	0.00172211	0	0.0187681
6685.14	0.00231621	0	0.0257197
6694.46	0.00320599	0	0.0238188
6703.79	0.00189767	0	0.016866
6713.15	0.00170848	0	0.012695
6722.52	0.00100008	0	0.0135528
6731.91	0.00188564	0	0.0192909
6741.33	0.00221313	0	0.0192978
6750.76	0.00187843	0	0.015308
6760.21	0.00135999	0	0.0102629
6769.69	0.000806772	0	0.00817183
6779.18	0.000915245	0	0.0135601
6788.69	0.00193561	0	0.0142634
6798.22	0.00105682	0	0.00869808
6807.78	0.000764191	0	0.0128635
6817.35	0.00192327	0	0.0192948
6826.94	0.00209983	0	0.0161724
6836.56	0.00126416	0	0.0119952
6846.19	0.00122629	0	0.0119955
6855.85	0.00125855	0	0.0100811
6865.52	0.000825394	0	0.0142422
6875.21	0.00211297	0	0.0213826
6884.93	0.00228766	0	0.0241583
6894.67	0.00267501	0	0.0165209
6904.43	0.000711452	0	0.0137239
6914.2	0.00209564	0	0.0272842
6924	0.00347371	0	0.0227891
6933.82	0.00116718	0	0.0194589
6943.66	0.00278788	0	0.017914
6953.52	0.000845044	0	0.0132099
6963.41	0.00182822	0	0.0234674
6973.31	0.00291076	0	0.0309385
6983.24	0.00332371	0	0.0314615
6993.18	0.00300213	0	0.02225
7003.15	0.0014626	0	0.0145998
7013.14	0.00146029	0	0.0237999
7023.15	0.00329541	0	0.0292121
7033.18	0.00252779	0	0.0215596
7043.23	0.0017614	0	0.0250231
7053.31	0.00320548	0	0.0354596
7063.41	0.0038183	0	0.0264358
7073.52	0.00140772	0	0.0172125
7083.67	0.00198691	0	0.0208616
7093.83	0.00211889	0	0.0265987
7104.01	0.00310422	0	0.0358093
7114.22	0.00391307	0	0.036855
7124.45	0.00329362	0	0.0267815
7134.7	0.00193205	0	0.0265945
7144.97	0.00324551	0	0.0295533
7155.26	0.00249634	0	0.0349318
7165.58	0.0042747	0	0.0288681
7175.92	0.0013096	0	0.0199824
7186.28	0.00254726	0	0.026076
7196.67	0.00247507	0	0.0224294
7207.07	0.00183537	0	0.0222494
7217.5	0.00243105	0	0.0246855
7227.96	0.00229254	0	0.027117
7238.43	0.00288494	0	0.0262601
7248.93	0.00211793	0	0.0187807
7259.45	0.00145254	0	0.0212019
7269.99	0.00256905	0	0.0262494
7280.56	0.00239914	0	0.0255565
7291.15	0.00242739	0	0.024862
7301.76	0.00225781	0	0.0264157
7312.4	0.00270988	0	0.0349359
7323.06	0.00384409	0	0.0413618
7333.74	0.00390011	0	0.0361529
7344.45	0.00285365	0	0.0316374
7355.18	0.0030428	0	0.0299053
7365.93	0.00251943	0	0.0292039
7376.71	0.00290024	0	0.0272958
7387.51	0.00215407	0	0.0345748
7398.33	0.00423447	0	0.0498884
7409.18	0.00496155	0	0.0431154
7420.05	0.00297064	0	0.0318143
7430.95	0.00286899	0	0.0238284
7441.87	0.00149518	0	0.0265851
7452.81	0.00336277	0	0.038936
7463.78	0.00373586	0	0.0457111
7474.78	0.0045813	0	0.0415591
7485.79	0.00296325	0	0.0276522
7496.84	0.00204529	0	0.0239914
7507.9	0.00229077	0	0.0246876
7518.99	0.00216065	0	0.0265931
7530.11	0.00262444	0	0.0319823
7541.25	0.00311744	0	0.031821
7552.41	0.00258219	0	0.0298994
7563.6	0.00276224	0	0.0279879
7574.82	0.00222891	0	0.03336
7586.06	0.00370703	0	0.0389358
7597.32	0.00320629	0	0.0389352
7608.61	0.003691	0	0.0342517
7619.93	0.00236322	0	0.024166
7631.27	0.0018985	0	0.0238127
7642.64	0.00229166	0	0.0333703
7654.03	0.00356689	0	0.0377231
7665.44	0.00304191	0	0.0250434
7676.89	0.00133515	0	0.0191138
7688.35	0.00199826	0	0.0231177
7699.85	0.00202431	0	0.0314611
7711.37	0.00343769	0	0.0325189
7722.91	0.00219525	0	0.0356216
7734.48	0.00396181	0	0.0389445
7746.08	0.00275392	0	0.0324992
7757.71	0.00283782	0	0.0328544
7769.36	0.00280241	0	0.035635
7781.03	0.00330104	0	0.0354574
7792.74	0.00275902	0	0.021561
7804.47	0.000917517	0	0.0175507
7816.22	0.00206806	0	0.0227743
7828	0.00179789	0	0.0243347
7839.81	0.00232314	0	0.0337104
7851.65	0.00337359	0	0.0337248
7863.51	0.00231213	0	0.0271148
7875.4	0.00224844	0	0.0271083
7887.32	0.00230184	0	0.0380527
7899.26	0.00406948	0	0.042763
7911.23	0.00307495	0	0.0297315
7923.23	0.00188113	0	0.0267673
7935.26	0.00257044	0	0.0340692
7947.31	0.00308232	0	0.03494
7959.39	0.00270197	0	0.0361524
7971.5	0.00326968	0	0.031126
7983.64	0.00185984	0	0.029894
7995.8	0.00305491	0	0.0406714
8007.99	0.00361745	0	0.0384254
8020.21	0.00267148	0	0.025563
8032.46	0.00150308	0	0.0215556
8044.74	0.00200875	0	0.0288491
8057.04	0.00268064	0	0.03424
8069.37	0.00287195	0	0.0375432
8081.73	0.003203	0	0.0443228
8094.12	0.00395218	0	0.0427757
8106.54	0.00293656	0	0.0408441
8118.99	0.00362685	0	0.0462347
8131.46	0.00378552	0	0.0422446
8143.97	0.00297146	0	0.0434434
8156.5	0.00396119	0	0.0394637
8169.06	0.00232133	0	0.0338779
8181.65	0.00306038	0	0.035456
8194.27	0.00255863	0	0.0297253
8206.92	0.00214103	0	0.0278093
8219.6	0.0022453	0	0.020685
8232.31	0.00101039	0	0.0220573
8245.05	0.00245283	0	0.0304118
8257.81	0.0023113	0	0.0278078
8270.61	0.00203469	0	0.0279786
8283.44	0.00232742	0	0.035611
8296.3	0.00321213	0	0.0424007
8309.18	0.00336826	0	0.0408445
8322.1	0.00295589	0	0.0404868
8335.05	0.00329883	0	0.0344268
8348.02	0.00200617	0	0.0340553
8361.03	0.00322989	0	0.0396338
8374.07	0.00285031	0	0.04137
8387.14	0.00348022	0	0.0413656
8400.24	0.00283611	0	0.0404944
8413.37	0.00333119	0	0.038058
8426.53	0.0024527	0	0.0297238
8439.72	0.00205296	0	0.0297179
8452.95	0.00244226	0	0.0297251
8466.2	0.00204319	0	0.0324933
8479.49	0.00284816	0	0.0460484
8492.8	0.00406756	0	0.0488453
8506.15	0.00325118	0	0.0392916
8519.53	0.00262157	0	0.0344182
8532.94	0.00251127	0	0.0370224
8546.39	0.00299638	0	0.0451836
8559.86	0.00371041	0	0.0498859
8573.37	0.00367572	0	0.0408565
8586.91	0.00235965	0	0.0345921
8600.48	0.00273792	0	0.0434491
8614.08	0.00365024	0	0.0516233
8627.72	0.00392137	0	0.0464167
8641.39	0.00287066	0	0.0413674
8655.09	0.0031675	0	0.0396296
8668.82	0.00260393	0	0.0342428
8682.59	0.00237069	0	0.034758
8696.39	0.0026667	0	0.0262565
8710.22	0.00112978	0	0.0277959
8724.09	0.00287973	0	0.0332005
8737.98	0.00189801	0	0.0333596
8751.92	0.00289091	0	0.0356346
8765.88	0.00221251	0	0.033012
8779.88	0.00250417	0	0.036836
8793.91	0.00274574	0	0.0352823
8807.98	0.00227057	0	0.0385736
8822.08	0.00320124	0	0.0431054
8836.21	0.00289785	0	0.0364921
8850.38	0.00225421	0	0.0333671
8864.58	0.00244439	0	0.0387466
8878.82	0.00299908	0	0.0335504
8893.09	0.00170249	0	0.0317899
8907.4	0.0027421	0	0.0411813
8921.73	0.00300226	0	0.0359857
8936.11	0.00200445	0	0.027117
8950.52	0.00175918	0	0.0281518
8964.96	0.00213915	0	0.0429194
8979.44	0.00378894	0	0.0467641
8993.95	0.00265507	0	0.0413664
9008.51	0.00303065	0	0.036855
9023.09	0.00202352	0	0.0380573
9037.71	0.00318232	0	0.0439775
9052.37	0.00281898	0	0.0430979
9067.06	0.00304787	0	0.0370223
9081.79	0.00197959	0	0.033016
9096.55	0.00249291	0	0.0314661
9111.35	0.00175955	0	0.0411734
9126.19	0.00379054	0	0.0523149
9141.06	0.00324482	0	0.0399781
9155.97	0.0021185	0	0.0298921
9170.91	0.00188152	0	0.0314508
9185.9	0.00231695	0	0.0354534
9200.91	0.00240419	0	0.0375409
9215.97	0.00258265	0	0.0446584
9231.06	0.00333551	0	0.0441585
9246.19	0.00250132	0	0.0413561
9261.36	0.00295284	0	0.042759
9276.56	0.00267112	0	0.0368505
9291.81	0.00216395	0	0.0384023
9307.09	0.00286286	0	0.0432776
9322.4	0.0027877	0	0.0446695
9337.76	0.00303016	0	0.0446696
9353.15	0.0027741	0	0.0370279
9368.58	0.00202475	0	0.0385758
9384.05	0.00296243	0	0.0394642
9399.56	0.00212678	0	0.0370176
9415.11	0.00263555	0	0.0465775
9430.69	0.00334129	0	0.0524811
9446.32	0.00337715	0	0.0481465
9461.98	0.00277026	0	0.0472687
9477.69	0.0032497	0	0.0457121
9493.43	0.0025587	0	0.0436251
9509.21	0.00297012	0	0.0441484
9525.03	0.00261086	0	0.0460435
9540.89	0.00319575	0	0.0483163
9556.79	0.00288178	0	0.0509167
9572.73	0.00350677	0	0.0535248
9588.7	0.00319305	0	0.049361
9604.73	0.00296899	0	0.0500441
9620.78	0.00326393	0	0.0521405
9636.89	0.00321275	0	0.0488418
9653.02	0.00283952	0	0.0418952
9669.2	0.00233912	0	0.0413693
9685.43	0.00276096	0	0.0538689
9701.69	0.00386417	0	0.058229
9717.99	0.00327874	0	0.0481486
9734.34	0.00261244	0	0.0457092
9750.73	0.00296627	0	0.0517886
9767.15	0.00333904	0	0.0597838
9783.62	0.00392112	0	0.0634463
9800.14	0.00376375	0	0.0629121
9816.69	0.00383754	0	0.0556178
9833.28	0.00286581	0	0.0542182
9849.92	0.00365158	0	0.057533
9866.6	0.00324686	0	0.0510994
9883.32	0.00286478	0	0.0392874
9900.09	0.00182233	0	0.0411764
9916.89	0.00307729	0	0.051437
9933.74	0.00302799	0	0.0476234
9950.64	0.00260992	0	0.04883
9967.57	0.00315649	0	0.0476315
9984.56	0.00245349	0	0.046055
10001.6	0.00295679	0	0.0436112
10018.6	0.00215589	0	0.0521436
10035.8	0.00393565	0	0.0623776
10052.9	0.0033387	0	0.0596095
10070.1	0.00359264	0	0.0519671
10087.4	0.00243603	0	0.0431078
10104.6	0.00255041	0	0.0536863
10122	0.00364536	0	0.0724744
10139.4	0.00469462	0	0.0788995
10156.8	0.00436387	0	0.0697136
10174.2	0.00361707	0	0.0590857
10191.8	0.00313172	0	0.0574936
10209.3	0.00342026	0	0.0705734
10226.9	0.00459488	0	0.0679786
10244.6	0.00310808	0	0.0559532
10262.2	0.00321789	0	0.0552742
10280	0.0030137	0	0.0516349
10297.8	0.00279124	0	0.0455358
10315.6	0.00231653	0	0.0495229
10333.5	0.00322294	0	0.0554263
10351.4	0.00296303	0	0.0535239
10369.4	0.002994	0	0.0556159
10387.4	0.00317869	0	0.0669095
10405.5	0.0042269	0	0.0724595
10423.6	0.00377526	0	0.0670772
10441.7	0.00361209	0	0.0674266
10460	0.00379336	0	0.0624069
10478.2	0.00304201	0	0.0522995
10496.5	0.00267379	0	0.0483076
10514.9	0.00259134	0	0.0555985
10533.3	0.00345197	0	0.0592657
10551.7	0.00297249	0	0.0703657
10570.2	0.00463461	0	0.0774881
10588.8	0.00372441	0	0.0716137
10607.4	0.00397599	0	0.0637819
10626	0.00286756	0	0.052997
10644.7	0.0028036	0	0.0512858
10663.4	0.00266689	0	0.0587215
10682.2	0.00358341	0	0.0642943
10701.1	0.00324189	0	0.0595969
10720	0.00306799	0	0.0535224
10738.9	0.00258379	0	0.053889
10757.9	0.00308874	0	0.0533496
10776.9	0.00251521	0	0.0552404
10796	0.00327215	0	0.0620618
10815.2	0.0032095	0	0.0556022
10834.4	0.00258541	0	0.0554321
10853.6	0.00317377	0	0.0637833
10872.9	0.0034359	0	0.0672628
10892.3	0.00351632	0	0.0627458
10911.7	0.00295232	0	0.0644522
10931.1	0.00367515	0	0.0594567
10950.6	0.00241985	0	0.053146
10970.2	0.00301708	0	0.0608167
10989.8	0.00318554	0	0.058932
11009.5	0.00280653	0	0.0628727
11029.2	0.00357325	0	0.0629132
11048.9	0.00279126	0	0.0585523
11068.8	0.00311714	0	0.0674365
11088.6	0.00366722	0	0.071769
11108.6	0.0035349	0	0.0755692
11128.5	0.00402959	0	0.0844583
11148.6	0.00439938	0	0.0811517
11168.7	0.00367943	0	0.0755698
11188.8	0.00382502	0	0.0806623
11209	0.0041574	0	0.0809571
11229.3	0.00383837	0	0.0731678
11249.6	0.00336673	0	0.0667124
11269.9	0.00318655	0	0.0664066
11290.4	0.00331435	0	0.0660138
11310.8	0.00313547	0	0.0615409
11331.4	0.00285684	0	0.0625269
11352	0.00321963	0	0.0731626
11372.6	0.00386633	0	0.0778422
11393.3	0.00365466	0	0.0785432
11414.1	0.00391213	0	0.073841
11434.9	0.00318455	0	0.0731387
11455.8	0.00382443	0	0.0710902
11476.7	0.00296871	0	0.0663939
11497.7	0.00335753	0	0.0554488
11518.7	0.00191326	0	0.0526333
11539.8	0.00307567	0	0.0662069
11561	0.00318207	0	0.0748905
11582.2	0.00387641	0	0.0712734
11603.5	0.00282221	0	0.0653136
11624.8	0.00330189	0	0.0653583
11646.2	0.00280636	0	0.0535243
11667.6	0.00218425	0	0.0502312
11689.2	0.00248408	0	0.0621899
11710.7	0.00328225	0	0.0768018
11732.4	0.00381916	0	0.0785523
11754.1	0.00342402	0	0.0637825
11775.8	0.00244103	0	0.064297
11797.6	0.00345236	0	0.0715864
11819.5	0.00309418	0	0.0743855
11841.4	0.00368663	0	0.0651748
11863.4	0.00224105	0	0.062553
11885.5	0.00343012	0	0.0776799
11907.6	0.00359338	0	0.0825352
11929.8	0.00384893	0	0.0759723
11952	0.00298004	0	0.0635892
11974.3	0.00272302	0	0.0651618
11996.7	0.0031028	0	0.0823441
12019.1	0.00423952	0	0.0839335
12041.6	0.00322455	0	0.0724664
12064.2	0.00319978	0	0.06916
12086.8	0.00291517	0	0.0781968
12109.5	0.00397745	0	0.0834247
12132.2	0.00335658	0	0.0792345
12155.1	0.00359077	0	0.0778699
12177.9	0.00321605	0	0.0679464
12200.9	0.00270779	0	0.0594335
12223.9	0.0024581	0	0.0569811
12247	0.00248174	0	0.0620329
12270.1	0.00287979	0	0.0776477
12293.3	0.00381398	0	0.0808149
12316.6	0.00313187	0	0.079037
12339.9	0.00364371	0	0.0674729
12363.3	0.00212075	0	0.0623713
12386.8	0.00319424	0	0.0707136
12410.3	0.00281627	0	0.0783412
12433.9	0.00382281	0	0.0886252
12457.6	0.00366559	0	0.0903617
12481.3	0.00394702	0	0.0907203
12505.1	0.00367333	0	0.0906856
12529	0.00392496	0	0.0914333
12553	0.00371039	0	0.0898271
12577	0.00377209	0	0.0913931
12601	0.0038187	0	0.109447
12625.2	0.00524527	0	0.115921
12649.4	0.00432703	0	0.0952429
12673.7	0.00351511	0	0.0880997
12698.1	0.00371803	0	0.0959088
12722.5	0.00413369	0	0.0971422
12747	0.00379628	0	0.0900142
12771.6	0.00353088	0	0.0863535
12796.2	0.00347833	0	0.088295
12820.9	0.00366527	0	0.102653
12845.7	0.00461991	0	0.113997
12870.6	0.0045512	0	0.0969912
12895.5	0.00322988	0	0.0903376
12920.5	0.00399713	0	0.0952492
12945.6	0.0035985	0	0.0988627
12970.7	0.00426334	0	0.108235
12995.9	0.00431994	0	0.115516
13021.2	0.00481535	0	0.111578
13046.6	0.00398068	0	0.0919581
13072	0.00324589	0	0.0860091
13097.6	0.00349463	0	0.0967592
13123.2	0.00406763	0	0.115886
13148.8	0.0049613	0	0.120054
13174.6	0.00436687	0	0.0995715
13200.4	0.00334587	0	0.0822046
13226.3	0.00300197	0	0.0828645
13252.3	0.00337958	0	0.0950307
13278.3	0.00391644	0	0.0948924
13304.4	0.00334666	0	0.0955342
13330.6	0.00394603	0	0.105462
13356.9	0.00408001	0	0.112766
13383.3	0.00447585	0	0.115739
13409.7	0.00427898	0	0.112758
13436.2	0.00422785	0	0.109151
13462.8	0.00397899	0	0.105625
13489.5	0.00394188	0	0.111015
13516.2	0.00435834	0	0.119405
13543.1	0.00453921	0	0.120409
13570	0.0044098	0	0.130289
13597	0.00524479	0	0.134883
13624.1	0.00471702	0	0.112946
13651.2	0.00360313	0	0.106686
13678.5	0.00422993	0	0.111704
13705.8	0.0039505	0	0.125779
13733.2	0.00523044	0	0.135927
13760.7	0.00465877	0	0.143995
13788.2	0.00579078	0	0.135407
13815.9	0.0040036	0	0.116926
13843.6	0.00442961	0	0.127388
13871.4	0.00472838	0	0.118483
13899.3	0.0037681	0	0.115903
13927.3	0.00451367	0	0.11818
13955.4	0.00390669	0	0.117437
13983.5	0.00443699	0	0.110325
14011.8	0.00337918	0	0.101303
14040.1	0.00377245	0	0.101122
14068.5	0.00334635	0	0.104076
14097	0.00395723	0	0.111892
14125.6	0.00387288	0	0.112077
14154.2	0.00394551	0	0.115903
14183	0.00411452	0	0.116746
14211.8	0.00398162	0	0.107238
14240.8	0.00342945	0	0.10684
14269.8	0.00393376	0	0.11451
14298.9	0.00393365	0	0.121457
14328.1	0.0043853	0	0.121307
14357.4	0.00389789	0	0.113125
14386.8	0.0038029	0	0.112418
14416.2	0.00382642	0	0.117969
14445.8	0.00415522	0	0.12266
14475.5	0.00411866	0	0.135663
14505.2	0.00500457	0	0.135919
14535	0.0041053	0	0.129967
14565	0.00457942	0	0.120777
14595	0.00346701	0	0.11083
14625.1	0.00389469	0	0.125457
14655.3	0.00441098	0	0.12564
14685.6	0.00388211	0	0.121791
14716	0.00413308	0	0.118174
14746.5	0.00361856	0	0.11243
14777.1	0.00373221	0	0.114283
14807.8	0.00372025	0	0.123713
14838.5	0.00431829	0	0.133266
14869.4	0.0043157	0	0.145245
14900.4	0.00506401	0	0.137261
14931.4	0.00377445	0	0.13773
14962.6	0.00506574	0	0.14792
14993.9	0.00439511	0	0.142256
15025.2	0.00468025	0	0.139548
15056.7	0.00419122	0	0.131853
15088.2	0.00416711	0	0.133291
15119.9	0.00425301	0	0.128921
15151.6	0.00386801	0	0.119564
15183.5	0.00363759	0	0.123324
15215.4	0.00408219	0	0.132573
15247.5	0.00418813	0	0.132579
15279.7	0.00405682	0	0.130486
15311.9	0.00403285	0	0.138446
15344.3	0.00452377	0	0.14129
15376.8	0.00417902	0	0.153533
15409.3	0.00525172	0	0.15001
15442	0.00392884	0	0.140523
15474.8	0.00464746	0	0.155338
15507.6	0.00480133	0	0.155363
15540.6	0.00461748	0	0.140928
15573.7	0.00390039	0	0.121647
15606.9	0.00342775	0	0.12402
15640.2	0.00402092	0	0.153554
15673.6	0.0051712	0	0.171671
15707.1	0.00507168	0	0.155849
15740.8	0.00419954	0	0.14233
15774.5	0.00423732	0	0.152345
15808.4	0.00476652	0	0.164679
15842.3	0.00493478	0	0.161054
15876.4	0.00452228	0	0.148549
15910.5	0.00417242	0	0.150088
15944.8	0.00458418	0	0.164209
15979.2	0.00496283	0	0.169199
16013.7	0.00484581	0	0.18034
16048.3	0.00557241	0	0.199575
16083	0.00592384	0	0.202591
16117.9	0.00570597	0	0.176773
16152.9	0.00440687	0	0.164355
16187.9	0.00496608	0	0.173027
16223.1	0.00487056	0	0.17583
16258.4	0.00509147	0	0.184502
16293.8	0.00532941	0	0.169958
16329.3	0.0042376	0	0.160198
16365	0.00474969	0	0.181013
16400.8	0.00537409	0	0.198922
16436.6	0.0057141	0	0.201033
16472.6	0.0054544	0	0.19664
16508.7	0.00543676	0	0.197036
16545	0.00543719	0	0.189565
16581.3	0.0049899	0	0.203022
16617.8	0.00614376	0	0.224496
16654.4	0.00612377	0	0.216854
16691.1	0.00568746	0	0.201155
16728	0.00523596	0	0.171337
16764.9	0.00403554	0	0.162446
16802	0.004724	0	0.199545
16839.2	0.00600422	0	0.206427
16876.5	0.00505535	0	0.186451
16914	0.00489932	0	0.190225
16951.6	0.00522442	0	0.194219
16989.3	0.00507898	0	0.196201
17027.1	0.00529104	0	0.192652
17065.1	0.00486188	0	0.191304
17103.2	0.00518297	0	0.193375
17141.4	0.00493872	0	0.191808
17179.7	0.00506691	0	0.184364
17218.2	0.00451791	0	0.183975
17256.8	0.0050145	0	0.200832
17295.5	0.0053564	0	0.216468
17334.4	0.00578449	0	0.215983
17373.4	0.0052944	0	0.199175
17412.5	0.00488575	0	0.202194
17451.7	0.00541714	0	0.211635
17491.1	0.00532849	0	0.212991
17530.7	0.00545042	0	0.208518
17570.3	0.00506484	0	0.198061
17610.1	0.00489045	0	0.186622
17650	0.00445699	0	0.19089
17690.1	0.00507323	0	0.21453
17730.3	0.00559989	0	0.210243
17770.6	0.00482364	0	0.199228
17811.1	0.0050221	0	0.1974
17851.7	0.00469725	0	0.196282
17892.5	0.0049362	0	0.203936
17933.4	0.00503865	0	0.196142
17974.4	0.00452224	0	0.182284
18015.6	0.00433077	0	0.188813
18056.9	0.00481051	0	0.216956
18098.3	0.0056553	0	0.220656
18139.9	0.00495314	0	0.197544
18181.7	0.00451231	0	0.197926
18223.6	0.00493524	0	0.210021
18265.6	0.00505863	0	0.226706
18307.8	0.00569082	0	0.230243
18350.1	0.00518766	0	0.210752
18392.6	0.00473708	0	0.198588
18435.2	0.00458193	0	0.216617
18478	0.00554746	0	0.229187
18520.9	0.00513226	0	0.21541
18564	0.00487282	0	0.223765
18607.2	0.00548188	0	0.246179
18650.5	0.00587061	0	0.275217
18694.1	0.0067743	0	0.277627
18737.8	0.00594046	0	0.248476
18781.6	0.00539769	0	0.232981
18825.6	0.00519716	0	0.232639
18869.7	0.00534382	0	0.234357
18914	0.00523904	0	0.246856
18958.4	0.0058681	0	0.27896
19003	0.0066413	0	0.275293
19047.8	0.00565682	0	0.253998
19092.7	0.00565207	0	0.252616
19137.8	0.00555539	0	0.253123
19183	0.00563485	0	0.247924
19228.5	0.0052869	0	0.247605
19274	0.00558012	0	0.255718
19319.7	0.00560615	0	0.252811
19365.6	0.00541196	0	0.258832
19411.7	0.00582938	0	0.260109
19457.9	0.0054259	0	0.270965
19504.3	0.00625868	0	0.285626
19550.8	0.00601312	0	0.268924
19597.5	0.00550151	0	0.256803
19644.4	0.00545189	0	0.234389
19691.5	0.0045115	0	0.238839
19738.7	0.00560452	0	0.261983
19786.1	0.00545192	0	0.261609
19833.7	0.00554929	0	0.268269
19881.4	0.00568949	0	0.269082
19929.3	0.00554566	0	0.277497
19977.4	0.00599507	0	0.277121
20025.6	0.00549179	0	0.244846
20074.1	0.00461956	0	0.239407
20122.7	0.00523056	0	0.249652
20171.5	0.00500527	0	0.25155
20220.4	0.00527047	0	0.2739
20269.5	0.00587955	0	0.278685
20318.9	0.00542155	0	0.266143
20368.4	0.00533168	0	0.285728
20418	0.00617105	0	0.298337
20467.9	0.00579354	0	0.281773
20518	0.00546839	0	0.262546
20568.2	0.00498538	0	0.255019
20618.6	0.0051324	0	0.25177
20669.2	0.00481899	0	0.252262
20720	0.00511456	0	0.277197
20771	0.00576233	0	0.310909
20822.1	0.00639205	0	0.32365
20873.5	0.0062136	0	0.30681
20925	0.00569211	0	0.289999
20976.7	0.00551776	0	0.286634
21028.7	0.00552362	0	0.291004
21080.8	0.00564306	0	0.286658
21133.1	0.0053169	0	0.290109
21185.6	0.00573275	0	0.30157
21238.3	0.00571201	0	0.319511
21291.2	0.00636552	0	0.324128
21344.3	0.005845	0	0.298659
21397.6	0.00536172	0	0.283024
21451.1	0.00521863	0	0.268446
21504.8	0.00477936	0	0.268051
21558.7	0.00516687	0	0.284191
21612.8	0.00533928	0	0.306249
21667.1	0.00593855	0	0.32675
21721.6	0.00605006	0	0.306498
21776.3	0.00515236	0	0.28597
21831.3	0.00525981	0	0.286986
21886.4	0.00515145	0	0.289624
21941.8	0.00531374	0	0.289066
21997.3	0.00509369	0	0.296649
22053.1	0.00554651	0	0.298291
22109	0.00511056	0	0.306905
22165.2	0.00581327	0	0.318797
22221.6	0.00548959	0	0.323245
22278.3	0.00592846	0	0.323676
22335.1	0.00546056	0	0.314392
22392.2	0.00556105	0	0.303019
22449.4	0.00501924	0	0.276445
22506.9	0.00459624	0	0.274613
22564.6	0.00492077	0	0.297743
22622.6	0.00535685	0	0.337137
22680.7	0.00623657	0	0.357213
22739.1	0.00599884	0	0.331309
22797.7	0.0053067	0	0.279272
22856.6	0.00418429	0	0.246652
22915.7	0.00416831	0	0.258653
22975	0.00455522	0	0.308438
23034.5	0.00580721	0	0.373075
23094.2	0.00667856	0	0.382179
23154.2	0.00606286	0	0.348343
23214.5	0.00550423	0	0.308095
23274.9	0.00468579	0	0.290453
23335.6	0.00488432	0	0.290084
23396.6	0.00463755	0	0.314555
23457.7	0.00564539	0	0.349353
23519.2	0.00573047	0	0.353154
23580.8	0.0057244	0	0.350021
23642.7	0.00558486	0	0.332326
23704.9	0.00511119	0	0.312243
23767.3	0.0048966	0	0.323566
23829.9	0.005436	0	0.341197
23892.8	0.0054146	0	0.342768
23955.9	0.0054428	0	0.347562
24019.3	0.00552478	0	0.345024
24082.9	0.00531823	0	0.349388
24146.8	0.00561724	0	0.354206
24211	0.00542754	0	0.339462
24275.4	0.00511477	0	0.325045
24340	0.00493921	0	0.334035
24405	0.00535146	0	0.356277
24470.1	0.00558065	0	0.382147
24535.6	0.00609867	0	0.405157
24601.3	0.00623298	0	0.405158
24667.3	0.0060501	0	0.376836
24733.5	0.0053295	0	0.34034
24800	0.00490629	0	0.31236
24866.8	0.00445002	0	0.332923
24933.8	0.00548204	0	0.401196
25001.1	0.0064388	0	0.445057
25068.7	0.00673052	0	0.419063
25136.6	0.0056203	0	0.362091
25204.7	0.00500755	0	0.314648
25273.1	0.00419134	0	0.315386
25341.8	0.00499155	0	0.368182
25410.8	0.00568502	0	0.425564
25480	0.00660384	0	0.456726
25549.6	0.00653179	0	0.437451
25619.4	0.00599905	0	0.38506
25689.5	0.0049854	0	0.369652
25759.9	0.00551607	0	0.395542
25830.6	0.00567481	0	0.438384
25901.6	0.00667752	0	0.468674
25972.8	0.00647455	0	0.460366
26044.4	0.00639023	0	0.458486
26116.3	0.00636852	0	0.451146
26188.4	0.00613552	0	0.444003
26260.9	0.00611959	0	0.445425
26333.7	0.00612239	0	0.443615
26406.7	0.00602145	0	0.471609
26480.1	0.00683243	0	0.519996
26553.8	0.00728448	0	0.523125
26627.8	0.00685595	0	0.509659
26702.1	0.00686484	0	0.489793
26776.7	0.00626457	0	0.468009
26851.6	0.006229	0	0.47946
26926.8	0.00651582	0	0.524166
27002.4	0.00736018	0	0.581189
27078.2	0.00796046	0	0.575941
27154.4	0.00715809	0	0.485904
27231	0.00554196	0	0.410898
27307.8	0.00515295	0	0.449092
27385	0.00648758	0	0.538061
27462.5	0.00739966	0	0.587968
27540.3	0.00771132	0	0.53766
27618.4	0.0060466	0	0.432606
27696.9	0.00497802	0	0.399852
27775.7	0.00516793	0	0.455703
27854.9	0.00634554	0	0.538718
27934.4	0.00720881	0	0.539827
28014.2	0.00631392	0	0.477264
28094.4	0.00559089	0	0.42465
28174.9	0.0049555	0	0.414072
28255.8	0.00528495	0	0.452261
28337	0.00585176	0	0.483931
28418.6	0.00601365	0	0.454372
28500.5	0.00507806	0	0.377409
28582.8	0.0040957	0	0.345333
28665.4	0.00426183	0	0.36385
28748.4	0.00450669	0	0.382497
28831.8	0.00467031	0	0.377868
28915.5	0.00435664	0	0.333076
28999.6	0.0035662	0	0.30123
29084	0.00356689	0	0.317471
29168.9	0.00391886	0	0.346528
29254.1	0.00421561	0	0.327525
29339.6	0.00343954	0	0.279861
29425.6	0.00307341	0	0.261764
29511.9	0.00299156	0	0.281725
29598.6	0.00350654	0	0.27872
29685.7	0.00289419	0	0.241675
29773.2	0.0026317	0	0.219963
29861	0.00237543	0	0.206864
29949.3	0.00231324	0	0.205142
30037.9	0.00231542	0	0.199633
30127	0.00216871	0	0.179474
30216.4	0.00184503	0	0.16208
30306.2	0.00176356	0	0.156889
30396.5	0.00171358	0	0.164135
30487.1	0.00190851	0	0.158982
30578.1	0.00158406	0	0.13465
30669.6	0.00136072	0	0.117284
30761.4	0.00119254	0	0.106839
30853.7	0.00112325	0	0.102324
30946.4	0.00108463	0	0.0933041
31039.5	0.000919538	0	0.0774895
31133	0.00073746	0	0.0595939
31227	0.000531171	0	0.0441349
31321.4	0.00040399	0	0.040644
31416.2	0.000453388	0	0.0403083
31511.4	0.000393158	0	0.0402997
31607.1	0.000449226	0	0.0370156
31703.2	0.00032105	0	0.0375087
31799.8	0.00045593	0	0.0340699
31896.8	0.000246616	0	0.0298653
31994.2	0.000366384	0	0.0345703
32092.1	0.000339997	0	0.0352623
32190.4	0.000377153	0	0.0380378
32289.2	0.000392922	0	0.033365
32388.4	0.000279489	0	0.0269302
32488.1	0.000260736	0	0.02744
32588.3	0.000287186	0	0.0293522
32688.9	0.000296182	0	0.0361178
32790	0.000418386	0	0.0345969
32891.6	0.000262856	0	0.0297028
32993.6	0.00031938	0	0.0311045
33096.1	0.000287478	0	0.0413222
33199.1	0.000514894	0	0.0451779
33302.6	0.000358447	0	0.0370041
33406.6	0.000353444	0	0.0314578
33511	0.000248907	0	0.0260595
33615.9	0.000247796	0	0.0224244
33721.4	0.000177594	0	0.0177277
33827.3	0.000157112	0	0.0107865
33933.7	4.55855e-05	0	0.00382324
34040.6	2.59305e-05	0	0.00312682
34148.1	3.22755e-05	0	0.00312737
34256	2.5671e-05	0	0.00277809
34364.5	2.5557e-05	0	0.0015657
34473.5	3.17665e-06	0	0.000693557
34582.9	9.49222e-06	0	0.00104268
34693	9.4621e-06	0	0.000349891
34803.5	-3.13153e-06	0	0.000346604
34914.6	9.37215e-06	0	2.08257e-06
35026.2	-9.33482e-06	0	-0.00104264
35138.3	-9.2605e-06	0	-0.000522153
35251	-7.3951e-09	0	0.000345726
35364.2	6.11455e-06	0	-0.000345346
35478	-1.2185e-05	0	-0.00104306
35592.3	-6.06314e-06	0	0.000863663
35707.2	2.11004e-05	0	0.00191093
35822.6	1.20095e-05	0	-0.000344059
35938.6	-1.79415e-05	0	-0.00156557
36055.2	-8.92368e-06	0	-0.000523837
36172.3	-2.16214e-08	0	0.00103675
36290	1.76384e-05	0	0.00086956
36408.3	-2.93376e-06	0	0.000518387
36527.1	1.16564e-05	0	0.0010426
36646.6	5.80327e-06	0	0.001391
36766.6	1.73742e-05	0	0.00122209
36887.2	2.89094e-06	0	0.000696112
37008.4	8.5951e-06	0	0.00156347
37130.2	1.70776e-05	0	0.00139179
37252.6	5.66216e-06	0	0.00121394
37375.6	1.40751e-05	0	0.0012179
37499.3	5.62722e-06	0	0.00086744
37623.5	8.33673e-06	0	0.00069395
37748.4	2.77892e-06	0	0.000866125
37873.8	1.10261e-05	0	0.00208185
37999.9	2.19903e-05	0	0.0020866
38126.7	1.0937e-05	0	0.00052265
38254.1	-2.73081e-06	0	-0.000522176
38382.1	-5.42755e-06	0	-0.00104084
38510.7	-1.07534e-05	0	0.000690948
38640.1	2.14392e-05	0	0.0022601
38770	1.33423e-05	0	0.00173838
38900.6	1.32751e-05	0	-0.000168641
39031.9	-1.58445e-05	0	-0.000871345
39163.8	2.63628e-06	0	-0.000170846
39296.5	-5.21275e-06	0	0.000866967
[truncated: 312 more rows]

## Sheet: 151.636-90
92.8345	0.0167857	0	0.0804079
97.8336	0.0153834	0	0.0765164							WL / nm	151.636
102.828	0.0152599	0	0.0830496							cm-1	65947.4
107.832	0.0179294	0	0.0830898								60696
112.835	0.0152899	0	0.0789951								5251.4
117.834	0.01631	0	0.0819976							Length	2238
122.834	0.0164897	0	0.0993205							Threshold	961
127.831	0.023268	0	0.0984892							<E_T(3)	218.298
132.834	0.0161033	0	0.0883951							>E_T(3)	1397.36
137.835	0.0192484	0	0.0990485							gamma	0.927549
142.826	0.0204433	0	0.104937
147.825	0.0215323	0	0.0956888
152.831	0.0166973	0	0.100161
157.828	0.0233951	0	0.107293
162.828	0.0195238	0	0.102774
167.832	0.0215512	0	0.0947147
172.828	0.0163673	0	0.0905348
177.834	0.0198003	0	0.106665
182.839	0.0228188	0	0.0958924
187.833	0.0155897	0	0.0954943
192.82	0.0227061	0	0.106485
197.809	0.019982	0	0.107276
202.81	0.0229225	0	0.12287
207.814	0.026186	0	0.115309
212.812	0.0199486	0	0.107608
217.818	0.0230457	0	0.100601
222.823	0.0171529	0	0.100415
227.82	0.023039	0	0.0985507
232.824	0.0163529	0	0.111031
237.827	0.0280266	0	0.131346
242.824	0.0245466	0	0.126616
247.807	0.0262737	0	0.124731
252.794	0.0237449	0	0.120179
257.807	0.0242031	0	0.11462
262.815	0.02158	0	0.106591
267.81	0.0210966	0	0.115317
272.816	0.024977	0	0.115571
277.827	0.0211417	0	0.107556
282.81	0.0220292	0	0.108898
287.788	0.0217216	0	0.109252
292.788	0.0219825	0	0.120511
297.806	0.0260461	0	0.123198
302.807	0.0232312	0	0.119702
307.784	0.0248678	0	0.115911
312.801	0.0213359	0	0.118649
317.822	0.0259301	0	0.132477
322.806	0.0272275	0	0.133709
327.785	0.0264839	0	0.128982
332.791	0.0250417	0	0.124637
337.786	0.024871	0	0.117808
342.763	0.0224631	0	0.129719
347.76	0.0294621	0	0.156015
352.773	0.0327784	0	0.168843
357.801	0.0343868	0	0.176474
362.798	0.0362338	0	0.179498
367.762	0.0360978	0	0.181454
372.773	0.0363243	0	0.177219
377.787	0.0343654	0	0.187354
382.756	0.0410408	0	0.201036
387.767	0.0391877	0	0.188973
392.774	0.0363066	0	0.172915
397.772	0.0328802	0	0.157148
402.76	0.0301367	0	0.151091
407.733	0.0306194	0	0.15478
412.74	0.0312097	0	0.159443
417.728	0.0327195	0	0.180524
422.747	0.0392255	0	0.178658
427.794	0.0315693	0	0.157806
432.763	0.0319495	0	0.1529
437.756	0.0292913	0	0.155737
442.772	0.0328034	0	0.171364
447.755	0.0359786	0	0.165223
452.757	0.0300826	0	0.158255
457.778	0.0329595	0	0.167345
462.757	0.0342582	0	0.153176
467.751	0.0270859	0	0.143589
472.758	0.0302717	0	0.171604
477.716	0.0389487	0	0.180612
482.745	0.032878	0	0.164297
487.783	0.0323414	0	0.162397
492.766	0.0328429	0	0.182728
497.754	0.0404242	0	0.176009
502.745	0.0301021	0	0.171839
507.739	0.0387216	0	0.194027
512.733	0.0389825	0	0.186019
517.726	0.0355218	0	0.177193
522.717	0.0354889	0	0.187393
527.704	0.0396636	0	0.207144
532.756	0.0423445	0	0.209227
537.73	0.0417755	0	0.199731
542.696	0.0386609	0	0.182524
547.725	0.033935	0	0.187275
552.743	0.0407018	0	0.213017
557.749	0.0444064	0	0.199692
562.741	0.0355984	0	0.174222
567.717	0.0344266	0	0.17879
572.675	0.0376894	0	0.170071
577.693	0.0300961	0	0.164052
582.692	0.0355484	0	0.191985
587.668	0.0416019	0	0.191968
592.704	0.0346483	0	0.160279
597.715	0.0293135	0	0.165354
602.702	0.0370087	0	0.186352
607.745	0.0368876	0	0.18015
612.761	0.0349453	0	0.190713
617.748	0.0415447	0	0.197922
622.702	0.0383494	0	0.197365
627.712	0.0404422	0	0.211827
632.777	0.0432027	0	0.210903
637.717	0.0421796	0	0.218192
642.711	0.0452039	0	0.230536
647.758	0.0461483	0	0.216386
652.674	0.0418941	0	0.194236
657.641	0.0363151	0	0.199316
662.66	0.0431095	0	0.189659
667.636	0.0331244	0	0.184039
672.663	0.0400945	0	0.208268
677.644	0.0435287	0	0.233829
682.676	0.0493989	0	0.229587
687.76	0.0409276	0	0.220913
692.693	0.0486325	0	0.229528
697.676	0.0435012	0	0.202835
702.707	0.0371185	0	0.190766
707.685	0.0395267	0	0.213769
712.712	0.0455301	0	0.22978
717.681	0.0469461	0	0.231004
722.592	0.0471417	0	0.252442
727.657	0.0525335	0	0.229419
732.662	0.0391515	0	0.210919
737.604	0.046203	0	0.220812
742.592	0.0423309	0	0.231676
747.627	0.0496936	0	0.236829
752.709	0.0435075	0	0.239761
757.725	0.0521006	0	0.250884
762.671	0.0493465	0	0.246437
767.662	0.0494022	0	0.245116
772.698	0.0479395	0	0.24115
777.662	0.0492318	0	0.226673
782.669	0.0412996	0	0.230862
787.601	0.0523317	0	0.255919
792.575	0.0505523	0	0.232345
797.593	0.0420522	0	0.220516
802.532	0.0472582	0	0.224296
807.512	0.0428077	0	0.226947
812.536	0.047541	0	0.244156
817.603	0.04883	0	0.243419
822.585	0.0488837	0	0.233546
827.611	0.044068	0	0.217282
832.678	0.0416889	0	0.209243
837.657	0.0423632	0	0.219907
842.677	0.0452405	0	0.233447
847.606	0.049497	0	0.240719
852.574	0.0473971	0	0.233805
857.583	0.0459589	0	0.225693
862.496	0.0459152	0	0.230844
867.587	0.0447808	0	0.242894
872.719	0.0498816	0	0.244534
877.612	0.0500647	0	0.240841
882.544	0.0476	0	0.256307
887.657	0.0526568	0	0.248729
892.667	0.0466324	0	0.228878
897.572	0.0466901	0	0.239436
902.515	0.0501945	0	0.253789
907.495	0.0517165	0	0.246013
912.514	0.0463221	0	0.228495
917.572	0.0440351	0	0.219255
922.518	0.0446243	0	0.234498
927.501	0.0494853	0	0.257308
932.522	0.0530134	0	0.246737
937.581	0.0445284	0	0.233194
942.678	0.0469795	0	0.227217
947.658	0.0442741	0	0.250873
952.674	0.0557529	0	0.245504
957.569	0.0445593	0	0.218835
962.499	0.0442138	0	0.230053
967.625	0.04554	0	0.22812
972.627	0.0456695	0	0.249114
977.503	0.0565206	0	0.282129
982.577	0.0546895	0	0.283256
987.687	0.0561608	0	0.276311
992.668	0.0547808	0	0.26976
997.684	0.052777	0	0.254946
1002.57	0.0516533	0	0.254119
1007.48	0.0517311	0	0.262523
1012.6	0.0507971	0	0.260692
1017.59	0.0537934	0	0.252079
1022.43	0.0502425	0	0.269006
1027.49	0.0562314	0	0.260903
1032.58	0.0463247	0	0.225828
1037.52	0.045011	0	0.234035
1042.5	0.0489978	0	0.258124
1047.51	0.0539841	0	0.265131
1052.56	0.0511013	0	0.259639
1057.64	0.0511189	0	0.25499
1062.57	0.0523043	0	0.250974
1067.53	0.0488134	0	0.252176
1072.53	0.0521379	0	0.250896
1077.56	0.0476417	0	0.251182
1082.62	0.05162	0	0.263437
1087.53	0.055774	0	0.263072
1092.46	0.0507975	0	0.229226
1097.43	0.0414651	0	0.225927
1102.43	0.0489056	0	0.260371
1107.46	0.0545804	0	0.267157
1112.53	0.0509317	0	0.251899
1117.43	0.0518843	0	0.236814
1122.36	0.0441668	0	0.234784
1127.52	0.0468348	0	0.243687
1132.51	0.0507963	0	0.256417
1137.54	0.0512601	0	0.252105
1142.59	0.0484846	0	0.244773
1147.47	0.0517911	0	0.234264
1152.38	0.0435934	0	0.217076
1157.33	0.0442561	0	0.238141
1162.3	0.0515562	0	0.268456
1167.3	0.0557834	0	0.27351
1172.33	0.0529465	0	0.254134
1177.39	0.047462	0	0.237091
1182.49	0.0456426	0	0.223986
1187.39	0.0456128	0	0.238894
1192.33	0.0511252	0	0.25907
1197.52	0.0488247	0	0.252561
1202.52	0.0522602	0	0.242673
1207.32	0.0486852	0	0.261959
1212.38	0.0549581	0	0.272248
1217.46	0.0521207	0	0.255676
1222.35	0.0524289	0	0.23997
1227.27	0.0451199	0	0.230287
1232.22	0.0479819	0	0.252184
1237.2	0.0533781	0	0.263915
1242.2	0.0521247	0	0.261075
1247.23	0.0516204	0	0.260246
1252.29	0.0512435	0	0.259698
1257.38	0.0507989	0	0.274685
1262.5	0.0565208	0	0.268784
1267.42	0.0528744	0	0.250756
1272.36	0.0486463	0	0.240075
1277.32	0.0480024	0	0.246108
1282.32	0.0505392	0	0.269227
1287.34	0.0566798	0	0.268793
1292.39	0.049752	0	0.247947
1297.47	0.0479036	0	0.234195
1302.33	0.0484335	0	0.238016
1307.22	0.0489544	0	0.253253
1312.38	0.0491867	0	0.261718
1317.57	0.0516872	0	0.264641
1322.54	0.0548296	0	0.254478
1327.53	0.0470633	0	0.243754
1332.56	0.0500113	0	0.23636
1337.35	0.0485747	0	0.227762
1342.17	0.0459325	0	0.241295
1347.27	0.0486744	0	0.259232
1352.4	0.0524498	0	0.268162
1357.3	0.0570712	0	0.270487
1362.22	0.0528382	0	0.284143
1367.42	0.0563005	0	0.275825
1372.4	0.0546063	0	0.2725
1377.4	0.0544156	0	0.280273
1382.42	0.057158	0	0.261987
1387.21	0.0523453	0	0.24374
1392.28	0.0437099	0	0.237077
1397.38	0.0492249	0	0.252759
1402.24	0.0548554	0	0.26397
1407.12	0.0533068	0	0.26697
1412.3	0.0497905	0	0.270306
1417.51	0.0540735	0	0.266079
1422.46	0.053303	0	0.26173
1427.44	0.0517884	0	0.254775
1432.45	0.0499994	0	0.260123
1437.48	0.0534294	0	0.286915
1442.54	0.0600656	0	0.279148
1447.33	0.0563187	0	0.260036
1452.15	0.0515799	0	0.253725
1457.28	0.0473574	0	0.257297
1462.43	0.0525056	0	0.251422
1467.33	0.0502835	0	0.252475
1472.24	0.0524738	0	0.269321
1477.18	0.0566073	0	0.273132
1482.14	0.0535045	0	0.270255
1487.42	0.048884	0	0.238518
1492.43	0.0463516	0	0.22965
1497.16	0.0506086	0	0.252246
1502.22	0.0491525	0	0.253948
1507.3	0.0508269	0	0.239879
1512.11	0.0490396	0	0.256415
1517.23	0.0509661	0	0.258043
1522.38	0.0492059	0	0.257728
1527.26	0.0565938	0	0.258296
1532.15	0.0489626	0	0.240208
1537.07	0.0487624	0	0.242203
1542.01	0.0493152	0	0.259625
1546.97	0.0553511	0	0.285063
1551.95	0.059063	0	0.27206
1556.96	0.0496088	0	0.260127
1561.99	0.0538418	0	0.271853
1567.04	0.0537802	0	0.26848
1572.11	0.0520039	0	0.268614
1577.21	0.0533761	0	0.271488
1582.33	0.0526325	0	0.255436
1587.16	0.0532698	0	0.253964
1592	0.0515873	0	0.259476
1597.19	0.0484035	0	0.26001
1602.41	0.0513129	0	0.266239
1607.32	0.0571349	0	0.274188
1612.25	0.0540526	0	0.262473
1617.2	0.0519544	0	0.246906
1622.18	0.0473045	0	0.246731
1627.17	0.0514667	0	0.264898
1632.19	0.0540915	0	0.263848
1637.23	0.0506101	0	0.253784
1642.29	0.0496601	0	0.25994
1647.38	0.0525978	0	0.244509
1652.14	0.0500077	0	0.245688
1657.27	0.0458144	0	0.240218
1662.42	0.047474	0	0.225072
1667.25	0.0457815	0	0.240428
1672.1	0.0534252	0	0.244107
1676.96	0.0468652	0	0.254938
1682.2	0.0504951	0	0.250494
1687.46	0.0447499	0	0.230588
1692.39	0.0487759	0	0.252137
1697.34	0.0530771	0	0.279734
1702.31	0.0594466	0	0.266238
1707.31	0.0472194	0	0.241541
1712.32	0.0491273	0	0.2404
1717.35	0.0463831	0	0.234453
1722.41	0.0463777	0	0.220963
1727.12	0.0473898	0	0.224459
1731.85	0.0474789	0	0.234022
1736.97	0.0440253	0	0.243596
1742.11	0.050796	0	0.263899
1747.27	0.0515104	0	0.252766
1752.08	0.0536118	0	0.255146
1756.9	0.0520387	0	0.284327
1762.13	0.0568781	0	0.275942
1767.37	0.0483831	0	0.239025
1772.26	0.0494176	0	0.233192
1777.17	0.0455884	0	0.237429
1782.09	0.0507901	0	0.258196
1787.04	0.0536159	0	0.257202
1792.01	0.0499694	0	0.256021
1796.99	0.0527266	0	0.245097
1802	0.0452142	0	0.239558
1807.02	0.0501132	0	0.255347
1812.07	0.0511144	0	0.250508
1817.13	0.047803	0	0.252465
1822.22	0.0514948	0	0.237809
1826.93	0.0494429	0	0.246335
1832.05	0.0466877	0	0.249053
1837.2	0.0501259	0	0.231039
1841.97	0.0468065	0	0.249528
1847.15	0.0494435	0	0.256086
1852.36	0.0489565	0	0.2416
1857.18	0.05123	0	0.239918
1862.02	0.0478891	0	0.246564
1866.88	0.0535984	0	0.266006
1871.76	0.0554653	0	0.281576
1877.06	0.0507098	0	0.276145
1882.39	0.0530066	0	0.245812
1887.32	0.0466133	0	0.231801
1892.27	0.046987	0	0.240281
1897.25	0.0496669	0	0.248425
1902.24	0.0499023	0	0.25026
1907.24	0.0500218	0	0.241044
1912.27	0.0458589	0	0.245047
1917.32	0.0512473	0	0.23894
1922.39	0.0430837	0	0.215923
1927.05	0.0495872	0	0.229129
1931.72	0.0484148	0	0.254288
1936.84	0.050897	0	0.25608
1941.98	0.0487643	0	0.24301
1947.14	0.0454439	0	0.24344
1952.32	0.0485845	0	0.227792
1957.08	0.0470661	0	0.230881
1961.86	0.0495165	0	0.263293
1967.1	0.0510921	0	0.231581
1971.91	0.0450995	0	0.226761
1976.74	0.0487392	0	0.256362
1982.04	0.0481658	0	0.245866
1986.9	0.0528683	0	0.251101
1991.79	0.0499578	0	0.267789
1997.14	0.0501689	0	0.251656
2002.06	0.0521303	0	0.245381
2006.99	0.0472543	0	0.239021
2011.95	0.0492225	0	0.238654
2016.92	0.0467766	0	0.225347
2021.91	0.043543	0	0.226471
2026.92	0.0469007	0	0.232698
2031.94	0.0457152	0	0.253926
2036.99	0.054989	0	0.264176
2042.05	0.0494076	0	0.246372
2047.13	0.0476085	0	0.239512
2052.22	0.0463917	0	0.205595
2056.87	0.0420363	0	0.234572
2062.01	0.0493789	0	0.248309
2067.15	0.0470706	0	0.23203
2071.85	0.0517286	0	0.265943
2077.04	0.0508333	0	0.270165
2082.24	0.0530163	0	0.245452
2086.99	0.050419	0	0.227887
2091.75	0.0452717	0	0.243104
2097.01	0.0472336	0	0.256184
2102.28	0.0499164	0	0.236865
2107.09	0.0485314	0	0.241176
2111.92	0.0513965	0	0.239914
2116.76	0.04768	0	0.239394
2121.62	0.0508358	0	0.254126
2126.5	0.0534212	0	0.279858
2131.88	0.050596	0	0.267104
2137.28	0.0483312	0	0.242222
2142.2	0.0499931	0	0.245788
2147.15	0.0494761	0	0.246613
2152.11	0.0499846	0	0.241174
2157.08	0.0469504	0	0.237555
2162.07	0.0482431	0	0.251923
2167.08	0.0523651	0	0.259755
2172.11	0.0510198	0	0.248002
2177.15	0.0473741	0	0.250721
2182.2	0.0517644	0	0.257065
2187.28	0.049542	0	0.229838
2191.86	0.0507801	0	0.231911
2196.46	0.0501385	0	0.258491
2201.58	0.0507951	0	0.27523
2206.72	0.0563193	0	0.285949
2211.88	0.0545781	0	0.291295
2217.05	0.0580431	0	0.280234
2222.24	0.0499262	0	0.244056
2226.93	0.0542155	0	0.238757
2231.63	0.0473617	0	0.266124
2236.87	0.0542123	0	0.280666
2242.12	0.0525658	0	0.253513
2246.87	0.0542664	0	0.254184
2251.63	0.0524889	0	0.280063
2256.94	0.0530558	0	0.247027
2261.73	0.0500653	0	0.265938
2266.54	0.0605807	0	0.312804
2271.89	0.0562027	0	0.275214
2276.73	0.0576162	0	0.286573
2281.58	0.0604854	0	0.330907
2286.99	0.0618914	0	0.280536
2291.87	0.0530351	0	0.264825
2296.77	0.055101	0	0.273635
2301.68	0.0562913	0	0.2817
2306.61	0.0580118	0	0.295928
2311.55	0.0617487	0	0.299888
2316.51	0.0591981	0	0.318125
2322.04	0.0559187	0	0.279518
2327.03	0.0561352	0	0.242681
2331.48	0.0529594	0	0.265505
2336.5	0.0528196	0	0.269012
2341.53	0.0540586	0	0.281535
2346.58	0.0574183	0	0.287121
2351.65	0.0559338	0	0.286505
2356.73	0.0568191	0	0.284443
2361.83	0.0548148	0	0.280682
2366.94	0.0549553	0	0.279273
2372.07	0.0539656	0	0.250363
2376.64	0.0555306	0	0.292568
2381.8	0.0578898	0	0.288244
2386.98	0.0535089	0	0.253558
2391.59	0.0564232	0	0.29898
2396.8	0.0584366	0	0.300154
2402.02	0.056543	0	0.272822
2406.67	0.0606485	0	0.277718
2411.34	0.0583649	0	0.309173
2416.61	0.0590128	0	0.31151
2421.89	0.0589162	0	0.267363
2426.6	0.0546138	0	0.263068
2431.32	0.0567611	0	0.306919
2436.66	0.0584053	0	0.311844
2442	0.0582589	0	0.27743
2446.77	0.0581615	0	0.277347
2451.55	0.0578831	0	0.271215
2456.34	0.0552883	0	0.297996
2461.75	0.0548968	0	0.307947
2467.17	0.0586319	0	0.286921
2472.01	0.0600284	0	0.295327
2476.86	0.061731	0	0.31203
2481.72	0.066571	0	0.313181
2486.6	0.0618347	0	0.314714
2491.49	0.0668302	0	0.307818
2496.4	0.0586817	0	0.282708
2501.32	0.0562635	0	0.294929
2506.25	0.0633103	0	0.303287
2511.2	0.0593043	0	0.296524
2516.16	0.0602378	0	0.279419
2521.14	0.0520912	0	0.281811
2526.12	0.0608815	0	0.279492
2531.13	0.0508483	0	0.279202
2536.14	0.0604319	0	0.29977
2541.18	0.0587134	0	0.297763
2546.22	0.0593295	0	0.295791
2551.28	0.057561	0	0.289629
2556.36	0.0565787	0	0.289939
2561.45	0.0573685	0	0.29739
2566.55	0.0591637	0	0.302985
2571.67	0.0592362	0	0.311183
2576.8	0.0620118	0	0.309395
2581.95	0.0582118	0	0.29872
2587.11	0.0575265	0	0.265433
2591.64	0.0596625	0	0.275764
2596.18	0.0617926	0	0.311405
2601.39	0.0579094	0	0.320014
2606.6	0.0647485	0	0.344094
2611.84	0.0667609	0	0.317448
2617.08	0.0542177	0	0.267051
2621.69	0.0617905	0	0.27513
2626.3	0.0573909	0	0.294881
2631.59	0.0540954	0	0.302129
2636.9	0.059808	0	0.277674
2641.55	0.0594934	0	0.276078
2646.22	0.0588427	0	0.318627
2651.57	0.0603146	0	0.31592
2656.93	0.0575	0	0.273957
2661.64	0.0589537	0	0.288607
2666.36	0.0633891	0	0.330574
2671.76	0.0589098	0	0.293091
2676.5	0.0646789	0	0.294806
2681.26	0.0592932	0	0.332767
2686.71	0.0628455	0	0.300496
2691.49	0.0628589	0	0.296412
2696.28	0.0608263	0	0.340831
2701.78	0.0632476	0	0.28736
2706.6	0.0560137	0	0.283347
2711.43	0.0612414	0	0.290734
2716.27	0.0587976	0	0.266037
2721.13	0.0507503	0	0.300234
2726.7	0.0571312	0	0.272584
2731.58	0.054515	0	0.258504
2736.48	0.0510613	0	0.256363
2741.39	0.0533847	0	0.259033
2746.31	0.0518919	0	0.266493
2751.24	0.0561312	0	0.255306
2756.19	0.0470853	0	0.234047
2761.15	0.0473075	0	0.243801
2766.12	0.0507424	0	0.250868
2771.1	0.0499067	0	0.247055
2776.1	0.0489547	0	0.259283
2781.11	0.0545309	0	0.277306
2786.14	0.0558398	0	0.26492
2791.18	0.0493496	0	0.258942
2796.22	0.0532018	0	0.266762
2801.29	0.0521755	0	0.272921
2806.36	0.0553374	0	0.278928
2811.45	0.0542827	0	0.277729
2816.56	0.0545454	0	0.285124
2821.67	0.0569185	0	0.251911
2826.07	0.0576908	0	0.279409
2831.21	0.0510077	0	0.282746
2836.36	0.0587112	0	0.285655
2841.53	0.0518362	0	0.273984
2846.72	0.0539082	0	0.242173
2851.17	0.0548846	0	0.278608
2856.37	0.0521283	0	0.272749
2861.59	0.0523732	0	0.234544
2866.08	0.0521938	0	0.277445
2871.33	0.0535803	0	0.271593
2876.59	0.0497067	0	0.219681
2881.1	0.0475188	0	0.253438
2886.39	0.0483714	0	0.262112
2891.69	0.0505575	0	0.221226
2896.24	0.0465777	0	0.229168
2900.81	0.0538686	0	0.282569
2906.14	0.0520022	0	0.264983
2911.5	0.0470382	0	0.208293
2916.09	0.0435635	0	0.246153
2921.47	0.0479771	0	0.248383
2926.86	0.044136	0	0.212874
2931.5	0.0477785	0	0.216326
2936.14	0.0453852	0	0.217374
2940.8	0.0480287	0	0.267307
2946.24	0.0501557	0	0.271673
2951.7	0.0494129	0	0.231494
2956.39	0.0493054	0	0.246544
2961.09	0.0556068	0	0.251384
2965.8	0.0510929	0	0.282268
2971.31	0.0513639	0	0.278765
2976.83	0.0495463	0	0.229614
2981.58	0.0471945	0	0.22476
2986.34	0.0472821	0	0.227072
2991.11	0.0479465	0	0.233808
2995.89	0.0498811	0	0.221402
3000.68	0.0425239	0	0.242614
3006.28	0.0440774	0	0.257748
3011.9	0.0476805	0	0.232688
3016.73	0.0487103	0	0.238191
3021.57	0.0497361	0	0.230752
3026.42	0.0454194	0	0.227286
3031.28	0.0480755	0	0.239454
3036.15	0.0502227	0	0.251014
3041.04	0.0525466	0	0.250477
3045.93	0.0498143	0	0.235026
3050.84	0.0459777	0	0.230747
3055.76	0.0478602	0	0.245699
3060.68	0.0518353	0	0.24303
3065.63	0.0465376	0	0.220131
3070.58	0.0423684	0	0.215882
3075.54	0.0446109	0	0.217722
3080.52	0.0429158	0	0.210428
3085.5	0.041475	0	0.215644
3090.5	0.0447999	0	0.221149
3095.51	0.0434833	0	0.206232
3100.53	0.0386481	0	0.213826
3105.57	0.0463215	0	0.228848
3110.61	0.044401	0	0.218648
3115.67	0.0420725	0	0.211847
3120.74	0.0414962	0	0.223841
3125.82	0.0466301	0	0.229129
3130.91	0.043348	0	0.224403
3136.02	0.0445672	0	0.235075
3141.13	0.0473309	0	0.244886
3146.26	0.0481786	0	0.245426
3151.4	0.0472993	0	0.237046
3156.56	0.0447037	0	0.235368
3161.72	0.0464358	0	0.241458
3166.9	0.0468632	0	0.203144
3171.22	0.0470977	0	0.198472
3175.55	0.0445116	0	0.227315
3180.76	0.0427662	0	0.244171
3185.99	0.0507499	0	0.245147
3191.22	0.0429247	0	0.225888
3196.47	0.0431771	0	0.246393
3201.72	0.0505261	0	0.202899
3206.12	0.0418688	0	0.192309
3210.52	0.0455246	0	0.245584
3215.81	0.0472711	0	0.249107
3221.12	0.0466429	0	0.25583
3226.43	0.0495882	0	0.258242
3231.76	0.0472948	0	0.20331
3236.21	0.0440807	0	0.197841
3240.68	0.0445973	0	0.245076
3246.04	0.0467808	0	0.237475
3251.42	0.0415492	0	0.191224
3255.91	0.0436285	0	0.201762
3260.41	0.0460436	0	0.242268
3265.82	0.043503	0	0.230486
3271.24	0.0414845	0	0.226826
3276.68	0.0419534	0	0.190389
3281.22	0.0418999	0	0.203926
3285.77	0.0477381	0	0.248982
3291.24	0.0432641	0	0.192296
3295.81	0.0408917	0	0.197913
3300.39	0.0455522	0	0.237091
3305.9	0.0405529	0	0.233245
3311.42	0.043956	0	0.203252
3316.03	0.0442034	0	0.206274
3320.65	0.0451119	0	0.242235
3326.2	0.0420856	0	0.195538
3330.84	0.0421979	0	0.191234
3335.49	0.0400533	0	0.229351
3341.09	0.0419896	0	0.206705
3345.76	0.0465351	0	0.207032
3350.43	0.0419402	0	0.23102
3356.06	0.0401566	0	0.195916
3360.76	0.0432298	0	0.214671
3365.47	0.0479255	0	0.271898
3371.14	0.0480838	0	0.209809
3375.87	0.0406115	0	0.213349
3380.61	0.0494091	0	0.264629
3386.31	0.0434269	0	0.19831
3391.07	0.039879	0	0.199393
3395.84	0.043689	0	0.205683
3400.62	0.0423709	0	0.199351
3405.41	0.040848	0	0.243947
3411.17	0.0438412	0	0.20944
3415.98	0.0432262	0	0.204914
3420.81	0.0417651	0	0.185699
3425.64	0.0351129	0	0.188538
3430.48	0.0427633	0	0.26326
3436.3	0.0476729	0	0.21343
3441.16	0.0401044	0	0.199212
3446.04	0.0416573	0	0.214361
3450.92	0.0461594	0	0.220841
3455.81	0.0441087	0	0.233287
3460.71	0.0510718	0	0.234451
3465.63	0.0443501	0	0.244329
3470.55	0.0549302	0	0.258074
3475.48	0.0496803	0	0.248411
3480.43	0.0508298	0	0.250615
3485.38	0.0503674	0	0.289238
3491.34	0.0467412	0	0.23639
3496.31	0.048271	0	0.249084
3501.3	0.0516425	0	0.243486
3506.29	0.0458494	0	0.236822
3511.3	0.0487279	0	0.231131
3516.32	0.0434481	0	0.237401
3521.34	0.0509836	0	0.246613
3526.38	0.0469371	0	0.196722
3530.42	0.0505223	0	0.248632
3535.48	0.0478094	0	0.245303
3540.54	0.0490335	0	0.246563
3545.62	0.0480767	0	0.244581
3550.71	0.0480826	0	0.240642
3555.8	0.0463238	0	0.24298
3560.91	0.0487945	0	0.258378
3566.03	0.0521542	0	0.259015
3571.16	0.0488264	0	0.19564
3575.27	0.0463523	0	0.24316
3580.42	0.0480786	0	0.255809
3585.58	0.0510914	0	0.257313
3590.75	0.0484303	0	0.247614
3595.93	0.0471734	0	0.26134
3601.13	0.0534773	0	0.279451
3606.33	0.0539418	0	0.219924
3610.5	0.0515627	0	0.253645
3615.72	0.0455633	0	0.25764
3620.95	0.0529041	0	0.222312
3625.15	0.0531104	0	0.273954
3630.4	0.0511734	0	0.270837
3635.67	0.0517282	0	0.265217
3640.94	0.0488278	0	0.270179
3646.23	0.053416	0	0.220132
3650.46	0.0504934	0	0.279132
3655.77	0.0547005	0	0.283682
3661.09	0.0520271	0	0.218172
3665.35	0.050353	0	0.266837
3670.69	0.0496235	0	0.269495
3676.03	0.0511598	0	0.222638
3680.32	0.0527312	0	0.289572
3685.69	0.055137	0	0.285409
3691.07	0.0509431	0	0.218823
3695.38	0.0505755	0	0.268188
3700.78	0.0487352	0	0.272033
3706.2	0.0517944	0	0.235554
3710.53	0.0568308	0	0.296943
3715.97	0.05248	0	0.27489
3721.41	0.0485269	0	0.213909
3725.77	0.0495066	0	0.218533
3730.14	0.0504857	0	0.280776
3735.62	0.0520996	0	0.298138
3741.1	0.0566106	0	0.234822
3745.5	0.0501995	0	0.225069
3749.9	0.0520115	0	0.280349
3755.42	0.0496193	0	0.300151
3760.95	0.0589932	0	0.258501
3765.38	0.0577113	0	0.319452
3770.93	0.0574066	0	0.309909
3776.49	0.0540713	0	0.229941
3780.94	0.0491337	0	0.23171
3785.41	0.0546557	0	0.237122
3789.88	0.0513917	0	0.278411
3795.48	0.048023	0	0.278215
3801.09	0.0511093	0	0.228983
3805.59	0.0506837	0	0.240708
3810.1	0.0561551	0	0.29485
3815.74	0.048309	0	0.270008
3821.4	0.0471843	0	0.217354
3825.93	0.0486719	0	0.234752
3830.47	0.0547201	0	0.238518
3835.02	0.0501461	0	0.273201
3840.72	0.0457474	0	0.27029
3846.43	0.0489253	0	0.220449
3851.01	0.0474248	0	0.22232
3855.59	0.0495733	0	0.22842
3860.18	0.0498912	0	0.22746
3864.78	0.0490046	0	0.285539
3870.55	0.0500893	0	0.277284
3876.32	0.0459896	0	0.226484
3880.95	0.0518647	0	0.244365
3885.58	0.0535787	0	0.239389
3890.23	0.0494952	0	0.217065
3894.88	0.043826	0	0.218286
3899.54	0.0498591	0	0.280225
3905.38	0.0461575	0	0.274981
3911.23	0.0478691	0	0.21989
3915.91	0.0459408	0	0.233245
3920.61	0.0533759	0	0.236944
3925.32	0.0473655	0	0.230942
3930.03	0.0506368	0	0.228176
3934.75	0.0460275	0	0.226311
3939.48	0.0496845	0	0.303506
3945.4	0.0527822	0	0.301142
3951.34	0.0486979	0	0.225158
3956.1	0.0459463	0	0.222248
3960.86	0.0472982	0	0.247749
3965.64	0.0564927	0	0.257126
3970.42	0.051024	0	0.231913
3975.21	0.0457677	0	0.231531
3980.01	0.0507234	0	0.222149
3984.82	0.0416845	0	0.219526
3989.64	0.0494618	0	0.232054
3994.46	0.0467463	0	0.2852
4000.5	0.0476283	0	0.272006
4006.56	0.0422019	0	0.224196
4011.41	0.0501737	0	0.236972
4016.28	0.0472854	0	0.233231
4021.15	0.0484775	0	0.230331
4026.03	0.0459207	0	0.231602
4030.92	0.0488234	0	0.234698
4035.81	0.0470305	0	0.237518
4040.72	0.049797	0	0.233643
4045.63	0.0452959	0	0.220941
4050.56	0.0444628	0	0.225155
4055.49	0.0468411	0	0.232585
4060.43	0.0473227	0	0.237111
4065.38	0.0484993	0	0.228931
4070.34	0.0438488	0	0.221449
4075.3	0.0453371	0	0.210822
4080.28	0.0393984	0	0.203016
4085.26	0.0420688	0	0.207551
4090.26	0.0410679	0	0.208814
4095.26	0.0424244	0	0.219811
4100.27	0.0453244	0	0.229462
4105.29	0.0461128	0	0.230262
4110.31	0.0454793	0	0.215892
4115.35	0.0402261	0	0.203896
4120.4	0.0405887	0	0.209968
4125.45	0.0424845	0	0.216871
4130.52	0.0431506	0	0.227823
4135.59	0.0466849	0	0.229138
4140.67	0.0434916	0	0.214739
4145.76	0.040852	0	0.224114
4150.86	0.047053	0	0.243495
4155.97	0.0482485	0	0.24378
4161.09	0.0470151	0	0.228731
4166.22	0.0422111	0	0.213699
4171.35	0.0409887	0	0.269313
4177.79	0.0427138	0	0.261689
4184.24	0.0384679	0	0.206277
4189.41	0.0413451	0	0.219599
4194.58	0.0434914	0	0.228393
4199.77	0.0445553	0	0.226037
4204.97	0.0424488	0	0.210695
4210.17	0.0384943	0	0.203567
4215.39	0.0395606	0	0.204617
4220.61	0.0387769	0	0.209468
4225.85	0.0412645	0	0.206063
4231.09	0.0373406	0	0.248492
4237.66	0.0383268	0	0.250783
4244.24	0.0378874	0	0.202092
4249.52	0.038706	0	0.194283
4254.8	0.0348165	0	0.181276
4260.1	0.0336414	0	0.17439
4265.4	0.0321164	0	0.184081
4270.72	0.0371521	0	0.241452
4277.37	0.0353777	0	0.236876
4284.04	0.0356495	0	0.186954
4289.39	0.0342528	0	0.18799
4294.75	0.035932	0	0.187738
4300.12	0.0340151	0	0.188186
4305.49	0.0359817	0	0.193941
4310.88	0.0360351	0	0.247994
4317.63	0.0374556	0	0.238607
4324.39	0.0331173	0	0.18482
4329.81	0.0350692	0	0.191816
4335.24	0.0355813	0	0.192967
4340.68	0.0353495	0	0.236649
4347.5	0.0340899	0	0.235049
4354.33	0.0347385	0	0.186756
4359.81	0.0334828	0	0.177764
4365.29	0.0313235	0	0.217318
4372.16	0.031933	0	0.22958
4379.05	0.0347473	0	0.182602
4384.57	0.0314129	0	0.173625
4390.1	0.0313584	0	0.168591
4395.64	0.029505	0	0.215796
4402.58	0.0326751	0	0.228465
4409.54	0.0330135	0	0.171119
4415.11	0.0283745	0	0.208263
4422.1	0.0312483	0	0.23141
4429.1	0.0348689	0	0.176817
4434.71	0.0281451	0	0.159182
4440.33	0.0284832	0	0.198978
4447.38	0.0280126	0	0.211586
4454.43	0.0319438	0	0.170008
4460.09	0.0281403	0	0.197489
4467.18	0.0275847	0	0.200026
4474.28	0.0287289	0	0.156767
4479.98	0.0263253	0	0.191063
4487.11	0.0272312	0	0.209915
4494.26	0.0314945	0	0.180709
4500	0.0315473	0	0.213266
4507.18	0.0278582	0	0.209336
4514.37	0.0303231	0	0.168101
4520.14	0.0279443	0	0.204819
4527.37	0.0287296	0	0.212732
4534.61	0.0300279	0	0.214415
4541.87	0.0290315	0	0.19881
4549.15	0.0256091	0	0.160622
4554.98	0.0294645	0	0.218147
4562.29	0.0302363	0	0.207811
4569.61	0.0265115	0	0.169627
4576.96	0.0196895	0	0.16503
4584.31	0.0251738	0	0.184393
4591.69	0.0248175	0	0.177139
4599.08	0.0231097	0	0.171073
4606.49	0.0230576	0	0.174762
4613.92	0.0240038	0	0.138266
4619.88	0.022441	0	0.170861
4627.34	0.0233661	0	0.175526
4634.81	0.0235911	0	0.171911
4642.31	0.0222885	0	0.1713
4649.82	0.0233307	0	0.171795
4657.35	0.0222928	0	0.215997
4666.4	0.0254045	0	0.172844
4673.97	0.0202731	0	0.156568
4681.56	0.0209997	0	0.158286
4689.16	0.0206434	0	0.170446
4696.78	0.0240812	0	0.183158
4704.42	0.0238722	0	0.169139
4712.08	0.0203009	0	0.19239
4721.29	0.0214641	0	0.160505
4728.99	0.0202471	0	0.154706
4736.71	0.0198478	0	0.166959
4744.44	0.0233386	0	0.172927
4752.19	0.0212705	0	0.193114
4761.52	0.0201392	0	0.154271
4769.31	0.0194581	0	0.160818
4777.12	0.0217139	0	0.196581
4786.52	0.0201251	0	0.192553
4795.94	0.0207349	0	0.163115
4803.82	0.0207017	0	0.163167
4811.71	0.0206378	0	0.188697
4821.21	0.0191004	0	0.153186
4829.14	0.0195147	0	0.146447
4837.1	0.0173088	0	0.17009
4846.66	0.0182413	0	0.169181
4856.26	0.0170157	0	0.169321
4865.89	0.0181716	0	0.1423
4873.93	0.0172219	0	0.150659
4881.99	0.0201577	0	0.192734
4891.69	0.0195855	0	0.172862
4901.41	0.0159609	0	0.160631
4911.17	0.0169755	0	0.16364
4920.95	0.0164786	0	0.155979
4930.76	0.0153183	0	0.160861
4940.6	0.017377	0	0.147339
4948.82	0.0184763	0	0.137244
4957.06	0.0148232	0	0.143634
4966.98	0.0141499	0	0.151637
4976.92	0.0163483	0	0.162187
4986.9	0.0161736	0	0.164825
4996.9	0.016788	0	0.155493
5006.93	0.0142113	0	0.11733
5015.31	0.0137878	0	0.106524
5022.03	0.0179158	0	0.131438
5030.45	0.0133121	0	0.133565
5040.58	0.0130581	0	0.147492
5050.74	0.0159815	0	0.152109
5060.93	0.0138761	0	0.137841
5071.14	0.0131014	0	0.135946
5081.39	0.0134299	0	0.116108
5089.95	0.0136887	0	0.097178
5096.82	0.0146224	0	0.121718
5105.42	0.0136775	0	0.132712
5115.77	0.0119698	0	0.134878
5126.15	0.0140207	0	0.123748
5134.82	0.0145157	0	0.108837
5141.78	0.0167908	0	0.136431
5150.49	0.0145295	0	0.158992
5160.97	0.0158038	0	0.138453
5169.73	0.0158137	0	0.108739
5176.75	0.0151572	0	0.134302
5185.55	0.0153728	0	0.159991
5196.14	0.014854	0	0.143378
5204.98	0.0175698	0	0.111613
5212.07	0.0139058	0	0.122118
5220.96	0.0135796	0	0.121898
5229.86	0.0137947	0	0.0996746
5237	0.0141215	0	0.134382
5245.95	0.0159147	0	0.128667
5254.92	0.0127832	0	0.0910554
5262.11	0.0125417	0	0.0927907
5269.31	0.0132156	0	0.0978502
5276.54	0.0138859	0	0.121074
5285.58	0.0128827	0	0.122401
5294.65	0.0141226	0	0.0977126
5301.92	0.0127548	0	0.0998865
5309.2	0.0146715	0	0.0997569
5316.5	0.0126629	0	0.120518
5325.65	0.0136914	0	0.123055
5334.81	0.013159	0	0.0955394
5342.16	0.0128346	0	0.0939514
5349.53	0.0126818	0	0.0985466
5356.91	0.014021	0	0.101532
5364.3	0.0134386	0	0.116461
5371.71	0.0179991	0	0.125002
5379.14	0.0156761	0	0.106454
5386.58	0.0129406	0	0.102011
5394.03	0.014434	0	0.104407
5401.5	0.0135198	0	0.10768
5408.98	0.0152602	0	0.112278
5416.48	0.0146847	0	0.0987628
5424	0.0115995	0	0.0940225
5431.53	0.0133732	0	0.103466
5439.07	0.0140569	0	0.0929561
5446.63	0.0105314	0	0.0875731
5454.21	0.0125902	0	0.102857
5461.8	0.0145132	0	0.130923
5471.31	0.0130176	0	0.125785
5480.84	0.0133717	0	0.0939311
5488.48	0.0112047	0	0.0975543
5496.15	0.014263	0	0.102437
5503.82	0.0124306	0	0.101648
5511.51	0.0140024	0	0.134364
5521.15	0.0138856	0	0.12807
5530.81	0.0126299	0	0.0953766
5538.55	0.0119961	0	0.0926878
5546.31	0.0118894	0	0.111621
5556.04	0.0110638	0	0.120642
5565.79	0.0136909	0	0.0905396
5573.61	0.00947088	0	0.0829326
5581.44	0.0117043	0	0.117166
5591.25	0.0121706	0	0.129766
5601.09	0.0142098	0	0.129434
5610.96	0.0120312	0	0.117186
5620.85	0.0116691	0	0.122594
5630.76	0.0130574	0	0.124176
5640.7	0.0119301	0	0.12829
5650.67	0.0138102	0	0.148566
5660.66	0.0159328	0	0.154033
5670.68	0.0148185	0	0.130745
5680.72	0.0112212	0	0.122719
5690.79	0.0131519	0	0.135337
5700.88	0.013666	0	0.114623
5708.98	0.0146535	0	0.113371
5717.09	0.0133014	0	0.103427
5725.22	0.0121482	0	0.131108
5735.4	0.0135995	0	0.135649
5745.61	0.0129749	0	0.108015
5753.8	0.0134121	0	0.10819
5762	0.0129628	0	0.11215
5770.22	0.0143176	0	0.131729
5780.52	0.0112584	0	0.112945
5790.85	0.0106174	0	0.102675
5799.13	0.0141803	0	0.111094
5807.43	0.0125926	0	0.107286
5815.74	0.0132127	0	0.131171
5826.16	0.0119665	0	0.111427
5836.61	0.00936738	0	0.0971607
5844.98	0.0138352	0	0.112863
5853.38	0.013053	0	0.101315
5861.79	0.011038	0	0.0979997
5870.22	0.0122149	0	0.130554
5880.78	0.0125089	0	0.118123
5891.37	0.00980382	0	0.0949976
5899.86	0.0125749	0	0.135995
5910.5	0.012988	0	0.133225
5921.16	0.0119932	0	0.0986813
5929.72	0.011082	0	0.124031
5940.44	0.0120625	0	0.125215
5951.18	0.0112464	0	0.108031
5959.8	0.0138276	0	0.146669
5970.59	0.0133408	0	0.132432
5981.42	0.0111292	0	0.0982481
5990.1	0.0115086	0	0.104105
5998.8	0.012429	0	0.115514
6007.51	0.0140712	0	0.115515
6016.25	0.0123776	0	0.112037
6025	0.0132192	0	0.141405
6035.97	0.0125612	0	0.162714
6046.97	0.0170339	0	0.130304
6055.79	0.0125169	0	0.118416
6064.62	0.0142801	0	0.157486
6075.7	0.0141598	0	0.169304
6086.8	0.0163427	0	0.134763
6095.7	0.0139276	0	0.134431
6104.63	0.0162038	0	0.13508
6113.57	0.014012	0	0.133672
6122.53	0.0158189	0	0.140335
6131.51	0.0154362	0	0.140168
6140.51	0.0157192	0	0.137668
6149.53	0.0148093	0	0.138599
6158.56	0.0158643	0	0.140228
6167.62	0.0150979	0	0.12391
6176.7	0.0122071	0	0.118518
6185.8	0.0138522	0	0.128979
6194.91	0.0144482	0	0.128829
6204.04	0.0137604	0	0.14644
6215.49	0.011823	0	0.151728
6226.97	0.0146197	0	0.118726
6236.17	0.0111819	0	0.113965
6245.4	0.0135287	0	0.117323
6254.64	0.011855	0	0.115865
6263.9	0.0131644	0	0.120359
6273.19	0.0127611	0	0.12016
6282.49	0.0130741	0	0.122097
6291.81	0.0131157	0	0.12574
6301.15	0.0138007	0	0.128146
6310.52	0.0135693	0	0.120384
6319.9	0.012088	0	0.128925
6329.31	0.0153312	0	0.142766
6338.73	0.0149639	0	0.159545
6350.54	0.0120526	0	0.159679
6362.38	0.0149181	0	0.152448
6371.88	0.0171898	0	0.145373
6381.4	0.0133571	0	0.14343
6390.94	0.0167183	0	0.163907
6400.49	0.0175789	0	0.161095
6410.07	0.0160525	0	0.153308
6419.67	0.0158866	0	0.156984
6429.3	0.0167437	0	0.162068
6438.94	0.0168734	0	0.146553
6448.6	0.0134564	0	0.147776
6458.29	0.0170632	0	0.207928
6470.42	0.0172003	0	0.214639
6482.59	0.0180789	0	0.169112
6492.35	0.0165787	0	0.161669
6502.13	0.0164791	0	0.169579
6511.93	0.0181254	0	0.176293
6521.76	0.0177648	0	0.171218
6531.6	0.017018	0	0.179646
6541.47	0.0193955	0	0.175371
6551.35	0.0160795	0	0.150941
6561.27	0.0143797	0	0.141391
6571.2	0.0140922	0	0.155205
6581.15	0.0170922	0	0.165753
6591.13	0.0161349	0	0.159058
6601.13	0.0156862	0	0.153201
6611.15	0.0148929	0	0.140975
6621.19	0.0131842	0	0.137939
6631.25	0.0142281	0	0.148303
6641.34	0.0151738	0	0.155933
6651.45	0.0156764	0	0.154052
6661.58	0.0147325	0	0.161187
6671.73	0.0170159	0	0.16598
6681.91	0.015606	0	0.152816
6692.11	0.0143578	0	0.151691
6702.33	0.0153215	0	0.148524
6712.58	0.0136758	0	0.169679
6722.85	0.0193711	0	0.190516
6733.14	0.0176619	0	0.186727
6743.45	0.0185465	0	0.182609
6753.79	0.0167847	0	0.184174
6764.15	0.0187735	0	0.187724
6774.53	0.0173863	0	0.181205
6784.93	0.0174406	0	0.183758
6795.36	0.0177993	0	0.197907
6805.81	0.0200705	0	0.196222
6816.29	0.0173873	0	0.186659
6826.79	0.0181669	0	0.191591
6837.31	0.0182469	0	0.206699
6847.86	0.0209525	0	0.209486
6858.43	0.0186816	0	0.206124
6869.03	0.0202318	0	0.204914
6879.65	0.0183583	0	0.203427
6890.29	0.0198727	0	0.205052
6900.95	0.0185769	0	0.209526
6911.65	0.0206197	0	0.204751
6922.36	0.017605	0	0.185993
6933.1	0.0170337	0	0.183133
6943.86	0.0169964	0	0.186165
6954.65	0.0175201	0	0.187788
6965.46	0.0172167	0	0.172654
6976.29	0.0146529	0	0.160422
6987.16	0.0148854	0	0.170452
6998.04	0.0164305	0	0.182406
7008.95	0.0170079	0	0.176239
7019.89	0.015223	0	0.168089
7030.85	0.0154501	0	0.169698
7041.83	0.0154462	0	0.180201
7052.84	0.0172909	0	0.179625
7063.88	0.0152616	0	0.172112
7074.94	0.0158618	0	0.16482
7086.02	0.0138729	0	0.156351
7097.13	0.0142731	0	0.160855
7108.27	0.0146136	0	0.164831
7119.43	0.0149234	0	0.168684
7130.62	0.015231	0	0.168682
7141.83	0.0148559	0	0.168522
7153.07	0.0151356	0	0.169845
7164.34	0.0150162	0	0.166792
7175.63	0.0145307	0	0.173826
7186.94	0.0161887	0	0.182293
7198.29	0.015956	0	0.186928
7209.65	0.0169306	0	0.183314
7221.05	0.015241	0	0.168598
7232.47	0.0142859	0	0.163367
7243.92	0.0142549	0	0.17215
7255.39	0.0157495	0	0.189689
7266.89	0.0172399	0	0.189232
7278.42	0.0155958	0	0.179043
7289.97	0.0153965	0	0.172845
7301.55	0.0144533	0	0.190685
7313.16	0.0184037	0	0.19633
7324.8	0.0153473	0	0.19362
7336.46	0.0178551	0	0.196966
7348.15	0.0158516	0	0.194913
7359.86	0.0174213	0	0.201483
7371.6	0.0168941	0	0.193672
7383.37	0.0160154	0	0.197507
7395.17	0.0174661	0	0.210449
7407	0.0181278	0	0.219259
7418.85	0.0188686	0	0.201084
7430.73	0.0149839	0	0.196281
7442.64	0.0179796	0	0.208107
7454.57	0.0168938	0	0.193437
7466.54	0.0154428	0	0.174942
7478.53	0.0137312	0	0.168213
7490.55	0.0142577	0	0.18483
7502.6	0.016422	0	0.193004
7514.68	0.0155403	0	0.18024
7526.78	0.0142391	0	0.170807
7538.91	0.0139167	0	0.165246
7551.08	0.0132552	0	0.174168
7563.27	0.0153203	0	0.178048
7575.49	0.0138225	0	0.169747
7587.74	0.0138936	0	0.174373
7600.01	0.0145129	0	0.174256
7612.32	0.0138053	0	0.167383
7624.65	0.0133343	0	0.176502
7637.02	0.0152143	0	0.188039
7649.41	0.0151292	0	0.180379
7661.84	0.0139104	0	0.185163
7674.29	0.0158276	0	0.193821
7686.77	0.0152285	0	0.196561
7699.28	0.0161886	0	0.195754
7711.83	0.0150297	0	0.188567
7724.4	0.0149707	0	0.211145
7737	0.0185364	0	0.231136
7749.63	0.0180646	0	0.225747
7762.29	0.0175927	0	0.22159
7774.98	0.0173254	0	0.229435
7787.71	0.0187436	0	0.245947
7800.46	0.0198272	0	0.256988
7813.24	0.0203805	0	0.261822
7826.06	0.0204845	0	0.283747
7838.9	0.0236956	0	0.279456
7851.77	0.0197184	0	0.267801
7864.68	0.0217786	0	0.251834
7877.62	0.0171538	0	0.237065
7890.59	0.0194077	0	0.247046
7903.59	0.0185994	0	0.255678
7916.62	0.020642	0	0.248686
7929.68	0.0174358	0	0.226416
7942.77	0.0171501	0	0.214586
7955.9	0.0155511	0	0.230149
7969.06	0.0194286	0	0.25001
7982.24	0.0184861	0	0.242352
7995.47	0.0181756	0	0.244599
8008.72	0.0187367	0	0.244921
8022	0.0181379	0	0.226545
8035.32	0.0158856	0	0.213723
8048.67	0.0161352	0	0.221908
8062.05	0.01703	0	0.241775
8075.46	0.0190182	0	0.24824
8088.91	0.0179031	0	0.239119
8102.39	0.0175745	0	0.221492
8115.9	0.0152101	0	0.22867
8129.45	0.0185543	0	0.246049
8143.03	0.0176853	0	0.232272
8156.64	0.0164448	0	0.231008
8170.28	0.0174148	0	0.230386
8183.96	0.0162722	0	0.222562
8197.67	0.0161877	0	0.214852
8211.42	0.0150772	0	0.226394
8225.2	0.0177836	0	0.231105
8239.01	0.0156784	0	0.238106
8252.85	0.0187176	0	0.234358
8266.74	0.0150491	0	0.220223
8280.65	0.0166013	0	0.227778
8294.6	0.0160574	0	0.223938
8308.58	0.0159726	0	0.226367
8322.6	0.016324	0	0.22781
8336.65	0.0161022	0	0.229473
8350.74	0.0164726	0	0.241616
8364.86	0.0177482	0	0.241368
8379.02	0.0163481	0	0.24406
8393.21	0.0180483	0	0.231598
8407.44	0.0145115	0	0.217956
8421.7	0.016051	0	0.239771
8436	0.0174905	0	0.260846
8450.33	0.018905	0	0.248059
8464.7	0.015622	0	0.233885
8479.1	0.016853	0	0.247566
8493.55	0.0174335	0	0.249041
8508.02	0.0169716	0	0.245494
8522.53	0.016864	0	0.235125
8537.08	0.0154556	0	0.247255
8551.67	0.0184521	0	0.262929
8566.29	0.0175089	0	0.285993
8580.95	0.0215158	0	0.289159
8595.64	0.0178388	0	0.275779
8610.37	0.0196031	0	0.296554
8625.14	0.0205559	0	0.304409
8639.95	0.0205693	0	0.298703
8654.79	0.0196764	0	0.292296
8669.67	0.0196081	0	0.29199
8684.59	0.0195379	0	0.281361
8699.54	0.0180949	0	0.280273
8714.54	0.0192923	0	0.301965
8729.57	0.0208893	0	0.311829
8744.64	0.0204975	0	0.306063
8759.74	0.0200219	0	0.305105
8774.89	0.0202693	0	0.314713
8790.07	0.0211921	0	0.32784
8805.29	0.0218796	0	0.33698
8820.55	0.0222884	0	0.346057
8835.85	0.0229478	0	0.340434
8851.19	0.0214461	0	0.334322
8866.56	0.0220401	0	0.352207
8881.98	0.0236536	0	0.370404
8897.43	0.0242796	0	0.368823
8912.93	0.0233288	0	0.344397
8928.46	0.0210151	0	0.337023
8944.03	0.0222651	0	0.356022
8959.65	0.0233407	0	0.373261
8975.3	0.0243513	0	0.363807
8990.99	0.0220172	0	0.337296
9006.73	0.0208576	0	0.320224
9022.5	0.0197465	0	0.345644
9038.31	0.0239672	0	0.35426
9054.17	0.0207231	0	0.34393
9070.06	0.0225521	0	0.345113
9086	0.0207602	0	0.347487
9101.98	0.0227409	0	0.360468
9117.99	0.0222641	0	0.361124
9134.05	0.0227078	0	0.359839
9150.15	0.0219928	0	0.357925
9166.3	0.0223542	0	0.376451
9182.48	0.0241672	0	0.395691
9198.71	0.0246023	0	0.406767
9214.97	0.025409	0	0.381386
9231.28	0.021361	0	0.378514
9247.64	0.0249291	0	0.388008
9264.03	0.0224121	0	0.38855
9280.47	0.0248596	0	0.397577
9296.95	0.0233929	0	0.408898
9313.47	0.0260985	0	0.425202
9330.04	0.0252357	0	0.421808
9346.65	0.02556	0	0.417863
9363.3	0.0246247	0	0.412675
9379.99	0.0248122	0	0.383583
9396.73	0.0210189	0	0.388396
9413.52	0.0252628	0	0.425004
9430.34	0.0252547	0	0.410736
9447.21	0.0234366	0	0.41184
9464.13	0.0252615	0	0.41693
9481.09	0.0239048	0	0.392134
9498.09	0.022215	0	0.384536
9515.14	0.0228945	0	0.39229
9532.23	0.0230061	0	0.391361
9549.37	0.0226656	0	0.374002
9566.56	0.0208635	0	0.350948
9583.78	0.0198758	0	0.348397
9601.06	0.0204573	0	0.361413
9618.38	0.0212811	0	0.368604
9635.75	0.0211702	0	0.378111
9653.16	0.0222634	0	0.385779
9670.61	0.0219291	0	0.382863
9688.12	0.0218167	0	0.384159
9705.67	0.0219622	0	0.411441
9723.27	0.0247978	0	0.437873
9740.91	0.0248449	0	0.439511
9758.6	0.0248342	0	0.436676
9776.34	0.0244076	0	0.437563
9794.12	0.0247983	0	0.440983
9811.95	0.0246615	0	0.431533
9829.84	0.0236058	0	0.425239
9847.76	0.0238327	0	0.402178
9865.74	0.0209184	0	0.407483
9883.76	0.0242972	0	0.446485
9901.84	0.0251092	0	0.440979
9919.95	0.0235666	0	0.419582
9938.12	0.0226174	0	0.420858
9956.34	0.023585	0	0.441024
9974.61	0.0247067	0	0.46905
9992.92	0.026508	0	0.504098
10011.3	0.0283897	0	0.501648
10029.7	0.0261076	0	0.471904
10048.2	0.0249918	0	0.467628
10066.7	0.0255352	0	0.496954
10085.2	0.027987	0	0.510326
10103.9	0.0268573	0	0.508829
10122.5	0.0276503	0	0.510217
10141.2	0.0268892	0	0.519065
10160	0.0284187	0	0.527546
10178.8	0.0276734	0	0.527157
10197.7	0.0281991	0	0.533792
10216.6	0.0282272	0	0.549607
10235.6	0.0297177	0	0.563848
10254.6	0.0295722	0	0.578179
10273.7	0.0310336	0	0.595004
10292.8	0.0312054	0	0.599339
10312	0.0312908	0	0.587513
10331.2	0.029813	0	0.575131
10350.5	0.029817	0	0.569931
10369.8	0.0291515	0	0.583241
10389.2	0.0310075	0	0.6065
10408.7	0.0313896	0	0.604654
10428.2	0.0306262	0	0.618627
10447.7	0.0326605	0	0.609402
10467.3	0.0295234	0	0.572858
10487	0.0287531	0	0.589231
10506.7	0.031037	0	0.632661
10526.4	0.0329975	0	0.636812
10546.3	0.031262	0	0.621773
10566.1	0.0312906	0	0.622469
10586.1	0.0311749	0	0.606522
10606	0.029538	0	0.608441
10626.1	0.0311847	0	0.619334
10646.2	0.0304406	0	0.590065
10666.3	0.0281267	0	0.58451
10686.5	0.029717	0	0.612877
10706.8	0.0307842	0	0.580389
10727.1	0.0263407	0	0.563327
10747.5	0.0289688	0	0.588397
10767.9	0.0286043	0	0.583521
10788.4	0.0283523	0	0.577846
10809	0.0279131	0	0.576772
10829.6	0.028057	0	0.567393
10850.2	0.0268697	0	0.567138
10871	0.0278734	0	0.581665
10891.7	0.0281098	0	0.594857
10912.6	0.0289783	0	0.605018
10933.5	0.0289459	0	0.603001
10954.4	0.0286198	0	0.604337
10975.4	0.0288813	0	0.603798
10996.5	0.0284323	0	0.612567
11017.6	0.0295485	0	0.62365
11038.8	0.0293142	0	0.623705
11060.1	0.0293874	0	0.615175
11081.4	0.0283484	0	0.594143
11102.8	0.0272569	0	0.603695
11124.2	0.0290842	0	0.597605
11145.7	0.0265328	0	0.581949
11167.2	0.0274513	0	0.615555
11188.9	0.0295181	0	0.665797
11210.5	0.0319023	0	0.672204
11232.3	0.0299665	0	0.652365
11254.1	0.0298835	0	0.669992
11275.9	0.031415	0	0.707252
11297.8	0.0331154	0	0.706792
11319.8	0.0311677	0	0.691479
11341.9	0.0315515	0	0.70149
11364	0.0319031	0	0.705803
11386.2	0.0317401	0	0.70004
11408.4	0.0312131	0	0.694449
11430.7	0.0310693	0	0.694059
11453.1	0.0310111	0	0.729114
11475.5	0.0340012	0	0.77708
11498	0.0350726	0	0.796449
11520.6	0.0355346	0	0.797493
11543.2	0.0349776	0	0.804672
11565.9	0.0359499	0	0.784313
11588.6	0.0329704	0	0.774677
11611.5	0.0349241	0	0.787261
11634.3	0.0338623	0	0.794031
11657.3	0.0353343	0	0.802031
11680.3	0.0343469	0	0.808149
11703.4	0.0356834	0	0.826235
11726.5	0.0356668	0	0.828627
11749.8	0.0357051	0	0.837218
11773.1	0.03619	0	0.823885
11796.4	0.0343783	0	0.805163
11819.8	0.0343509	0	0.824868
11843.3	0.0358805	0	0.859569
11866.9	0.037088	0	0.898172
11890.5	0.0389316	0	0.89864
11914.2	0.0369029	0	0.849492
11938	0.0345731	0	0.824668
11961.8	0.0346105	0	0.842095
11985.7	0.0358282	0	0.818956
12009.7	0.0325035	0	0.780596
12033.8	0.0324109	0	0.808363
12057.9	0.0346175	0	0.871284
12082.1	0.0374192	0	0.917687
12106.3	0.0382351	0	0.88903
12130.7	0.0348159	0	0.82863
12155.1	0.0331046	0	0.834562
12179.5	0.0350786	0	0.857027
12204.1	0.0347403	0	0.84645
12228.7	0.0340208	0	0.837134
12253.4	0.0337907	0	0.836742
12278.2	0.0337702	0	0.809702
12303	0.0314231	0	0.780303
12327.9	0.0312015	0	0.78623
12352.9	0.031722	0	0.804035
12378	0.0324467	0	0.841183
12403.1	0.0344731	0	0.853356
12428.4	0.0331998	0	0.826699
12453.6	0.0321777	0	0.80574
12479	0.0313664	0	0.784282
12504.4	0.0302909	0	0.779039
12530	0.0307623	0	0.796136
12555.5	0.0314601	0	0.800535
12581.2	0.0309111	0	0.814796
12607	0.032374	0	0.818081
12632.8	0.0309695	0	0.819473
12658.7	0.0323103	0	0.851512
12684.7	0.0332411	0	0.832797
12710.7	0.0306727	0	0.790187
12736.9	0.0297853	0	0.787482
12763.1	0.0302819	0	0.785162
12789.4	0.0294489	0	0.792811
12815.8	0.0306581	0	0.800252
12842.2	0.0298524	0	0.830645
12868.8	0.0327433	0	0.850978
12895.4	0.0311919	0	0.859084
12922.1	0.0331589	0	0.884739
12948.9	0.0329157	0	0.851407
12975.7	0.0305038	0	0.825401
13002.7	0.0307504	0	0.842994
13029.7	0.0316473	0	0.878971
13056.8	0.0331974	0	0.922125
13084	0.0346308	0	0.953376
13111.2	0.0352905	0	0.967027
13138.6	0.0353987	0	0.954427
13166	0.034166	0	0.95056
13193.6	0.0349155	0	0.978711
13221.2	0.0359543	0	1.00725
13248.9	0.0367979	0	1.0142
13276.7	0.0362189	0	1.02224
13304.5	0.0371385	0	1.01594
13332.5	0.0355588	0	1.02959
13360.5	0.0378785	0	1.03734
13388.6	0.0359013	0	1.01791
13416.9	0.0362651	0	1.03093
13445.1	0.0365924	0	1.04492
13473.5	0.0370193	0	1.06815
13502	0.0380175	0	1.09822
13530.6	0.0388618	0	1.10418
13559.2	0.0382191	0	1.12751
13588	0.0402438	0	1.14318
13616.8	0.0390613	0	1.09747
13645.7	0.0368359	0	1.08311
13674.7	0.0378356	0	1.06629
13703.8	0.0354238	0	1.04711
13733	0.0363204	0	1.09068
13762.3	0.0381793	0	1.10482
13791.7	0.0370296	0	1.13183
13821.2	0.0397825	0	1.13374
13850.7	0.0369251	0	1.10784
13880.4	0.0377777	0	1.10423
13910.1	0.0364563	0	1.10884
13940	0.0378624	0	1.13818
13969.9	0.038194	0	1.12289
13999.9	0.036566	0	1.09428
14030.1	0.0360956	0	1.09941
14060.3	0.0366646	0	1.14727
14090.6	0.0390129	0	1.21116
14121	0.0406428	0	1.23561
14151.5	0.0403545	0	1.20381
14182.1	0.0383	0	1.14513
14212.8	0.0363011	0	1.10997
14243.6	0.0357751	0	1.11398
14274.5	0.0363271	0	1.11936
14305.5	0.0358894	0	1.14068
14336.6	0.0374664	0	1.17592
14367.8	0.0379131	0	1.18108
14399.1	0.0375554	0	1.18305
14430.5	0.0378219	0	1.17256
14462	0.0366262	0	1.17501
14493.6	0.0377415	0	1.14472
14525.3	0.0344806	0	1.10768
14557.1	0.0351847	0	1.14644
14589	0.0366698	0	1.18664
14621	0.0374721	0	1.2002
14653.1	0.0372833	0	1.2021
14685.4	0.037358	0	1.17169
14717.7	0.0351473	0	1.11877
14750.1	0.0338487	0	1.11387
14782.6	0.0346342	0	1.13518
14815.3	0.0349446	0	1.17773
14848	0.0369778	0	1.22762
14880.9	0.0377857	0	1.24574
14913.8	0.037805	0	1.20227
14946.9	0.0349273	0	1.14457
14980	0.0340851	0	1.15346
15013.3	0.0352336	0	1.22278
15046.7	0.0380086	0	1.27709
15080.2	0.0382583	0	1.26239
15113.8	0.0368617	0	1.18608
15147.5	0.0334873	0	1.14606
15181.4	0.0342867	0	1.10247
15215.3	0.0306792	0	1.06371
15249.4	0.0318	0	1.14275
15283.5	0.0350862	0	1.21139
15317.8	0.0356107	0	1.181
15352.2	0.0330719	0	1.16203
15386.7	0.0342924	0	1.17891
15421.3	0.0338135	0	1.17717
15456	0.0339762	0	1.17871
15490.9	0.0336688	0	1.16061
15525.8	0.0327274	0	1.13164
15560.9	0.0317906	0	1.12244
15596.1	0.0320026	0	1.16401
15631.4	0.0339095	0	1.2356
15666.9	0.0358395	0	1.26022
15702.4	0.0350789	0	1.26331
15738.1	0.0357542	0	1.25069
15773.9	0.0341364	0	1.19895
15809.8	0.0326573	0	1.19026
15845.8	0.0334129	0	1.22688
15881.9	0.0344641	0	1.28164
15918.2	0.0362082	0	1.30184
15954.6	0.0353414	0	1.30491
15991.1	0.0361406	0	1.33313
16027.8	0.0366286	0	1.35556
16064.5	0.0371233	0	1.36489
16101.4	0.0368948	0	1.33683
16138.4	0.0353467	0	1.3396
16175.5	0.0367914	0	1.4203
16212.8	0.0394458	0	1.43036
16250.2	0.0370645	0	1.39813
16287.7	0.0374825	0	1.39867
16325.3	0.0368358	0	1.38141
16363.1	0.036313	0	1.38952
16401	0.0370128	0	1.44046
16439	0.038741	0	1.519
16477.2	0.0408712	0	1.55023
16515.5	0.0401019	0	1.5301
16553.9	0.0395495	0	1.49095
16592.5	0.0378021	0	1.41187
16631.1	0.0352004	0	1.38336
16670	0.0360702	0	1.42254
16708.9	0.0369744	0	1.46883
16748	0.0381769	0	1.48094
16787.2	0.0373621	0	1.4209
16826.6	0.0348381	0	1.40879
16866.1	0.0365112	0	1.48418
16905.7	0.0383907	0	1.58807
16945.5	0.0414921	0	1.63064
16985.3	0.040244	0	1.59058
17025.4	0.0392056	0	1.5367
17065.6	0.0372849	0	1.47106
17105.9	0.0356842	0	1.45988
17146.3	0.0364797	0	1.49409
17187	0.0371209	0	1.53325
17227.7	0.0381306	0	1.5448
17268.6	0.0374467	0	1.54985
17309.6	0.0381002	0	1.55757
17350.8	0.0375653	0	1.56364
17392.1	0.0381191	0	1.56969
17433.6	0.0376014	0	1.54516
17475.2	0.0366673	0	1.51869
17516.9	0.0360841	0	1.54803
17558.8	0.0378076	0	1.62614
17600.9	0.0395356	0	1.64763
17643.1	0.0385513	0	1.60945
17685.4	0.037474	0	1.59183
17727.9	0.0374359	0	1.60436
17770.6	0.0377979	0	1.59604
17813.4	0.0367834	0	1.58422
17856.3	0.0369872	0	1.61202
17899.4	0.0378166	0	1.62917
17942.7	0.0375033	0	1.61182
17986.1	0.0367739	0	1.58253
18029.6	0.0358692	0	1.62834
18073.4	0.0386203	0	1.71895
18117.2	0.0397274	0	1.76789
18161.3	0.0405585	0	1.73691
18205.5	0.0380528	0	1.65169
18249.8	0.0364316	0	1.59782
18294.3	0.0353642	0	1.59368
18339	0.0359892	0	1.59083
18383.8	0.0349823	0	1.64749
18428.8	0.0382558	0	1.72343
18474	0.0380696	0	1.73918
18519.3	0.0386814	0	1.76714
18564.8	0.0390292	0	1.85377
18610.4	0.0421874	0	1.81466
18656.2	0.0370379	0	1.72562
18702.2	0.0380217	0	1.72262
18748.4	0.0366315	0	1.68943
18794.7	0.0363304	0	1.69999
18841.2	0.036803	0	1.74468
18887.8	0.0379956	0	1.82051
18934.6	0.0397706	0	1.92097
18981.6	0.0419727	0	1.99281
19028.8	0.0425399	0	1.9563
19076.1	0.0401092	0	1.87491
19123.7	0.0388012	0	1.79921
19171.3	0.0366534	0	1.8208
19219.2	0.0394354	0	1.94648
19267.2	0.0416003	0	2.02851
19315.5	0.0425354	0	2.08462
19363.9	0.0436058	0	2.1281
19412.4	0.0440246	0	2.11232
19461.2	0.0426168	0	2.05645
19510.1	0.0414399	0	2.05435
19559.2	0.0422065	0	2.10101
19608.5	0.0430272	0	2.16888
19658	0.0446396	0	2.24152
19707.7	0.0456167	0	2.27971
19757.5	0.0458461	0	2.3398
19807.6	0.047671	0	2.41735
19857.8	0.0485995	0	2.38301
19908.2	0.0459456	0	2.29913
19958.8	0.0449113	0	2.27192
20009.6	0.0445521	0	2.22885
20060.6	0.0428881	0	2.23857
20111.8	0.0445901	0	2.42238
20163.2	0.0497211	0	2.59266
20214.7	0.0508477	0	2.61462
20266.5	0.0502005	0	2.58141
20318.4	0.0491609	0	2.44664
20370.6	0.04467	0	2.3149
20422.9	0.0437863	0	2.32418
20475.5	0.0446695	0	2.39137
20528.2	0.0460156	0	2.52409
20581.1	0.049341	0	2.65897
20634.3	0.0507143	0	2.73099
20687.6	0.051666	0	2.7613
20741.2	0.0514447	0	2.6838
20795	0.0484175	0	2.58036
20848.9	0.0472043	0	2.5506
20903.1	0.046966	0	2.58413
20957.5	0.0480912	0	2.69188
21012	0.0505304	0	2.81563
21066.8	0.0522299	0	2.92434
21121.9	0.0540902	0	2.96195
21177.1	0.0531881	0	2.92513
21232.5	0.0523551	0	2.84805
21288.2	0.0500007	0	2.81325
21344	0.0507245	0	2.86756
21400.1	0.0515424	0	2.9854
21456.4	0.0545107	0	3.11331
21512.9	0.0556756	0	3.15236
21569.7	0.0554403	0	3.16582
21626.6	0.0557191	0	3.12483
21683.8	0.053579	0	3.04827
21741.2	0.0526326	0	3.02842
21798.8	0.0524662	0	3.08542
21856.7	0.0542033	0	3.23152
21914.8	0.0570749	0	3.44703
21973.1	0.0611564	0	3.63161
22031.6	0.0629164	0	3.58124
22090.4	0.0589566	0	3.39714
22149.4	0.0562007	0	3.25346
22208.6	0.0536577	0	3.16745
22268.1	0.0528829	0	3.36908
22327.8	0.0599653	0	3.70353
22387.7	0.0636299	0	3.89263
22447.9	0.0657362	0	3.90942
22508.3	0.0636933	0	3.74695
22569	0.0598462	0	3.54782
22629.8	0.0566668	0	3.488
22691	0.0574507	0	3.62219
22752.4	0.0605551	0	3.83267
22814	0.0638217	0	4.05599
22875.9	0.0672704	0	4.13504
22938	0.0658602	0	4.00954
23000.4	0.0626921	0	3.88915
23063	0.0615222	0	3.79281
23125.9	0.0591141	0	3.78271
23189	0.0607436	0	3.96067
23252.4	0.0642184	0	4.2373
23316	0.0689464	0	4.40716
23379.9	0.0689929	0	4.40522
23444.1	0.0683484	0	4.27261
23508.5	0.0643002	0	4.09277
23573.2	0.0622543	0	4.11866
23638.1	0.0645907	0	4.353
23703.3	0.0689164	0	4.71861
23768.8	0.0752294	0	4.97491
23834.5	0.0761218	0	4.94816
23900.5	0.0737998	0	4.81272
23966.8	0.0714461	0	4.56964
24033.4	0.0658627	0	4.4757
24100.2	0.0681	0	4.76663
24167.3	0.0739754	0	5.21937
24234.7	0.080948	0	5.52986
24302.3	0.0825606	0	5.43671
24370.3	0.0774839	0	4.99953
24438.5	0.0691085	0	4.61735
24507	0.0657047	0	4.72533
24575.8	0.0716994	0	5.25712
24644.8	0.0805485	0	5.63444
24714.2	0.0819444	0	5.62729
24783.8	0.0796664	0	5.40287
24853.7	0.0748557	0	5.16321
24924	0.0721814	0	5.12699
24994.5	0.0732446	0	5.28832
25065.3	0.0761219	0	5.5403
25136.4	0.0797013	0	5.78113
25207.8	0.0822124	0	5.83816
25279.5	0.0806371	0	5.71585
25351.5	0.0781143	0	5.63108
25423.8	0.0776338	0	5.65691
25496.4	0.078161	0	5.77013
25569.4	0.0800982	0	6.08114
25642.6	0.0859852	0	6.34819
25716.1	0.0866372	0	6.40208
25790	0.0867434	0	6.34782
25864.2	0.084426	0	6.20056
25938.6	0.0820765	0	6.22411
26013.4	0.0843435	0	6.62077
26088.6	0.0919285	0	7.02126
26164	0.0942132	0	7.16618
26239.8	0.094943	0	7.08044
26315.9	0.0911641	0	6.77991
26392.3	0.0862971	0	6.60621
26469	0.0858742	0	6.93671
26546.1	0.094113	0	7.58489
26623.5	0.101854	0	7.81361
26701.2	0.0991652	0	7.42629
26779.3	0.0910818	0	6.90491
26857.7	0.0850415	0	6.81932
26936.5	0.0881257	0	7.12689
27015.6	0.0920965	0	7.38276
27095	0.09375	0	7.33842
27174.8	0.0902163	0	7.0303
27254.9	0.0852561	0	6.61863
27335.4	0.0792227	0	6.27074
27416.2	0.0759169	0	6.25194
27497.4	0.0780908	0	6.29233
27579	0.0762466	0	6.06326
27660.9	0.0718185	0	5.73103
27743.1	0.067521	0	5.39058
27825.8	0.062954	0	5.06406
27908.8	0.0590864	0	4.78579
27992.1	0.0557496	0	4.56832
28075.8	0.0533708	0	4.40391
28159.9	0.0513721	0	4.2022
28244.4	0.0481235	0	3.91473
28329.2	0.0441615	0	3.51319
28414.5	0.0382883	0	3.19655
28500.1	0.0363975	0	3.20012
28586	0.0380412	0	3.31441
28672.4	0.038708	0	3.2898
28759.2	0.0371375	0	3.08463
28846.3	0.0336597	0	3.00522
28933.8	0.0350076	0	3.33125
29021.8	0.040763	0	3.86786
29110.1	0.0468244	0	4.26878
29198.8	0.0494167	0	4.52477
29287.9	0.0521266	0	4.76197
29377.4	0.0542505	0	5.26678
29467.4	0.0628931	0	6.03455
29557.7	0.0707034	0	6.66046
29648.4	0.0760997	0	6.78446
29739.6	0.0727476	0	6.42145
29831.2	0.0675047	0	6.25401
29923.2	0.0684668	0	6.35281
30015.6	0.069025	0	6.3641
30108.4	0.0680732	0	6.1764
30201.7	0.0643966	0	5.74188
30295.3	0.0581753	0	5.29292
30389.5	0.0542964	0	5.15002
30484	0.054641	0	5.30207
30579	0.0569933	0	5.66146
30674.4	0.0616707	0	5.94352
30770.3	0.0623206	0	6.13718
30866.6	0.0651257	0	6.39274
30963.4	0.067024	0	6.72798
31060.6	0.0713976	0	7.0229
31158.2	0.072426	0	7.10653
31256.3	0.0724427	0	7.31725
31354.9	0.0760253	0	7.59954
31453.9	0.0774542	0	7.81005
31553.4	0.0795317	0	8.09777
31653.4	0.0824884	0	8.33251
31753.8	0.0834483	0	8.49225
31854.7	0.0848818	0	8.58131
31956.1	0.0844083	0	8.64627
32058	0.0853594	0	8.81997
32160.3	0.0870236	0	8.81489
32263.1	0.084439	0	8.54473
32366.4	0.0809642	0	8.14627
32470.2	0.0760118	0	7.77462
32574.5	0.0730702	0	7.43558
32679.3	0.0688573	0	6.99202
32784.6	0.0639572	0	6.40811
32890.4	0.0571906	0	5.98961
32996.7	0.0554915	0	5.66291
33103.5	0.0505556	0	5.27152
33210.8	0.0476838	0	4.97913
33318.7	0.0446592	0	4.57761
33427	0.0398376	0	4.17442
33535.9	0.0368416	0	3.8409
33645.3	0.033376	0	3.59207
33755.2	0.0319759	0	3.35799
33865.7	0.0288242	0	3.08406
33976.7	0.0267444	0	2.89985
34088.2	0.0252521	0	2.90489
34200.3	0.0265839	0	2.99387
34312.9	0.026579	0	3.02111
34426.1	0.0268069	0	2.99629
34539.8	0.0258844	0	3.08841
34654.1	0.0281607	0	3.4011
34769	0.0310661	0	3.4904
34884.4	0.0294157	0	3.26175
35000.4	0.0268311	0	3.1115
35116.9	0.0265577	0	3.15965
35234.1	0.0273934	0	3.04002
35351.8	0.0242636	0	2.41662
35470.1	0.0165922	0	1.50468
35588.9	0.00872215	0	0.706231
35708.4	0.00310059	0	0.261301
35828.5	0.00125225	0	0.130063
35949.2	0.000903434	0	0.0996238
36070.4	0.000739574	0	0.078421
36192.3	0.000547282	0	0.0591965
36314.8	0.000419349	0	0.0498193
36437.9	0.000390063	0	0.0451368
36561.6	0.000339597	0	0.0387886
36685.9	0.000284314	0	0.035779
36810.9	0.000288288	0	0.033778
36936.5	0.000249579	0	0.0285992
37062.8	0.000203513	0	0.0284215
37189.6	0.000244493	0	0.0264312
37317.2	0.00017005	0	0.0247421
37445.3	0.000216032	0	0.0280952
37574.1	0.000220162	0	0.0327725
37703.6	0.000286017	0	0.0322944
37833.8	0.000210286	0	0.0252708
37964.6	0.000176087	0	0.0294352
38096.1	0.000271699	0	0.0371495
38228.2	0.000290491	0	0.0439938
38361.1	0.000371867	0	0.0438533
38494.6	0.000285014	0	0.0413229
38628.8	0.000330735	0	0.0406667
38763.7	0.000272181	0	0.039654
38899.3	0.000312686	0	0.0408454
39035.6	0.000286572	0	0.0404995
39172.6	0.000304575	0	0.0416745
39310.4	0.000300588	0	0.0363375
39448.8	0.000224332	0	0.0348093
39588	0.00027591	0	0.0366596
39727.9	0.000248173	0	0.0346492
39868.5	0.000244564	0	0.0326524
40009.9	0.000217346	0	0.0308084
40152	0.000216209	0	0.0338173
40294.9	0.00025719	0	0.040016
40438.5	0.000300019	0	0.0422027
40582.9	0.000284587	0	0.0345178
40728.1	0.000191028	0	0.0306431
40874	0.000228971	0	0.0301556
41020.7	0.000182176	0	0.0363275
41168.2	0.000310434	0	0.0455677
41316.4	0.000304266	0	0.0418857
41465.5	0.000257731	0	0.0336815
41615.3	0.000191776	0	0.0303158
41766	0.000210691	0	0.0318391
41917.5	0.000209682	0	0.0392022
42069.8	0.000305153	0	0.0444215
42222.8	0.000275141	0	0.0405666
42376.8	0.000251903	0	0.0410548
42531.6	0.000278624	0	0.0434056
42687.2	0.000279289	0	0.0445857
42843.6	0.000290642	0	0.0474428
43000.9	0.000312535	0	0.044118
43159.1	0.000245356	0	0.0430939
43318.1	0.000296604	0	0.0441176
43478	0.000255212	0	0.0424255
43638.8	0.000272567	0	0.0387533
43800.4	0.000206875	0	0.0355436
43963	0.00023045	0	0.0462695
44126.4	0.000335745	0	0.052518
44290.8	0.000303394	0	0.0473258
44456	0.000269349	0	0.0427932
44622.2	0.000245735	0	0.0397732
44789.3	0.000230306	0	0.0436148
44957.3	0.000288825	0	0.0478274
45126.3	0.000277347	0	0.0421418
45296.2	0.000218702	0	0.0392692
45467	0.00024099	0	0.0431273
45638.8	0.000261045	0	0.047151
45811.6	0.000284748	0	0.0510154
45985.4	0.000302513	0	0.050032
46160.1	0.000270165	0	0.0473272
46335.8	0.000268563	0	0.0480032
46512.5	0.000274705	0	0.0496918
46690.2	0.000284541	0	0.052715
46868.9	0.000305409	0	0.0557426
47048.7	0.000314884	0	0.0597638
47229.4	0.000346367	0	0.0577689
47411.2	0.000289189	0	0.0515502
47594	0.000274756	0	0.0466986
47777.9	0.000233142	0	0.047173
47962.8	0.000277057	0	0.050053
48148.8	0.000261147	0	0.0488853
48335.9	0.000261495	0	0.0445388
48524.1	0.000211944	0	0.041324
48713.3	0.000224815	0	0.0398233
48903.6	0.000193629	0	0.0383037
49095.1	0.000206535	0	0.0408313
49287.6	0.000217577	0	0.042015
49481.3	0.000216283	0	0.0368209
49676.1	0.000161735	0	0.0314242
49872.1	0.000159002	0	0.031757
50069.2	0.000163257	0	0.0339418
50267.4	0.000179157	0	0.0344595
50466.8	0.000166423	0	0.0290943
50667.4	0.00012365	0	0.0280656
50869.2	0.00015453	0	0.0269135
51072.2	0.000110654	0	0.0226977
51276.4	0.000111676	0	0.0252217
51481.8	0.000133922	0	0.0301031
51688.4	0.00015745	0	0.0249173
51896.2	8.23117e-05	0	0.0190042
52105.3	9.94683e-05	0	0.0188461
52315.7	7.97196e-05	0	0.0164877
52527.3	7.61112e-05	0	0.0148149
52740.2	6.30739e-05	0	0.0144727
52954.3	7.20838e-05	0	0.0148121
53169.8	6.54087e-05	0	0.0158124
53386.6	8.04826e-05	0	0.0158215
53604.6	6.46218e-05	0	0.012458
53824.1	4.89377e-05	0	0.0114423
54044.8	5.47341e-05	0	0.0114492
54266.9	4.83705e-05	0	0.0117816
54490.3	5.70864e-05	0	0.0127949
54715.1	5.67422e-05	0	0.0137991
54941.3	6.5271e-05	0	0.0134689
55168.9	5.30949e-05	0	0.0104399
55397.9	3.80913e-05	0	0.00774505
55628.3	2.914e-05	0	0.00639946
55860.1	2.60707e-05	0	0.00606165
[truncated: 238 more rows]

## Sheet: 151.636-0
94.7129	0.0133781	0	0.0516552
99.7161	0.00727088	0	0.0429471							WL / nm	151.636
104.717	0.00990524	0	0.0356648							cm-1	65947.4
109.719	0.00435583	0	0.042589								60696
114.718	0.0126818	0	0.0593455								5251.4
119.716	0.0110668	0	0.0461587							Length	2178
124.718	0.00738925	0	0.0410488							Threshold	992
129.718	0.00902828	0	0.0574855							<E_T(3)	121.666
134.722	0.0139471	0	0.069084							>E_T(3)	777.845
139.724	0.0136771	0	0.0646765							gamma	0.927466
144.721	0.0122075	0	0.0509186
149.723	0.00815263	0	0.0591926
154.723	0.0155253	0	0.0712736
159.724	0.0129767	0	0.0546475
164.727	0.00887271	0	0.0474947
169.723	0.0101385	0	0.0610015
174.718	0.0142851	0	0.0638085
179.72	0.0112317	0	0.0651552
184.718	0.0148377	0	0.0673807
189.717	0.0121232	0	0.060443
194.718	0.0120458	0	0.0604709
199.72	0.0121368	0	0.0578184
204.716	0.0110054	0	0.0676467
209.718	0.0160462	0	0.0819471
214.723	0.0166966	0	0.0761927
219.72	0.0137976	0	0.081237
224.723	0.018681	0	0.0883946
229.72	0.0166981	0	0.088425
234.714	0.0187151	0	0.0877522
239.709	0.0164223	0	0.0679364
244.71	0.0107463	0	0.0503219
249.708	0.00938931	0	0.0542212
254.71	0.0122883	0	0.0718393
259.709	0.0164572	0	0.0764482
264.711	0.0141074	0	0.0693554
269.71	0.0136409	0	0.079028
274.698	0.0180483	0	0.0742034
279.703	0.0116028	0	0.0708595
284.701	0.0167534	0	0.0966723
289.704	0.0218931	0	0.096459
294.705	0.0166759	0	0.0776569
299.7	0.0144224	0	0.0799414
304.701	0.0175446	0	0.0888949
309.704	0.0179906	0	0.112203
314.704	0.026895	0	0.126395
319.694	0.0237642	0	0.0958944
324.692	0.0146089	0	0.0826573
329.693	0.0184454	0	0.0925516
334.693	0.0185737	0	0.0851026
339.688	0.0155082	0	0.100699
344.696	0.0247024	0	0.114949
349.716	0.0210958	0	0.0956289
354.716	0.017155	0	0.082158
359.719	0.0156918	0	0.087259
364.72	0.0192034	0	0.0837182
369.715	0.0143133	0	0.0772301
374.701	0.0166673	0	0.0823357
379.703	0.0162564	0	0.0934146
384.686	0.0212309	0	0.0945359
389.68	0.0166342	0	0.083269
394.679	0.0166781	0	0.0884408
399.682	0.0186799	0	0.0903393
404.684	0.0174385	0	0.0826201
409.684	0.0156115	0	0.0891546
414.711	0.0198574	0	0.106793
419.695	0.0229979	0	0.116988
424.666	0.0240723	0	0.101238
429.656	0.0165047	0	0.0850417
434.663	0.0174583	0	0.0937349
439.687	0.0198595	0	0.101291
444.686	0.0206626	0	0.0941887
449.658	0.0172304	0	0.090451
454.676	0.0188181	0	0.0985891
459.701	0.0204229	0	0.10307
464.689	0.0209003	0	0.099759
469.679	0.0190864	0	0.0872952
474.667	0.0159128	0	0.0942769
479.652	0.0219159	0	0.104999
484.674	0.0198955	0	0.0995033
489.689	0.0197867	0	0.095282
494.65	0.0186295	0	0.0816125
499.642	0.0140619	0	0.0901721
504.667	0.0218311	0	0.0973544
509.675	0.0170454	0	0.0742399
514.665	0.0127125	0	0.0837948
519.633	0.0210206	0	0.101562
524.626	0.0196604	0	0.0879392
529.644	0.0153934	0	0.0795086
534.634	0.0164745	0	0.0785185
539.645	0.0148621	0	0.0924301
544.676	0.0218777	0	0.10124
549.674	0.0186335	0	0.100429
554.636	0.0218482	0	0.110762
559.612	0.0226677	0	0.108132
564.603	0.0206702	0	0.105964
569.606	0.0216898	0	0.119878
574.62	0.0261228	0	0.103885
579.646	0.0152213	0	0.0918268
584.68	0.0212562	0	0.109688
589.665	0.0227571	0	0.0981702
594.655	0.0165889	0	0.0871935
599.649	0.0183276	0	0.0995525
604.647	0.0215093	0	0.107152
609.647	0.0213523	0	0.111873
614.648	0.0233888	0	0.110614
619.648	0.0208561	0	0.102605
624.647	0.0201967	0	0.102059
629.642	0.0206669	0	0.116136
634.633	0.0258724	0	0.129926
639.617	0.0262573	0	0.109836
644.595	0.0178774	0	0.0898569
649.632	0.0178006	0	0.0891471
654.66	0.0176589	0	0.103479
659.608	0.0241695	0	0.118452
664.613	0.0231581	0	0.112016
669.605	0.0217229	0	0.113222
674.582	0.0237724	0	0.111693
679.616	0.0206023	0	0.112713
684.634	0.0243256	0	0.110743
689.633	0.019978	0	0.0966892
694.613	0.0188554	0	0.0940404
699.571	0.0190794	0	0.113642
704.584	0.0262614	0	0.122357
709.651	0.0220293	0	0.124642
714.616	0.028181	0	0.139693
719.555	0.0283909	0	0.116731
724.545	0.0183893	0	0.0896222
729.589	0.0171475	0	0.0911849
734.604	0.0192181	0	0.103852
739.589	0.0224512	0	0.116895
744.625	0.0239707	0	0.104865
749.628	0.0179469	0	0.0974636
754.597	0.0212794	0	0.105497
759.617	0.020757	0	0.108375
764.6	0.0227409	0	0.109387
769.544	0.0215086	0	0.101495
774.537	0.019144	0	0.106479
779.58	0.023086	0	0.123087
784.582	0.0261329	0	0.116747
789.54	0.0209557	0	0.108257
794.547	0.0222881	0	0.104469
799.602	0.019043	0	0.0906738
804.612	0.0171584	0	0.112092
809.573	0.0280255	0	0.12998
814.582	0.0238773	0	0.111106
819.54	0.0209418	0	0.111008
824.544	0.0234204	0	0.115724
829.596	0.0224008	0	0.115215
834.594	0.0237028	0	0.120304
839.536	0.0249768	0	0.133522
844.524	0.0285636	0	0.124717
849.557	0.0209971	0	0.113955
854.531	0.0248186	0	0.116485
859.551	0.0215952	0	0.106954
864.509	0.0215481	0	0.110214
869.511	0.0225171	0	0.110915
874.557	0.0214437	0	0.116339
879.54	0.0252574	0	0.139964
884.565	0.0304442	0	0.149273
889.524	0.0297609	0	0.14175
894.525	0.0269243	0	0.139005
899.569	0.0281914	0	0.125516
904.544	0.0222744	0	0.135843
909.56	0.0318885	0	0.136435
914.503	0.0233147	0	0.116042
919.487	0.0232466	0	0.102492
924.513	0.0175404	0	0.112381
929.462	0.0278745	0	0.149356
934.452	0.0319912	0	0.132566
939.482	0.0207105	0	0.103951
944.554	0.0202798	0	0.11079
949.546	0.0241127	0	0.13272
954.454	0.0299651	0	0.132664
959.402	0.0236656	0	0.118059
964.388	0.0236866	0	0.117371
969.414	0.0230181	0	0.121176
974.48	0.0248219	0	0.143493
979.458	0.0328267	0	0.142815
984.475	0.0241068	0	0.123865
989.531	0.0248915	0	0.138425
994.496	0.0308743	0	0.152643
999.498	0.0301488	0	0.14933
1004.54	0.0291021	0	0.137149
1009.49	0.0263564	0	0.127221
1014.47	0.0247158	0	0.113417
1019.49	0.0204704	0	0.114966
1024.41	0.0262542	0	0.116986
1029.37	0.0209461	0	0.113282
1034.36	0.024421	0	0.118525
1039.39	0.0227064	0	0.123741
1044.46	0.026126	0	0.129918
1049.42	0.0262287	0	0.119248
1054.42	0.0214799	0	0.120944
1059.45	0.0265615	0	0.121696
1064.38	0.0228482	0	0.114678
1069.34	0.0233742	0	0.112731
1074.34	0.0217542	0	0.103841
1079.37	0.019518	0	0.10639
1084.44	0.0224672	0	0.11564
1089.39	0.0242184	0	0.136472
1094.38	0.0305018	0	0.14361
1099.4	0.0266793	0	0.111415
1104.46	0.0173756	0	0.0965161
1109.55	0.0205259	0	0.110243
1114.53	0.0238108	0	0.114996
1119.53	0.0221233	0	0.106021
1124.42	0.0213013	0	0.108197
1129.33	0.0227168	0	0.128374
1134.44	0.0275374	0	0.13571
1139.42	0.0269428	0	0.120892
1144.44	0.0212598	0	0.124568
1149.49	0.0280839	0	0.130718
1154.41	0.0250641	0	0.114088
1159.36	0.0210323	0	0.114555
1164.34	0.0249463	0	0.111669
1169.36	0.0195787	0	0.113873
1174.41	0.0255284	0	0.126661
1179.49	0.0243283	0	0.126324
1184.43	0.0267738	0	0.122828
1189.41	0.0225943	0	0.118054
1194.41	0.0245613	0	0.134417
1199.45	0.0287891	0	0.135225
1204.53	0.024533	0	0.122084
1209.45	0.025014	0	0.119802
1214.41	0.0233127	0	0.119606
1219.4	0.024635	0	0.130272
1224.42	0.027256	0	0.145065
1229.47	0.0301841	0	0.141071
1234.37	0.0273723	0	0.140675
1239.31	0.0296851	0	0.152461
1244.45	0.0295691	0	0.144141
1249.44	0.0281796	0	0.129427
1254.28	0.025347	0	0.134709
1259.33	0.0279716	0	0.132728
1264.41	0.0242525	0	0.116466
1269.34	0.0230528	0	0.114204
1274.29	0.0230529	0	0.115937
1279.28	0.0234802	0	0.121683
1284.29	0.0250766	0	0.120162
1289.33	0.0225785	0	0.117674
1294.4	0.0238229	0	0.116648
1299.31	0.0237301	0	0.11548
1304.24	0.0230703	0	0.115429
1309.41	0.0216523	0	0.114593
1314.4	0.0242583	0	0.121177
1319.42	0.0240002	0	0.128037
1324.47	0.0267077	0	0.13301
1329.35	0.0278492	0	0.133052
1334.25	0.0264134	0	0.134553
1339.18	0.0281721	0	0.131877
1344.35	0.0228738	0	0.117776
1349.54	0.0224683	0	0.115338
1354.35	0.0255193	0	0.119075
1359.18	0.0237464	0	0.116962
1364.25	0.0223834	0	0.114678
1369.35	0.0225883	0	0.114467
1374.27	0.0239904	0	0.118491
1379.21	0.0239721	0	0.118739
1384.4	0.0218201	0	0.109816
1389.39	0.0221416	0	0.116035
1394.2	0.026156	0	0.128454
1399.25	0.0247068	0	0.117494
1404.33	0.021569	0	0.101414
1409.21	0.0199602	0	0.118108
1414.34	0.0260587	0	0.128037
1419.51	0.0235489	0	0.108903
1424.47	0.020337	0	0.118645
1429.46	0.0272065	0	0.142566
1434.48	0.0296266	0	0.138714
1439.29	0.0280149	0	0.140856
1444.13	0.0302142	0	0.157186
1449.22	0.0314879	0	0.159155
1454.35	0.0306455	0	0.150414
1459.26	0.0305607	0	0.153242
1464.2	0.0314807	0	0.156737
1469.4	0.0287681	0	0.153847
1474.39	0.0328691	0	0.160833
1479.17	0.0344533	0	0.170602
1484.22	0.0332057	0	0.159082
1489.29	0.0295608	0	0.136441
1494.14	0.0266803	0	0.139052
1499.26	0.0276368	0	0.141098
1504.4	0.0271904	0	0.133127
1509.33	0.0268493	0	0.135716
1514.28	0.0279745	0	0.132937
1519.26	0.0254567	0	0.1315
1524.26	0.0271432	0	0.139046
1529.28	0.0281873	0	0.135037
1534.33	0.0252927	0	0.132764
1539.41	0.0270178	0	0.12701
1544.26	0.0254006	0	0.123179
1549.12	0.0251966	0	0.130115
1554.28	0.0253336	0	0.127315
1559.19	0.0264522	0	0.124192
1564.13	0.0238281	0	0.118105
1569.36	0.0213709	0	0.11007
1574.35	0.0227541	0	0.111463
1579.1	0.0241876	0	0.131661
1584.13	0.0281002	0	0.141094
1589.19	0.0276571	0	0.14091
1594.28	0.0277649	0	0.145476
1599.39	0.0291841	0	0.129617
1604.25	0.0241124	0	0.120154
1609.14	0.0250708	0	0.122797
1614.05	0.0249584	0	0.123482
1618.98	0.0251255	0	0.130167
1624.21	0.0246516	0	0.141343
1629.46	0.0291419	0	0.147718
1634.46	0.02991	0	0.137179
1639.21	0.0278984	0	0.136508
1643.98	0.0293737	0	0.145993
1649.05	0.0282058	0	0.142427
1654.14	0.0277247	0	0.135837
1659.26	0.0253575	0	0.13442
1664.12	0.0300051	0	0.154022
1668.99	0.0331577	0	0.165703
1674.18	0.0307216	0	0.146928
1679.1	0.0289932	0	0.141188
1684.05	0.0281217	0	0.159899
1689.31	0.0326878	0	0.149757
1694.29	0.027347	0	0.11756
1699.01	0.0225089	0	0.124671
1704.04	0.0270325	0	0.136715
1709.1	0.0270583	0	0.143311
1714.18	0.0293855	0	0.152207
1719.28	0.030292	0	0.145083
1724.1	0.0298835	0	0.148541
1728.94	0.0314716	0	0.150804
1734.11	0.0269005	0	0.147453
1739.3	0.0299105	0	0.137234
1744.21	0.0260236	0	0.128326
1749.13	0.0260569	0	0.12311
1754.08	0.0236944	0	0.114358
1759.05	0.022325	0	0.124105
1764.05	0.0273966	0	0.131646
1769.06	0.0251254	0	0.117509
1774.09	0.021561	0	0.105829
1779.15	0.0203016	0	0.11748
1784.23	0.0259685	0	0.131829
1789.33	0.0257189	0	0.126229
1794.13	0.0268658	0	0.133404
1798.95	0.0284885	0	0.146967
1804.11	0.0284313	0	0.146956
1809.3	0.0282427	0	0.136613
1814.18	0.0277117	0	0.127287
1819.08	0.0242212	0	0.124312
1824.01	0.0262815	0	0.121718
1828.95	0.0229671	0	0.12984
1834.24	0.0260845	0	0.144793
1839.23	0.0320069	0	0.158045
1844.23	0.0311481	0	0.145195
1849.26	0.0266296	0	0.120109
1853.97	0.0243831	0	0.135491
1859.04	0.0290968	0	0.140899
1864.12	0.0263097	0	0.140298
1868.89	0.0325525	0	0.155545
1874.02	0.0281125	0	0.132563
1879.16	0.0233781	0	0.114686
1883.99	0.0241601	0	0.13018
1888.83	0.0295887	0	0.150622
1894.05	0.0282205	0	0.144462
1899.28	0.0270021	0	0.132499
1904.18	0.027035	0	0.140105
1909.1	0.029895	0	0.150237
1914.05	0.0309051	0	0.152669
1919.01	0.0306423	0	0.136329
1923.99	0.0240974	0	0.117466
1928.99	0.0228889	0	0.117956
1934.01	0.024115	0	0.126347
1939.05	0.0260228	0	0.139765
1944.11	0.0292205	0	0.145164
1949.18	0.0279419	0	0.131612
1954.29	0.0236707	0	0.111065
1959.04	0.0230736	0	0.120007
1963.81	0.0272229	0	0.130895
1968.97	0.0235412	0	0.132954
1974.14	0.0278123	0	0.138148
1978.97	0.0294391	0	0.142224
1983.82	0.0292704	0	0.144129
1989.05	0.0257721	0	0.123368
1993.93	0.0247781	0	0.127898
1998.83	0.027425	0	0.136287
2004.13	0.0240333	0	0.130377
2009.07	0.0287721	0	0.136381
2014.02	0.0262647	0	0.129567
2019	0.0258328	0	0.127183
2023.99	0.0251015	0	0.124492
2029	0.0245859	0	0.134851
2034.03	0.0290223	0	0.148469
2039.08	0.0297771	0	0.144419
2043.76	0.0319802	0	0.147574
2048.85	0.02604	0	0.129214
2053.95	0.0245825	0	0.124342
2059.08	0.0239506	0	0.129439
2064.22	0.0263755	0	0.13379
2068.99	0.0297799	0	0.133296
2073.77	0.0259693	0	0.13436
2078.97	0.0257177	0	0.132105
2084.19	0.0249069	0	0.130476
2089.02	0.0290643	0	0.145653
2093.87	0.0309739	0	0.13941
2098.74	0.0262904	0	0.132421
2103.63	0.027914	0	0.143582
2108.94	0.0261355	0	0.142782
2114.27	0.027411	0	0.130504
2119.22	0.0254141	0	0.124747
2124.17	0.0249072	0	0.138145
2129.15	0.0306174	0	0.144459
2134.14	0.0272356	0	0.124067
2139.15	0.0222821	0	0.124383
2144.18	0.0271843	0	0.132939
2149.23	0.0254963	0	0.131182
2154.3	0.0263031	0	0.126683
2158.95	0.0280907	0	0.118741
2163.63	0.0227185	0	0.140886
2168.74	0.032358	0	0.154207
2173.88	0.0277032	0	0.16494
2179.03	0.0363138	0	0.180132
2184.2	0.0333562	0	0.168094
2188.96	0.037331	0	0.169131
2193.73	0.0335388	0	0.175082
2198.95	0.0334911	0	0.155263
2203.76	0.0311344	0	0.1377
2208.58	0.0259908	0	0.159182
2213.86	0.0343281	0	0.174537
2219.16	0.0315847	0	0.163791
2224.03	0.0356532	0	0.167362
2228.92	0.0328116	0	0.165384
2233.82	0.0346369	0	0.158523
2238.74	0.0298034	0	0.156787
2243.68	0.0337115	0	0.162901
2248.63	0.0320539	0	0.171762
2254.05	0.0312917	0	0.158578
2259.04	0.032292	0	0.164174
2264.05	0.0333118	0	0.168172
2269.07	0.0336756	0	0.142697
2273.65	0.0286375	0	0.152721
2278.7	0.0317982	0	0.151019
2283.77	0.0277634	0	0.159578
2288.86	0.0349639	0	0.169392
2293.97	0.0313994	0	0.138468
2298.62	0.0280927	0	0.157649
2303.76	0.0332613	0	0.153433
2308.91	0.0262665	0	0.139295
2313.62	0.0329951	0	0.162277
2318.8	0.0295515	0	0.149605
2324.01	0.0279226	0	0.135851
2328.76	0.0293018	0	0.144041
2333.52	0.0311814	0	0.163719
2338.78	0.0311164	0	0.158756
2344.05	0.0290867	0	0.148908
2348.86	0.0328293	0	0.150848
2353.69	0.0296981	0	0.14891
2358.53	0.031835	0	0.145278
2363.38	0.0280117	0	0.157283
2368.74	0.030698	0	0.158251
2374.12	0.0281751	0	0.145435
2379.02	0.0311377	0	0.145771
2383.94	0.0281429	0	0.148926
2388.87	0.0322123	0	0.151866
2393.82	0.02916	0	0.131368
2398.79	0.0237472	0	0.125895
2403.77	0.0268131	0	0.143663
2408.76	0.0306979	0	0.149096
2413.78	0.0287977	0	0.152386
2418.8	0.0318171	0	0.175674
2423.85	0.0378532	0	0.174543
2428.91	0.031136	0	0.157599
2433.98	0.030972	0	0.166124
2439.07	0.0342898	0	0.154352
2444.18	0.0261454	0	0.128147
2448.79	0.0294498	0	0.138831
2453.41	0.0305983	0	0.164397
2458.57	0.033208	0	0.163717
2463.74	0.0301378	0	0.167527
2468.92	0.0344695	0	0.172764
2474.12	0.0319525	0	0.146013
2478.82	0.0302468	0	0.154349
2483.53	0.0352941	0	0.170876
2488.78	0.0298141	0	0.165588
2494.04	0.0330872	0	0.157275
2498.8	0.0330919	0	0.152276
2503.56	0.0307958	0	0.167881
2508.88	0.0324005	0	0.153968
2513.67	0.0318198	0	0.15056
2518.48	0.0307832	0	0.167024
2523.84	0.0315276	0	0.145137
2528.68	0.028459	0	0.151844
2533.53	0.0341184	0	0.174683
2538.94	0.0304715	0	0.159294
2543.83	0.0347729	0	0.159474
2548.72	0.0303582	0	0.154161
2553.64	0.0324238	0	0.151378
2558.56	0.0290373	0	0.153856
2563.5	0.0332653	0	0.151432
2568.45	0.0278577	0	0.148014
2573.42	0.0317294	0	0.152314
2578.41	0.0293918	0	0.143458
2583.4	0.0280259	0	0.14662
2588.42	0.0304699	0	0.148757
2593.44	0.0287132	0	0.154385
2598.49	0.0325264	0	0.162019
2603.54	0.0315635	0	0.158951
2608.61	0.0311018	0	0.158304
2613.7	0.0311491	0	0.161745
2618.8	0.0322678	0	0.164291
2623.92	0.0319586	0	0.147493
2628.48	0.0327172	0	0.162245
2633.62	0.0303518	0	0.162807
2638.78	0.0327517	0	0.148543
2643.38	0.0318324	0	0.159578
2648.57	0.0296739	0	0.15505
2653.78	0.0299149	0	0.132858
2658.42	0.0273636	0	0.141711
2663.65	0.0267866	0	0.146581
2668.9	0.0290643	0	0.117728
2673.58	0.0212575	0	0.110558
2678.27	0.0258686	0	0.135596
2683.56	0.0253675	0	0.143009
2688.87	0.0285168	0	0.140849
2693.6	0.0310136	0	0.154446
2698.35	0.0340849	0	0.161715
2703.1	0.0339197	0	0.174579
2708.47	0.0311366	0	0.165757
2713.85	0.0304487	0	0.141056
2718.65	0.0283369	0	0.136843
2723.46	0.0285507	0	0.141374
2728.29	0.030062	0	0.139129
2733.12	0.0274651	0	0.152258
2738.58	0.0283277	0	0.150076
2744.06	0.0265147	0	0.127101
2748.93	0.0255866	0	0.125179
2753.83	0.0255903	0	0.133517
2758.73	0.0288507	0	0.142251
2763.65	0.0289865	0	0.141028
2768.58	0.0282026	0	0.148665
2773.53	0.0319248	0	0.138801
2778.49	0.0240545	0	0.142867
2783.46	0.0334257	0	0.151499
2788.44	0.027344	0	0.129525
2793.44	0.0244869	0	0.139418
2798.45	0.0311469	0	0.14469
2803.48	0.0264299	0	0.134939
2808.52	0.0271172	0	0.140833
2813.57	0.0286253	0	0.146759
2818.64	0.029302	0	0.145873
2823.72	0.0281281	0	0.144507
2828.82	0.0285971	0	0.135793
2833.92	0.0245716	0	0.132986
2839.05	0.0273559	0	0.127791
2843.54	0.0295284	0	0.121875
2848.04	0.02459	0	0.135779
2853.2	0.0280274	0	0.143076
2858.38	0.0272782	0	0.128491
2863.57	0.0222461	0	0.122911
2868.77	0.0249908	0	0.126724
2873.99	0.0235904	0	0.111795
2878.56	0.0252605	0	0.122155
2883.15	0.0279893	0	0.133895
2888.41	0.0229502	0	0.133172
2893.68	0.0275703	0	0.123373
2898.3	0.0257919	0	0.111186
2902.94	0.022185	0	0.133684
2908.25	0.028148	0	0.136497
2913.58	0.0231087	0	0.124557
2918.25	0.0302118	0	0.143323
2922.93	0.0309852	0	0.158248
2928.3	0.0279854	0	0.157512
2933.68	0.0305582	0	0.143533
2938.4	0.0302478	0	0.144303
2943.14	0.0307294	0	0.155646
2948.56	0.0266726	0	0.1269
2953.32	0.0266915	0	0.128943
2958.09	0.0273725	0	0.155788
2963.55	0.0296509	0	0.143669
2968.34	0.0302985	0	0.136709
2973.15	0.0265923	0	0.154897
2978.65	0.0296724	0	0.14061
2983.48	0.0285513	0	0.141704
2988.33	0.0299678	0	0.151219
2993.18	0.0323394	0	0.150027
2998.05	0.0293238	0	0.171277
3003.62	0.0321099	0	0.149506
3008.51	0.0290252	0	0.129918
3013.42	0.0239487	0	0.12154
3018.34	0.0254982	0	0.120029
3023.26	0.023215	0	0.120209
3028.2	0.0254527	0	0.124775
3033.16	0.0249409	0	0.123958
3038.12	0.0250018	0	0.124285
3043.1	0.0249418	0	0.129556
3048.09	0.0269947	0	0.140056
3053.09	0.0290165	0	0.136838
3058.1	0.0255658	0	0.131022
3063.13	0.026572	0	0.138747
3068.16	0.0284974	0	0.14285
3073.22	0.0280657	0	0.133514
3078.28	0.0246752	0	0.133532
3083.36	0.0279273	0	0.15358
3088.44	0.032442	0	0.158521
3093.55	0.0296988	0	0.146514
3098.66	0.0276002	0	0.130188
3103.05	0.0316569	0	0.146889
3108.19	0.0255207	0	0.123325
3113.34	0.0223631	0	0.123429
3118.51	0.0254496	0	0.129943
3123.68	0.0247604	0	0.113498
3128.13	0.026273	0	0.138292
3133.33	0.0269061	0	0.144142
3138.54	0.028395	0	0.118182
3143.02	0.0243765	0	0.127442
3148.26	0.0242748	0	0.141788
3153.51	0.0297395	0	0.132125
3158.02	0.0288263	0	0.139018
3163.3	0.0238721	0	0.126609
3168.59	0.0240043	0	0.109657
3173.13	0.0242603	0	0.132458
3178.45	0.025592	0	0.140758
3183.77	0.027255	0	0.127744
3188.35	0.0285648	0	0.128422
3192.94	0.0274414	0	0.149952
3198.3	0.0284691	0	0.151362
3203.68	0.0278309	0	0.126382
3208.3	0.026868	0	0.129309
3212.93	0.0289893	0	0.151324
3218.34	0.0269117	0	0.149485
3223.77	0.0281677	0	0.126559
3228.44	0.0260912	0	0.110678
3233.11	0.0212777	0	0.0997526
3237.79	0.0213061	0	0.124494
3243.27	0.0241546	0	0.133454
3248.76	0.0244448	0	0.110532
3253.48	0.0224006	0	0.114484
3258.21	0.0260275	0	0.119908
3262.95	0.0245774	0	0.118703
3267.7	0.0254029	0	0.142022
3273.25	0.0257394	0	0.152586
3278.82	0.029059	0	0.129479
3283.61	0.0250711	0	0.117997
3288.4	0.0241456	0	0.116765
3293.21	0.0244559	0	0.124953
3298.02	0.0274348	0	0.12654
3302.85	0.0249954	0	0.121637
3307.69	0.0252992	0	0.111214
3312.53	0.0205814	0	0.109109
3317.39	0.0243288	0	0.128733
3323.07	0.0209837	0	0.13011
3328.77	0.0247009	0	0.122001
3333.67	0.0251462	0	0.129982
3338.57	0.0278534	0	0.124115
3343.49	0.0226307	0	0.11207
3348.41	0.0228616	0	0.124586
3353.35	0.0275986	0	0.125487
3358.3	0.0231132	0	0.12163
3363.26	0.0259313	0	0.125459
3368.23	0.0245452	0	0.129135
3373.22	0.0272851	0	0.131037
3378.21	0.0252031	0	0.127219
3383.21	0.0256339	0	0.135888
3388.23	0.0285589	0	0.135575
3393.26	0.02538	0	0.130333
3398.29	0.0263598	0	0.1279
3403.34	0.0243037	0	0.139728
3408.4	0.0309138	0	0.158006
3413.48	0.0313915	0	0.149679
3418.56	0.027491	0	0.141104
3423.65	0.027909	0	0.147066
3428.76	0.0296848	0	0.135215
3433.03	0.0337368	0	0.13291
3437.3	0.0284871	0	0.140089
3442.43	0.0260541	0	0.141271
3447.58	0.0288296	0	0.148424
3452.74	0.0286991	0	0.154175
3457.91	0.0309201	0	0.149852
3463.1	0.0268931	0	0.145956
3468.29	0.0293087	0	0.150207
3473.5	0.0283746	0	0.144766
3478.72	0.0271125	0	0.122534
3483.08	0.0291215	0	0.127896
3487.44	0.029466	0	0.163036
3492.69	0.0326431	0	0.163261
3497.95	0.0293981	0	0.152608
3503.23	0.0284737	0	0.151033
3508.51	0.0286706	0	0.139328
3512.93	0.0344592	0	0.146622
3517.35	0.0318404	0	0.156296
3522.67	0.0269284	0	0.15588
3528	0.0315633	0	0.180241
3533.34	0.0359174	0	0.144648
3537.8	0.0289326	0	0.129277
3542.27	0.0289095	0	0.169634
3547.65	0.0342101	0	0.178897
3553.04	0.0321958	0	0.173138
3558.44	0.0319295	0	0.138041
3562.95	0.0292996	0	0.132973
3567.46	0.0295642	0	0.16075
3572.9	0.029622	0	0.165487
3578.34	0.0311516	0	0.1384
3582.89	0.0297238	0	0.120583
3587.45	0.0232099	0	0.137625
3592.92	0.0270275	0	0.160923
3598.41	0.0315861	0	0.136282
3603	0.0278608	0	0.137606
3607.59	0.032033	0	0.179247
3613.12	0.0328411	0	0.145081
3617.74	0.0300464	0	0.143013
3622.36	0.0318372	0	0.172119
3627.92	0.0300761	0	0.171905
3633.49	0.0316271	0	0.150896
3638.14	0.0332466	0	0.154005
3642.8	0.0328074	0	0.172277
3648.41	0.0286433	0	0.13677
3653.09	0.029793	0	0.15016
3657.78	0.0342138	0	0.189474
3663.43	0.0329636	0	0.156736
3668.14	0.0335769	0	0.165857
3672.86	0.0367014	0	0.169811
3677.59	0.0351005	0	0.164836
3682.32	0.0344799	0	0.195587
3688.02	0.0341592	0	0.161648
3692.78	0.0337888	0	0.157933
3697.55	0.0324443	0	0.18791
3703.28	0.0330981	0	0.154842
3708.07	0.0315812	0	0.16036
3712.87	0.0352633	0	0.157971
3717.68	0.0304619	0	0.137397
3722.49	0.0265847	0	0.167177
3728.29	0.0311421	0	0.137237
3733.12	0.0256027	0	0.125205
3737.97	0.0260602	0	0.132363
3742.83	0.0284549	0	0.144116
3747.69	0.0307791	0	0.134119
3752.57	0.0242441	0	0.128306
3757.45	0.0282866	0	0.167734
3763.33	0.0288144	0	0.151697
3768.23	0.0330398	0	0.157114
3773.15	0.0308796	0	0.154913
3778.07	0.0320292	0	0.152612
3783.01	0.0298196	0	0.14239
3787.95	0.0277698	0	0.146274
3792.91	0.0312831	0	0.14627
3797.87	0.027661	0	0.136614
3802.84	0.027259	0	0.145932
3807.83	0.031301	0	0.158952
3812.82	0.0323689	0	0.157876
3817.82	0.0307435	0	0.153268
3822.84	0.0303925	0	0.153237
3827.86	0.0306218	0	0.153969
3832.89	0.030562	0	0.150928
3837.94	0.0292946	0	0.150195
3842.99	0.0301533	0	0.154109
3848.05	0.0307233	0	0.155302
3853.13	0.0304915	0	0.154401
3858.21	0.0302604	0	0.127009
3862.28	0.0320906	0	0.165407
3867.39	0.0327623	0	0.160656
3872.5	0.030092	0	0.162232
3877.62	0.0332552	0	0.164378
3882.75	0.0308172	0	0.158917
3887.89	0.0309823	0	0.169312
3893.05	0.0347445	0	0.14025
3897.18	0.0331731	0	0.172959
3902.35	0.0337228	0	0.163392
3907.53	0.0293507	0	0.157447
3912.72	0.0312993	0	0.162443
3917.92	0.0311549	0	0.12248
3922.09	0.0276028	0	0.143893
3927.31	0.027518	0	0.151916
3932.54	0.0305648	0	0.147314
3937.78	0.0256403	0	0.131441
3943.04	0.0244038	0	0.102807
3947.25	0.0244473	0	0.126705
3952.52	0.023629	0	0.122796
3957.8	0.0228671	0	0.0967404
3962.03	0.0228299	0	0.130023
3967.34	0.0262262	0	0.13676
3972.65	0.0252743	0	0.127666
3977.97	0.0226934	0	0.125897
3983.3	0.024521	0	0.105958
3987.58	0.0250502	0	0.140478
3992.93	0.0274353	0	0.144164
3998.29	0.0263272	0	0.109935
4002.59	0.024829	0	0.105437
4006.9	0.0241431	0	0.140551
4012.29	0.02799	0	0.150537
4017.69	0.0277439	0	0.113605
4022.02	0.0247294	0	0.137446
4027.44	0.0259606	0	0.145243
4032.88	0.0275064	0	0.113785
4037.23	0.0247483	0	0.13513
4042.69	0.0248042	0	0.132278
4048.15	0.0236137	0	0.110096
4052.53	0.0266698	0	0.119687
4056.92	0.0278946	0	0.151658
4062.41	0.0273139	0	0.146628
4067.91	0.0259665	0	0.108362
4072.32	0.0231661	0	0.102664
4076.74	0.023288	0	0.145826
4082.28	0.0294137	0	0.153016
4087.82	0.0257769	0	0.111157
4092.27	0.0242485	0	0.104738
4096.72	0.0228038	0	0.134672
4102.3	0.025509	0	0.142057
4107.88	0.0253527	0	0.109589
4112.36	0.0236038	0	0.108734
4116.84	0.0248843	0	0.133325
4122.46	0.0225878	0	0.125022
4128.09	0.0218486	0	0.0963677
4132.6	0.0208865	0	0.111124
4137.11	0.0283163	0	0.121792
4141.64	0.0255025	0	0.134708
4147.31	0.0220301	0	0.124662
4152.99	0.0218803	0	0.101751
4157.54	0.0228355	0	0.101942
4162.1	0.0218856	0	0.0953455
4166.66	0.0198685	0	0.114162
4172.38	0.0200553	0	0.11239
4178.11	0.0191802	0	0.0915211
4182.7	0.0206636	0	0.101401
4187.31	0.0234238	0	0.0998532
4191.91	0.0199153	0	0.0960232
4196.53	0.0216892	0	0.129595
4202.31	0.0231456	0	0.146303
4208.1	0.0273734	0	0.113433
4212.74	0.0214885	0	0.0974078
4217.4	0.0204073	0	0.0989754
4222.05	0.0220896	0	0.107676
4226.72	0.0240637	0	0.147072
4232.56	0.0262689	0	0.142689
4238.42	0.0224802	0	0.108019
4243.11	0.0235539	0	0.102313
4247.81	0.019965	0	0.0968705
4252.52	0.0211864	0	0.102289
4257.24	0.0221841	0	0.103318
4261.96	0.0215575	0	0.104709
4266.69	0.0226983	0	0.102478
4271.43	0.0205323	0	0.119453
4277.37	0.0197078	0	0.118337
4283.32	0.0200826	0	0.106822
4288.09	0.024716	0	0.10749
4292.86	0.0203059	0	0.100015
4297.65	0.0215063	0	0.105057
4302.44	0.0223407	0	0.110469
4307.24	0.0236784	0	0.105953
4312.05	0.020386	0	0.0980776
4316.86	0.0203523	0	0.0981183
4321.69	0.0203185	0	0.0958324
4326.52	0.0193472	0	0.10332
4331.36	0.0233381	0	0.108546
4336.21	0.0214325	0	0.132416
4342.28	0.0221757	0	0.130451
4348.37	0.0207007	0	0.0928965
4353.25	0.0173873	0	0.0890358
4358.13	0.0190654	0	0.0911425
4363.03	0.0181812	0	0.0975885
4367.93	0.0216264	0	0.100878
4372.84	0.0194642	0	0.0887191
4377.76	0.0166078	0	0.0800312
4382.69	0.0158724	0	0.0813963
4387.62	0.0171149	0	0.0900984
4392.56	0.0193326	0	0.0915074
4397.52	0.0176177	0	0.0919983
4402.48	0.0194784	0	0.0954906
4407.45	0.0189561	0	0.0946302
4412.43	0.0190633	0	0.0895811
4417.41	0.0168698	0	0.0862815
4422.41	0.0176773	0	0.0937314
4427.41	0.0198002	0	0.112362
4432.42	0.0250371	0	0.109589
4437.44	0.0186239	0	0.0928842
4442.47	0.0183156	0	0.0984365
4447.51	0.0207698	0	0.106972
4452.55	0.0216288	0	0.0925393
4457.61	0.0149914	0	0.0893906
4462.67	0.0203199	0	0.104363
4467.74	0.0208328	0	0.102107
4472.82	0.0193587	0	0.0968722
4477.91	0.0187126	0	0.0845406
4483.01	0.0144536	0	0.0763462
4488.11	0.0154509	0	0.0918395
4493.23	0.020452	0	0.124037
4499.64	0.0182612	0	0.118326
4506.06	0.0186063	0	0.0812385
4511.2	0.0129672	0	0.0700898
4516.36	0.0142258	0	0.0765117
4521.52	0.0154127	0	0.0850505
4526.69	0.0174698	0	0.0862794
4531.88	0.0158299	0	0.0799981
4537.07	0.0149979	0	0.0727271
4542.27	0.0129687	0	0.0667899
4547.48	0.0126802	0	0.0739114
4552.69	0.0156546	0	0.0798431
4557.92	0.0148956	0	0.102761
4564.47	0.016501	0	0.10385
4571.03	0.0151606	0	0.085384
4576.28	0.0173172	0	0.0777531
4581.55	0.0122074	0	0.0737476
4586.83	0.0157431	0	0.0820923
4592.11	0.015323	0	0.0781056
4597.41	0.0141786	0	0.0770497
4602.71	0.0148748	0	0.0973332
4609.35	0.0144291	0	0.0838699
4616.01	0.0107646	0	0.0697286
4621.35	0.0153706	0	0.0780845
4626.69	0.0138472	0	0.0826046
4632.05	0.0170041	0	0.0867919
4637.41	0.0153567	0	0.0852325
4642.79	0.0163636	0	0.106328
4649.52	0.0152299	0	0.10347
4656.26	0.0154552	0	0.0746159
4661.67	0.0121496	0	0.0695651
4667.08	0.0135391	0	0.0789629
4672.51	0.0155663	0	0.100248
4679.31	0.0139358	0	0.0934756
4686.11	0.0135206	0	0.0714871
4691.57	0.0126699	0	0.0744307
4697.04	0.0145542	0	0.073924
4702.52	0.0124352	0	0.0903041
4709.38	0.0138848	0	0.0985391
4716.26	0.0147811	0	0.0845301
4721.77	0.0158902	0	0.0831344
4727.29	0.0142255	0	0.0917577
4734.21	0.0123094	0	0.0862853
4741.14	0.0125962	0	0.0692236
4746.69	0.0123223	0	0.0707868
4752.26	0.0131131	0	0.0868213
4759.23	0.0117962	0	0.0830975
4766.21	0.0120004	0	0.0714874
4771.81	0.0135309	0	0.0892934
4778.83	0.0119306	0	0.0946828
4785.85	0.0150138	0	0.0831386
4791.49	0.0144941	0	0.0784477
4797.13	0.0132996	0	0.0884238
4804.2	0.0117142	0	0.0858044
4811.29	0.0125038	0	0.0759854
4816.97	0.0142563	0	0.0941437
4824.08	0.0122108	0	0.0836952
4831.21	0.0112694	0	0.0636501
4836.93	0.0110054	0	0.0729752
4844.09	0.00938444	0	0.0729669
4851.26	0.0109576	0	0.0640043
4857.01	0.0113009	0	0.0709583
4864.21	0.00840151	0	0.0624621
4871.43	0.00890341	0	0.077803
4878.67	0.012604	0	0.0850004
4885.92	0.0108412	0	0.071809
4891.73	0.0138695	0	0.0924917
4899.01	0.0115334	0	0.0852927
4906.31	0.0118441	0	0.0845611
4913.62	0.0112822	0	0.0797645
4920.95	0.0104876	0	0.0563569
4926.83	0.00869443	0	0.0657306
4934.19	0.00916716	0	0.0679008
4941.56	0.00924412	0	0.0712233
4948.95	0.0100262	0	0.0773094
4956.36	0.0108456	0	0.0769055
4963.79	0.00986409	0	0.0799148
4971.23	0.0116126	0	0.0841439
4978.69	0.0109461	0	0.0728255
4986.17	0.00853902	0	0.0651457
4993.66	0.00884709	0	0.0686066
5001.17	0.00942608	0	0.0835491
5008.7	0.0127708	0	0.0874611
5016.24	0.0104192	0	0.0671915
5023.8	0.00735164	0	0.0699703
5031.38	0.0111175	0	0.0897173
5038.98	0.0125016	0	0.105399
5048.11	0.0105693	0	0.0835447
5055.75	0.0113211	0	0.090359
5063.4	0.0122991	0	0.100781
5071.06	0.013987	0	0.0990628
5078.75	0.0117904	0	0.106963
5088	0.0113442	0	0.0880893
5095.72	0.0114679	0	0.0871089
5103.46	0.0110321	0	0.0957723
5111.22	0.0136547	0	0.0991472
5119	0.0118363	0	0.113193
5128.36	0.0123606	0	0.0952088
5136.18	0.0119989	0	0.0928946
5144.01	0.0117139	0	0.0975772
5153.44	0.00899215	0	0.0970273
5162.89	0.0115384	0	0.0796312
5170.78	0.00863418	0	0.0731111
5178.7	0.00983988	0	0.0999727
5188.22	0.0111606	0	0.109374
5197.77	0.0117499	0	0.0833376
5205.74	0.00914723	0	0.0814463
5213.74	0.0112245	0	0.109725
5223.36	0.0115921	0	0.104882
5233	0.0101564	0	0.111112
5242.67	0.0128196	0	0.106055
5250.75	0.013435	0	0.0956821
5258.85	0.0101873	0	0.102236
5268.6	0.0107993	0	0.108497
5278.37	0.0114086	0	0.0960114
5288.17	0.00818756	0	0.0812007
5297.99	0.00834185	0	0.0836346
5307.84	0.00863463	0	0.0838246
5317.73	0.00833048	0	0.0879799
5327.63	0.0094289	0	0.0820944
5337.57	0.00709574	0	0.0709527
5347.53	0.00714608	0	0.0855363
5357.53	0.00997487	0	0.099808
5367.55	0.00994689	0	0.106764
5377.6	0.0113018	0	0.110063
5387.67	0.0105448	0	0.108499
5397.78	0.0109296	0	0.111643
5407.91	0.0111037	0	0.111977
5418.07	0.0109346	0	0.115632
5428.26	0.0117561	0	0.111819
5438.48	0.0101263	0	0.0809924
5447.02	0.00884813	0	0.062601
5453.87	0.0094402	0	0.0850662
5462.44	0.010398	0	0.104682
5472.76	0.00989519	0	0.0945907
5483.1	0.00839204	0	0.072103
5491.75	0.00828881	0	0.0566869
5498.68	0.00807103	0	0.0768686
5507.36	0.00963653	0	0.106409
5517.81	0.0107386	0	0.095033
5526.53	0.0110455	0	0.0770402
5533.53	0.0109754	0	0.0945634
5542.29	0.0106021	0	0.110078
5552.84	0.0102756	0	0.0899745
5561.65	0.0101522	0	0.0662626
5568.71	0.00860839	0	0.0877267
5577.56	0.0112213	0	0.0871001
5586.43	0.00842013	0	0.06972
5593.54	0.0111889	0	0.0971625
5602.45	0.0106257	0	0.0925865
5611.38	0.010115	0	0.0698996
5618.53	0.00941552	0	0.0882482
5627.5	0.010263	0	0.094739
5636.49	0.0108182	0	0.079632
5643.7	0.0112803	0	0.0940588
5652.73	0.00955453	0	0.0846854
5661.78	0.00916254	0	0.0580773
5669.03	0.00684774	0	0.065195
5676.3	0.0110876	0	0.0742482
5683.58	0.00930182	0	0.0688604
5690.88	0.0095692	0	0.0702361
5698.19	0.00964462	0	0.0789189
5707.35	0.0075847	0	0.0658481
5716.53	0.00676128	0	0.0545951
5723.9	0.00807031	0	0.063631
5731.27	0.00918556	0	0.0714669
5738.66	0.010156	0	0.0820635
5746.06	0.0120114	0	0.0761715
5753.48	0.00852279	0	0.0646801
5760.92	0.00888071	0	0.0594675
5768.36	0.00709016	0	0.0591125
5775.83	0.00875344	0	0.0643339
5783.3	0.00845734	0	0.0580779
5790.79	0.0070487	0	0.0514683
5798.3	0.00666522	0	0.0655344
5805.82	0.0107642	0	0.0702613
5813.35	0.00788516	0	0.0639803
5820.9	0.0090655	0	0.0666007
5828.47	0.00854209	0	0.0608567
5836.05	0.0075172	0	0.0613714
5843.64	0.00864591	0	0.06989
5851.25	0.00972444	0	0.0714619
5858.87	0.00902212	0	0.0909856
5868.43	0.0100305	0	0.0929447
5878	0.00938559	0	0.0787496
5885.68	0.0111328	0	0.0796319
5893.37	0.00957501	0	0.0910095
5903	0.00931251	0	0.0959654
5912.66	0.0105623	0	0.0742568
5920.4	0.00861314	0	0.0716373
5928.16	0.00985009	0	0.0992573
5937.89	0.010569	0	0.110736
5947.63	0.0121624	0	0.0932063
5955.44	0.0116938	0	0.0959639
5963.27	0.0128243	0	0.113999
5973.08	0.0104171	0	0.104805
5982.91	0.0109064	0	0.116583
5992.77	0.0127436	0	0.130444
6002.65	0.0136647	0	0.131216
6012.56	0.0128276	0	0.114468
6022.48	0.0102297	0	0.0969507
6032.44	0.00924616	0	0.105387
6042.42	0.0118756	0	0.119035
6052.43	0.0119195	0	0.102953
6062.45	0.00861347	0	0.0862886
6072.51	0.00854986	0	0.0932287
6082.59	0.00994973	0	0.105399
6092.69	0.0109131	0	0.107579
6102.82	0.0103287	0	0.076685
6110.94	0.00855462	0	0.0664266
6119.08	0.00776841	0	0.0710894
6127.23	0.00967042	0	0.105566
6137.45	0.0109923	0	0.108165
6147.69	0.0101316	0	0.0829386
6155.9	0.0100677	0	0.0850151
6164.13	0.0105971	0	0.0921455
6172.38	0.0117548	0	0.0985859
6180.64	0.0121101	0	0.0926737
6188.92	0.0102802	0	0.0923127
6197.21	0.0119772	0	0.0860688
6205.52	0.0087348	0	0.0837971
6213.85	0.011387	0	0.0912819
6222.2	0.0104901	0	0.0839923
6230.56	0.00959658	0	0.0780621
6238.94	0.00903845	0	0.0787719
6247.34	0.00972347	0	0.10786
6257.85	0.0107843	0	0.0991705
6268.4	0.00802652	0	0.0796187
6276.85	0.0108048	0	0.0850259
6285.33	0.00926506	0	0.079101
6293.82	0.00936886	0	0.0843228
6302.33	0.0104531	0	0.0865753
6310.85	0.00986015	0	0.0931728
6319.39	0.0119551	0	0.091638
6327.95	0.00945569	0	0.0809988
6336.53	0.00943615	0	0.112795
6347.27	0.0115529	0	0.137306
6358.05	0.0139426	0	0.116154
6366.69	0.012948	0	0.115771
6375.34	0.0138043	0	0.111108
6384.01	0.0118143	0	0.11263
6392.7	0.0141075	0	0.117371
6401.41	0.0128434	0	0.11961
6410.14	0.0145681	0	0.124479
6418.89	0.0139037	0	0.121893
6427.65	0.013913	0	0.111617
6436.43	0.0115124	0	0.130623
6447.43	0.012233	0	0.13278
6458.46	0.0118454	0	0.108135
6467.3	0.0126084	0	0.108671
6476.17	0.0119139	0	0.130251
6487.27	0.0115462	0	0.1298
6498.4	0.011776	0	0.0938938
6507.33	0.00926233	0	0.0891858
6516.27	0.0106786	0	0.0919662
6525.24	0.0098427	0	0.105857
6534.22	0.0137281	0	0.113716
6543.22	0.0115394	0	0.107769
6552.24	0.0123615	0	0.116484
6561.28	0.0134122	0	0.110755
6570.33	0.0110452	0	0.0977023
6579.41	0.010487	0	0.0904055
6588.5	0.00939542	0	0.0999522
6597.61	0.0125408	0	0.10798
6606.75	0.0111054	0	0.104824
6615.9	0.0118045	0	0.137426
6627.37	0.0121644	0	0.139566
6638.86	0.0121206	0	0.112827
6648.08	0.0123591	0	0.121682
6657.31	0.0139876	0	0.127957
6666.57	0.0136579	0	0.11841
6675.85	0.0118696	0	0.14581
6687.47	0.0132203	0	0.149937
6699.12	0.0125155	0	0.11387
6708.47	0.0118574	0	0.126896
6717.83	0.0152455	0	0.135271
6727.22	0.0135846	0	0.127764
6736.62	0.0135935	0	0.127084
6746.04	0.0133796	0	0.132989
6755.48	0.014787	0	0.173018
6767.32	0.0144537	0	0.180522
6779.18	0.0159885	0	0.139784
6788.69	0.0133995	0	0.126389
6798.22	0.0131166	0	0.115445
6807.78	0.0110528	0	0.116985
6817.35	0.0133877	0	0.115951
6826.94	0.0107889	0	0.101367
6836.56	0.0102963	0	0.109672
6846.19	0.0124738	0	0.118222
6855.85	0.0120155	0	0.115262
6865.52	0.0118113	0	0.108296
6875.21	0.0105317	0	0.130985
6887.36	0.0110279	0	0.136811
6899.54	0.0114389	0	0.117001
6909.31	0.0125171	0	0.112308
6919.1	0.010431	0	0.099087
6928.91	0.00977226	0	0.105683
6938.74	0.0117299	0	0.114572
6948.59	0.0115288	0	0.101697
6958.46	0.00907636	0	0.0959708
6968.36	0.0103215	0	0.0954448
6978.27	0.00893305	0	0.100471
6988.21	0.0112906	0	0.109698
6998.16	0.0107438	0	0.113
7008.14	0.0119038	0	0.117858
7018.14	0.0116701	0	0.106926
7028.16	0.00967029	0	0.103772
7038.2	0.0109972	0	0.114396
7048.27	0.0117321	0	0.109515
7058.36	0.00998628	0	0.112814
7068.46	0.0123355	0	0.112656
7078.59	0.00990878	0	0.110198
7088.74	0.011803	0	0.113532
7098.92	0.010515	0	0.115595
7109.11	0.0121618	0	0.12169
7119.33	0.0116593	0	0.114561
7129.57	0.0107181	0	0.126544
7139.83	0.0139446	0	0.130219
7150.11	0.0113825	0	0.125508
7160.42	0.0129739	0	0.130393
7170.75	0.0122741	0	0.123602
7181.1	0.0116081	0	0.124447
7191.47	0.0123887	0	0.134731
7201.87	0.013531	0	0.134217
7212.29	0.0122353	0	0.12222
7222.73	0.0111763	0	0.12653
7233.19	0.01301	0	0.136638
7243.68	0.0130486	0	0.150539
7254.19	0.0155982	0	0.147245
7264.72	0.012366	0	0.138016
7275.27	0.0137857	0	0.150911
7285.85	0.0147419	0	0.144993
7296.45	0.0126127	0	0.129855
7307.08	0.0118328	0	0.121169
7317.73	0.0109263	0	0.114205
7328.4	0.0104784	0	0.113171
7339.09	0.010685	0	0.114905
7349.81	0.0107564	0	0.114543
7360.55	0.0105717	0	0.112465
7371.32	0.0103229	0	0.11056
7382.1	0.0101721	0	0.0991008
7392.92	0.00815783	0	0.103928
7403.75	0.0110242	0	0.106404
7414.61	0.00856964	0	0.0992459
7425.5	0.00966739	0	0.100127
7436.41	0.0086911	0	0.1102
7447.34	0.011468	0	0.117011
7458.3	0.00989021	0	0.123062
7469.28	0.0125234	0	0.130028
7480.28	0.0111072	0	0.138683
7491.31	0.0140416	0	0.142026
7502.37	0.0116553	0	0.14356
7513.44	0.0142627	0	0.159588
7524.55	0.0144816	0	0.152983
7535.68	0.0130135	0	0.134737
7546.83	0.0111482	0	0.134704
7558.01	0.0129556	0	0.14635
7569.21	0.0131759	0	0.135974
7580.44	0.0110424	0	0.125676
7591.69	0.011296	0	0.125334
7602.97	0.0109323	0	0.129666
7614.27	0.0120133	0	0.140625
7625.6	0.0128145	0	0.145856
7636.95	0.0128779	0	0.141858
7648.33	0.0120554	0	0.142368
7659.73	0.0129126	0	0.160602
7671.16	0.0151916	0	0.178875
7682.62	0.0160366	0	0.185817
7694.1	0.0163329	0	0.191536
7705.6	0.0169603	0	0.171787
7717.14	0.0128276	0	0.159379
7728.7	0.0147514	0	0.166704
7740.28	0.0140279	0	0.156779
7751.89	0.0129797	0	0.142907
7763.53	0.011579	0	0.136795
7775.19	0.0118789	0	0.132979
7786.88	0.010872	0	0.139389
7798.6	0.0129227	0	0.148787
7810.34	0.01242	0	0.154686
7822.11	0.0138671	0	0.158012
7833.9	0.0129237	0	0.15175
7845.73	0.0127467	0	0.14116
7857.58	0.0110778	0	0.138369
7869.45	0.0122225	0	0.148593
7881.36	0.0127469	0	0.147731
7893.29	0.0120194	0	0.150336
7905.24	0.0131246	0	0.159901
7917.23	0.013559	0	0.157131
7929.24	0.0126033	0	0.163884
7941.28	0.0146222	0	0.166534
7953.35	0.0129771	0	0.159701
7965.44	0.0134351	0	0.171732
7977.57	0.0148942	0	0.156629
7989.72	0.0108882	0	0.148947
8001.89	0.0135735	0	0.15403
8014.1	0.011665	0	0.153981
8026.33	0.0135097	0	0.155053
8038.6	0.0117802	0	0.146695
8050.89	0.012092	0	0.14218
8063.2	0.0109947	0	0.13873
8075.55	0.0114753	0	0.13836
8087.92	0.0108878	0	0.148258
8100.33	0.013017	0	0.156089
8112.76	0.0120938	0	0.141497
8125.22	0.0106167	0	0.134879
8137.71	0.0109813	0	0.13522
8150.23	0.0106228	0	0.140095
8162.78	0.0117067	0	0.142539
8175.35	0.0109599	0	0.14338
8187.96	0.0117899	0	0.145314
8200.59	0.0112118	0	0.136963
8213.26	0.0104185	0	0.144072
8225.95	0.0122825	0	0.159564
8238.67	0.0128003	0	0.151063
8251.43	0.0108903	0	0.144952
8264.21	0.0117886	0	0.153808
8277.02	0.0122232	0	0.178313
8289.86	0.015547	0	0.183061
8302.74	0.0128941	0	0.159731
8315.64	0.0118685	0	0.141844
8328.57	0.0100684	0	0.142327
8341.53	0.0118923	0	0.161987
8354.52	0.0130421	0	0.174187
8367.55	0.0137045	0	0.173994
8380.6	0.0129552	0	0.161485
8393.69	0.0117292	0	0.174655
8406.8	0.0149052	0	0.191347
8419.94	0.0142103	0	0.187219
8433.12	0.0142035	0	0.187549
8446.33	0.0141957	0	0.192055
8459.57	0.0148179	0	0.188232
8472.84	0.0135538	0	0.17053
8486.14	0.0120859	0	0.169477
8499.48	0.0133344	0	0.171891
8512.84	0.012392	0	0.156765
8526.23	0.0110144	0	0.155197
8539.66	0.012101	0	0.153817
8553.12	0.0107579	0	0.15435
8566.61	0.0121223	0	0.172256
8580.14	0.0133518	0	0.185436
8593.69	0.0140107	0	0.201096
8607.28	0.0155883	0	0.193808
8620.9	0.0128731	0	0.175902
8634.55	0.0128944	0	0.182325
8648.23	0.0137515	0	0.19951
8661.95	0.0153379	0	0.203377
8675.7	0.014242	0	0.208369
8689.48	0.0159958	0	0.225264
8703.3	0.0166109	0	0.232524
8717.15	0.0169738	0	0.229446
8731.03	0.0160828	0	0.219712
8744.95	0.0154942	0	0.234608
8758.89	0.0181462	0	0.25447
8772.88	0.0182508	0	0.249582
8786.89	0.0173656	0	0.231689
8800.94	0.0156197	0	0.210178
8815.02	0.0142246	0	0.204372
8829.14	0.0147315	0	0.234618
8843.29	0.0184253	0	0.234997
8857.48	0.0147103	0	0.207335
8871.69	0.0144548	0	0.217611
8885.95	0.0160763	0	0.238441
8900.24	0.0173	0	0.240534
8914.56	0.0162894	0	0.232012
8928.92	0.0160332	0	0.235177
8943.31	0.0166462	0	0.244896
8957.74	0.0173036	0	0.236203
8972.2	0.015364	0	0.238761
8986.69	0.0175776	0	0.253775
9001.23	0.017344	0	0.257705
9015.79	0.0180404	0	0.257923
9030.4	0.0172842	0	0.243514
9045.03	0.015985	0	0.240347
9059.71	0.0167755	0	0.246644
9074.42	0.0167564	0	0.242789
9089.16	0.0161753	0	0.230637
9103.94	0.0150319	0	0.216934
9118.76	0.0142459	0	0.218793
9133.62	0.0152151	0	0.222992
9148.51	0.0147347	0	0.236883
9163.44	0.017002	0	0.264133
9178.4	0.0183051	0	0.266643
9193.4	0.0172425	0	0.260171
9208.44	0.0173616	0	0.262798
9223.51	0.0175038	0	0.256711
9238.62	0.0164729	0	0.234119
9253.77	0.014438	0	0.22489
9268.96	0.0151801	0	0.226461
9284.18	0.0145724	0	0.24277
9299.44	0.0172433	0	0.256367
9314.74	0.0162708	0	0.246985
9330.08	0.0159368	0	0.243497
9345.45	0.0157397	0	0.233412
9360.86	0.01455	0	0.228359
9376.31	0.0150092	0	0.245739
9391.8	0.0167195	0	0.259116
9407.33	0.0166566	0	0.249085
9422.9	0.0153451	0	0.248861
9438.5	0.0165519	0	0.246293
9454.15	0.0149352	0	0.237929
9469.83	0.015407	0	0.223528
9485.55	0.013028	0	0.193117
9501.31	0.0114762	0	0.189073
9517.11	0.0124586	0	0.21516
9532.95	0.0147064	0	0.23462
9548.83	0.0148445	0	0.234812
9564.75	0.0146545	0	0.217776
9580.71	0.0126374	0	0.228672
9596.71	0.0159484	0	0.261744
9612.75	0.016688	0	0.27025
9628.83	0.0169273	0	0.263669
9644.95	0.015786	0	0.250971
9661.11	0.0152728	0	0.240563
9677.31	0.0144208	0	0.224904
9693.56	0.0132733	0	0.212723
9709.84	0.0128549	0	0.217217
9726.16	0.0137584	0	0.218302
9742.53	0.0129174	0	0.234931
9758.94	0.0157204	0	0.261005
9775.38	0.0160185	0	0.272523
9791.88	0.0170306	0	0.275088
9808.41	0.0162529	0	0.269373
9824.98	0.0162527	0	0.272359
9841.6	0.0165261	0	0.282566
9858.25	0.0174015	0	0.294092
9874.96	0.0178148	0	0.28518
9891.7	0.0162528	0	0.26782
9908.49	0.0156552	0	0.277865
9925.31	0.017369	0	0.301885
9942.19	0.0184143	0	0.317871
9959.1	0.0191679	0	0.308991
9976.06	0.0172761	0	0.304802
9993.06	0.0185788	0	0.319999
10010.1	0.0189599	0	0.343896
10027.2	0.021309	0	0.341669
10044.3	0.0185591	0	0.311143
10061.5	0.0176835	0	0.327197
10078.7	0.0203184	0	0.36624
10096	0.0220951	0	0.376419
10113.3	0.0213964	0	0.358308
10130.7	0.0198832	0	0.372896
10148	0.023003	0	0.401592
10165.5	0.0230248	0	0.39939
10183	0.0226459	0	0.402896
10200.5	0.0233205	0	0.395561
10218.1	0.0216807	0	0.375141
10235.7	0.0208764	0	0.369099
10253.4	0.0209005	0	0.373862
10271.1	0.0212962	0	0.378785
10288.9	0.0213598	0	0.389816
10306.7	0.0224152	0	0.383456
10324.5	0.0205491	0	0.353991
10342.4	0.019003	0	0.362524
10360.4	0.0213896	0	0.381218
10378.4	0.0209679	0	0.39564
10396.4	0.0228946	0	0.417612
10414.5	0.0232758	0	0.41351
10432.7	0.0223152	0	0.407078
10450.8	0.0224679	0	0.383716
10469.1	0.0196293	0	0.343075
10487.4	0.0179062	0	0.323457
10505.7	0.0173864	0	0.330235
10524	0.0185673	0	0.341929
10542.5	0.0185384	0	0.370929
10561	0.0216272	0	0.365988
10579.5	0.0178964	0	0.356202
10598	0.0204668	0	0.362538
10616.7	0.018474	0	0.347068
10635.3	0.0187053	0	0.337029
10654	0.017302	0	0.323803
10672.8	0.0172001	0	0.332486
10691.6	0.0181519	0	0.35822
10710.5	0.0198152	0	0.368838
10729.4	0.019174	0	0.35596
10748.4	0.0183745	0	0.348848
10767.4	0.0183077	0	0.340659
10786.5	0.0174195	0	0.368207
10805.6	0.0210958	0	0.397624
10824.8	0.0203881	0	0.396016
10844	0.0208206	0	0.401383
10863.2	0.0208382	0	0.39636
10882.6	0.0201716	0	0.381702
10902	0.01924	0	0.369168
10921.4	0.0187598	0	0.35419
10940.9	0.0176047	0	0.340931
10960.4	0.0173089	0	0.346441
10980	0.0180784	0	0.343819
10999.6	0.0169337	0	0.347029
11019.3	0.0183155	0	0.386734
11039	0.0208673	0	0.427338
11058.8	0.0223199	0	0.444889
11078.7	0.0225051	0	0.438799
11098.6	0.0215731	0	0.437265
11118.5	0.0222629	0	0.423347
11138.5	0.0200507	0	0.405874
11158.6	0.0203952	0	0.427159
11178.7	0.0220659	0	0.427294
11198.9	0.0203034	0	0.409823
11219.1	0.020213	0	0.401908
11239.4	0.019423	0	0.408403
11259.8	0.0207346	0	0.432098
11280.1	0.0216487	0	0.439508
11300.6	0.0213349	0	0.462104
11321.1	0.0237484	0	0.489336
11341.7	0.0238524	0	0.484221
11362.3	0.0231137	0	0.474508
11383	0.022799	0	0.450984
11403.7	0.0207113	0	0.442848
11424.5	0.0218907	0	0.462165
11445.3	0.0224629	0	0.48081
11466.2	0.0235476	0	0.49878
11487.2	0.0240458	0	0.50017
11508.2	0.0235668	0	0.50715
11529.2	0.0245728	0	0.487503
11550.4	0.0215486	0	0.456472
11571.6	0.0215555	0	0.468514
11592.8	0.0225399	0	0.492003
11614.1	0.0236359	0	0.508335
11635.5	0.023961	0	0.528047
11656.9	0.0253201	0	0.560644
11678.4	0.0268814	0	0.603054
11699.9	0.0291125	0	0.597869
11721.5	0.0262201	0	0.554822
11743.2	0.02501	0	0.538986
11764.9	0.0246204	0	0.542263
11786.7	0.0251742	0	0.536623
11808.6	0.0239446	0	0.530246
11830.5	0.0244797	0	0.513801
11852.4	0.0222932	0	0.502412
11874.5	0.0233184	0	0.542945
11896.5	0.0258614	0	0.589895
11918.7	0.0274023	0	0.581488
11940.9	0.0249369	0	0.544677
11963.2	0.0239789	0	0.519144
11985.5	0.0224977	0	0.499601
12007.9	0.0221095	0	0.526415
12030.4	0.0247663	0	0.552863
12052.9	0.0243117	0	0.565886
12075.5	0.0258111	0	0.559587
12098.1	0.0235788	0	0.5316
12120.9	0.0232376	0	0.487998
12143.6	0.0196068	0	0.464911
12166.5	0.0210856	0	0.489147
12189.4	0.021616	0	0.523124
12212.4	0.0239126	0	0.552242
12235.4	0.0240251	0	0.523322
12258.5	0.0212842	0	0.452363
12281.7	0.0177632	0	0.411009
12304.9	0.0176229	0	0.424264
12328.2	0.018779	0	0.453011
12351.6	0.0199897	0	0.468722
12375	0.0200208	0	0.467247
12398.5	0.0197281	0	0.474524
12422.1	0.0205541	0	0.505855
12445.7	0.0222424	0	0.518647
12469.5	0.0215068	0	0.502678
12493.2	0.0207883	0	0.503569
12517.1	0.0214574	0	0.524233
12541	0.0224114	0	0.481287
12564.9	0.0177293	0	0.413458
12589	0.0166539	0	0.419162
12613.1	0.0181169	0	0.461226
12637.3	0.0200167	0	0.52755
12661.5	0.0234926	0	0.574572
12685.9	0.023739	0	0.568628
12710.3	0.0228889	0	0.544886
12734.7	0.0216461	0	0.514259
12759.3	0.0202829	0	0.483169
12783.9	0.0189832	0	0.459308
12808.5	0.0182379	0	0.508857
12833.3	0.0228819	0	0.538499
12858.1	0.0205104	0	0.548832
12883	0.0235725	0	0.593761
12908	0.0240045	0	0.601409
12933	0.0240313	0	0.578085
12958.1	0.0220129	0	0.565147
12983.3	0.0228578	0	0.580731
13008.6	0.0231224	0	0.598871
13033.9	0.0241631	0	0.592097
13059.3	0.0224403	0	0.602871
13084.8	0.0248808	0	0.632873
13110.4	0.0246592	0	0.630205
13136	0.024518	0	0.610183
13161.7	0.0229487	0	0.599578
13187.5	0.0235664	0	0.591186
13213.3	0.0221557	0	0.601993
13239.3	0.0242586	0	0.634725
13265.3	0.0245476	0	0.632724
13291.4	0.0239555	0	0.641028
13317.5	0.0250527	0	0.680527
13343.8	0.0268167	0	0.696459
13370.1	0.0261057	0	0.694909
13396.5	0.0265389	0	0.694869
13423	0.0259635	0	0.685267
13449.5	0.0256379	0	0.651205
13476.1	0.0232697	0	0.584908
13502.9	0.0205108	0	0.561138
13529.7	0.0213807	0	0.621545
13556.5	0.0248824	0	0.712599
13583.5	0.0280006	0	0.736428
13610.5	0.0264689	0	0.694804
13637.6	0.0247893	0	0.627611
13664.8	0.0213586	0	0.619393
13692.1	0.0240681	0	0.68633
13719.5	0.0261022	0	0.718979
13746.9	0.0263015	0	0.724916
13774.4	0.0263622	0	0.671062
13802	0.0222479	0	0.608125
13829.7	0.0216918	0	0.636744
13857.5	0.0241501	0	0.745267
13885.4	0.0293699	0	0.797107
13913.3	0.0276681	0	0.763173
13941.3	0.0268054	0	0.721485
13969.4	0.0245276	0	0.666351
13997.6	0.0227313	0	0.632311
14025.9	0.0219866	0	0.634555
14054.3	0.0227634	0	0.670811
14082.7	0.0243772	0	0.707096
14111.3	0.0251914	0	0.69219
14139.9	0.0231627	0	0.656003
14168.6	0.0225358	0	0.643081
14197.4	0.022107	0	0.657467
14226.3	0.0234081	0	0.710396
14255.3	0.0256354	0	0.731597
14284.3	0.0246981	0	0.678963
14313.5	0.021886	0	0.599271
14342.7	0.0190898	0	0.584392
14372.1	0.0207461	0	0.666837
14401.5	0.0245861	0	0.762653
14431	0.0270842	0	0.80845
14460.6	0.0275409	0	0.754436
14490.3	0.0232629	0	0.632232
14520.1	0.019183	0	0.552179
14550	0.0177768	0	0.574807
14580	0.0205692	0	0.660195
14610	0.0233559	0	0.76736
14640.2	0.02753	0	0.820475
14670.5	0.0266983	0	0.771156
14700.8	0.0241359	0	0.700937
14731.2	0.0219178	0	0.669533
14761.8	0.0219285	0	0.687286
14792.4	0.0229482	0	0.743131
14823.1	0.025417	0	0.799997
14854	0.0264971	0	0.801714
14884.9	0.0253603	0	0.703755
14915.9	0.020014	0	0.581749
14947	0.0173855	0	0.541731
14978.2	0.0173298	0	0.588412
15009.5	0.0202564	0	0.665111
15040.9	0.0220938	0	0.687068
15072.4	0.0215295	0	0.697182
15104	0.022582	0	0.66562
15135.7	0.0194129	0	0.603716
15167.5	0.0185447	0	0.647174
15199.5	0.0220305	0	0.723715
15231.5	0.0231876	0	0.718921
15263.6	0.021591	0	0.669712
15295.8	0.0199931	0	0.607835
15328.1	0.0176321	0	0.59118
15360.5	0.0188493	0	0.62466
15393	0.0195677	0	0.692805
15425.6	0.0229096	0	0.723433
15458.4	0.02131	0	0.707517
15491.2	0.0217919	0	0.701191
15524.1	0.0207949	0	0.667589
15557.2	0.019616	0	0.650431
15590.3	0.0196375	0	0.665248
15623.5	0.0203774	0	0.669698
15656.9	0.0197724	0	0.667816
15690.4	0.020133	0	0.725782
15724	0.0231069	0	0.81654
15757.6	0.0253812	0	0.877261
15791.4	0.0265431	0	0.801518
15825.3	0.020758	0	0.678805
15859.3	0.0191599	0	0.654207
15893.4	0.0191988	0	0.731751
15927.7	0.0235562	0	0.854123
15962	0.0261889	0	0.88227
15996.4	0.0250463	0	0.818604
16031	0.0223266	0	0.729466
16065.7	0.0197418	0	0.717576
16100.5	0.0215219	0	0.799684
16135.4	0.0243053	0	0.846256
16170.4	0.0240384	0	0.841542
16205.5	0.0238717	0	0.840191
16240.7	0.0238122	0	0.90681
16276.1	0.0274925	0	0.947409
16311.6	0.0259279	0	0.879287
16347.1	0.0234842	0	0.783429
16382.9	0.0204054	0	0.71949
16418.7	0.0197559	0	0.737137
16454.6	0.0212646	0	0.790291
16490.7	0.0225796	0	0.839903
16526.8	0.0238495	0	0.852292
16563.1	0.0231216	0	0.799757
16599.6	0.0207969	0	0.752024
16636.1	0.0203761	0	0.768652
16672.8	0.021558	0	0.832507
16709.5	0.0237115	0	0.932688
16746.4	0.0268407	0	0.962531
16783.5	0.0251599	0	0.847398
16820.6	0.0204727	0	0.705017
16857.9	0.0173501	0	0.707996
16895.3	0.0205208	0	0.82238
16932.8	0.0233278	0	0.889697
16970.4	0.0239337	0	0.847607
17008.2	0.0209607	0	0.770359
17046.1	0.0196915	0	0.774127
17084.1	0.0210306	0	0.837925
17122.2	0.0228973	0	0.894921
17160.5	0.0238715	0	0.87533
17198.9	0.0217068	0	0.802874
17237.5	0.0199577	0	0.768342
17276.1	0.019791	0	0.839803
17314.9	0.0234978	0	0.957595
17353.8	0.0257106	0	0.971178
17392.9	0.0240169	0	0.888634
17432.1	0.0213331	0	0.829571
17471.4	0.0208628	0	0.868179
17510.9	0.0231402	0	0.931353
17550.5	0.0239216	0	0.911487
17590.2	0.0219624	0	0.864548
17630	0.0214168	0	0.892808
17670	0.0232347	0	0.973759
17710.2	0.0252834	0	0.987572
17750.4	0.0237763	0	0.878687
17790.8	0.0197122	0	0.795132
17831.4	0.0195148	0	0.867584
17872.1	0.0231393	0	1.01673
17912.9	0.0266638	0	1.08113
17953.9	0.0261255	0	0.949981
17995	0.0201023	0	0.789627
18036.2	0.0181827	0	0.79516
18077.6	0.0202494	0	0.894985
18119.1	0.0228513	0	0.958218
18160.8	0.0231395	0	0.967745
18202.6	0.0231419	0	0.964875
18244.6	0.0228483	0	0.984754
18286.7	0.0239222	0	1.02095
18328.9	0.0244069	0	1.01759
18371.3	0.0235928	0	0.991568
18413.9	0.0230144	0	0.951359
18456.6	0.0215458	0	0.908245
18499.4	0.020856	0	0.919306
18542.4	0.0219124	0	0.954048
18585.5	0.022318	0	0.978039
18628.8	0.0228571	0	0.981519
18672.3	0.0223222	0	1.01622
18715.9	0.0243041	0	1.09839
18759.6	0.025908	0	1.12074
18803.5	0.0251393	0	1.01724
18847.6	0.021036	0	0.91364
18891.8	0.0202865	0	0.93997
18936.2	0.0220831	0	1.02736
18980.7	0.0240695	0	1.0932
19025.4	0.0248545	0	1.1125
19070.2	0.0247665	0	1.1089
19115.2	0.0245179	0	1.12831
19160.4	0.0254515	0	1.12824
19205.7	0.0243383	0	1.0501
19251.2	0.0218404	0	1.01327
19296.9	0.0225525	0	1.10692
19342.7	0.0257739	0	1.21378
19388.6	0.0270336	0	1.22093
19434.8	0.0259007	0	1.18941
19481.1	0.0254778	0	1.22625
19527.5	0.027298	0	1.28571
19574.2	0.0278471	0	1.28646
19621	0.0271413	0	1.24336
19667.9	0.0258013	0	1.2082
19715.1	0.0254587	0	1.22053
19762.4	0.0261382	0	1.19693
19809.8	0.0242905	0	1.18916
19857.5	0.0256216	0	1.2995
19905.3	0.028728	0	1.44533
19953.3	0.0315066	0	1.51068
20001.5	0.0312161	0	1.41069
20049.8	0.0271493	0	1.21845
20098.3	0.0230756	0	1.15513
20147	0.0243727	0	1.22458
20195.9	0.0257328	0	1.31547
20245	0.0279161	0	1.36801
20294.2	0.02766	0	1.3503
20343.6	0.0269969	0	1.34342
20393.2	0.0271842	0	1.43792
20443	0.0305984	0	1.51159
20492.9	0.0299257	0	1.38272
20543	0.0252287	0	1.28104
20593.4	0.025687	0	1.32698
20643.9	0.0268564	0	1.34205
20694.6	0.0260947	0	1.36217
20745.4	0.0274497	0	1.4501
20796.5	0.0293392	0	1.57056
20847.8	0.0319511	0	1.64363
20899.2	0.0319412	0	1.56748
20950.8	0.0287666	0	1.42593
21002.7	0.0262569	0	1.39454
21054.7	0.0273586	0	1.48039
21106.9	0.0293505	0	1.52064
21159.3	0.028678	0	1.59996
21211.9	0.0321454	0	1.69549
21264.7	0.0320778	0	1.70357
21317.7	0.032208	0	1.65733
21370.9	0.0300978	0	1.54753
21424.3	0.027862	0	1.58603
21477.9	0.0313292	0	1.64685
21531.7	0.0298919	0	1.63271
21585.7	0.0305676	0	1.67827
21639.9	0.0313612	0	1.86424
21694.3	0.0371646	0	2.00427
21749	0.0362251	0	1.94709
21803.8	0.0348107	0	1.83577
21858.8	0.0319081	0	1.68262
21914	0.0290121	0	1.54322
21969.5	0.0266497	0	1.60152
22025.2	0.0309071	0	1.90958
22081	0.0374385	0	2.13722
22137.1	0.0387819	0	2.17702
22193.4	0.0385546	0	2.05302
22249.9	0.0341057	0	1.86405
22306.7	0.0316109	0	1.75167
22363.6	0.0299052	0	1.80735
22420.8	0.033322	0	1.93815
22478.2	0.0342329	0	1.97811
22535.8	0.0344513	0	2.10605
22593.6	0.0383845	0	2.25567
22651.6	0.0393302	0	2.1413
22709.9	0.0341531	0	1.93386
22768.4	0.0319619	0	1.88621
22827.1	0.0322824	0	1.8794
22886.1	0.0314694	0	1.95665
22945.3	0.034656	0	2.17272
23004.7	0.0384749	0	2.32714
23064.3	0.0395648	0	2.30611
23124.2	0.0374595	0	2.23797
23184.3	0.037003	0	2.13147
23244.7	0.033634	0	2.0897
23305.2	0.0353557	0	2.2103
23366.1	0.0373395	0	2.27028
23427.1	0.0370229	0	2.4716
23488.4	0.0436167	0	2.60094
23550	0.0409116	0	2.49125
23611.7	0.0397374	0	2.43787
23673.8	0.038878	0	2.34339
23736	0.0363874	0	2.15342
23798.5	0.0325109	0	2.16127
23861.3	0.0363523	0	2.57608
23924.3	0.0454151	0	2.90183
23987.6	0.046328	0	2.91514
24051.1	0.0454731	0	2.70618
24114.9	0.0394001	0	2.27792
24178.9	0.0317626	0	2.06983
24243.2	0.032648	0	2.45671
24307.7	0.0434936	0	3.01251
24372.5	0.0494995	0	3.12998
24437.5	0.0467335	0	2.99162
24502.8	0.0448794	0	2.76176
24568.4	0.0393592	0	2.50904
24634.2	0.036857	0	2.52822
24700.3	0.0396398	0	2.73384
24766.7	0.042742	0	2.87383
24833.3	0.0435204	0	3.07306
24900.2	0.0483362	0	3.08979
24967.4	0.043663	0	2.81459
25034.9	0.039794	0	2.81582
25102.6	0.0433665	0	2.8984
25170.6	0.0418805	0	2.94073
25238.9	0.0442568	0	3.04902
25307.4	0.0447006	0	3.11052
25376.2	0.0456822	0	3.24952
25445.4	0.0483431	0	3.32841
25514.8	0.0475903	0	3.2276
25584.5	0.045037	0	3.04484
25654.4	0.0420082	0	3.06469
25724.7	0.0452302	0	3.38699
25795.2	0.0508	0	3.68753
25866	0.0533235	0	3.78394
25937.2	0.0530715	0	3.65981
26008.6	0.0494154	0	3.40662
26080.3	0.0455823	0	3.13861
26152.3	0.0415893	0	3.22943
26224.6	0.0477326	0	3.78966
26297.2	0.0566371	0	4.13908
26370.2	0.0569024	0	3.96856
26443.4	0.0514985	0	3.37484
26516.9	0.0402965	0	3.03306
26590.7	0.0418668	0	3.33153
26664.9	0.0480046	0	3.72705
26739.3	0.0521177	0	3.7388
26814.1	0.0479038	0	3.60954
26889.2	0.0482482	0	3.52736
26964.6	0.0453283	0	3.16986
27040.3	0.0383974	0	2.94348
27116.3	0.039032	0	3.09917
27192.7	0.0421512	0	3.25015
27269.3	0.0426206	0	3.13659
27346.3	0.0388492	0	2.86484
27423.7	0.0352542	0	2.64194
27501.3	0.0327845	0	2.41355
27579.3	0.0291093	0	2.24413
27657.6	0.0281974	0	2.21959
27736.3	0.0282448	0	2.18475
27815.3	0.0270723	0	2.08173
27894.6	0.0254171	0	1.96107
27974.3	0.0238126	0	1.72576
28054.3	0.019326	0	1.46142
28134.6	0.0170503	0	1.4342
28215.3	0.0184936	0	1.54824
28296.4	0.0197109	0	1.58766
28377.8	0.0193028	0	1.50337
28459.5	0.0174769	0	1.30972
28541.6	0.0144286	0	1.2707
28624.1	0.0163911	0	1.51336
28706.9	0.0201546	0	1.82449
28790.1	0.0237192	0	2.06725
28873.6	0.0257663	0	2.14371
28957.5	0.0253413	0	2.10446
29041.8	0.0246044	0	2.29789
29126.4	0.0296935	0	2.8297
29211.4	0.0368798	0	3.40731
29296.8	0.0429355	0	3.60196
29382.6	0.0410656	0	3.21337
29468.7	0.0335425	0	2.92862
29555.2	0.0341634	0	3.19967
29642.1	0.0394769	0	3.42348
29729.4	0.0389804	0	3.22785
29817	0.0346559	0	2.97129
29905.1	0.032835	0	2.66156
29993.5	0.0273542	0	2.51883
30082.4	0.0293506	0	2.56572
30171.6	0.0281575	0	2.56132
30261.2	0.0289894	0	2.71147
30351.3	0.0312453	0	2.88939
30441.7	0.0326581	0	3.0171
30532.5	0.0337686	0	3.10332
30623.8	0.0342568	0	3.26827
30715.5	0.037056	0	3.3443
30807.5	0.0355908	0	3.401
30900	0.0379603	0	3.58895
30992.9	0.0393046	0	3.65471
31086.2	0.0390218	0	3.72561
31180	0.0404665	0	3.8956
31274.1	0.042269	0	4.04803
31368.7	0.0433131	0	4.12242
31463.8	0.0434563	0	4.14254
31559.2	0.0433347	0	4.12419
31655.1	0.0426843	0	4.07164
31751.4	0.0418508	0	4.193
31848.2	0.0448083	0	4.3221
31945.4	0.0441145	0	3.97389
32043.1	0.0372676	0	3.67898
32141.2	0.0377295	0	3.61673
32239.7	0.0356619	0	3.36621
32338.8	0.0323286	0	3.19451
32438.2	0.0319021	0	2.98468
32538.2	0.0278334	0	2.71449
32638.5	0.0262455	0	2.51837
32739.4	0.0236925	0	2.38286
32840.7	0.0233391	0	2.27726
32942.5	0.0214007	0	2.05058
33044.8	0.0186966	0	1.88986
33147.6	0.0180889	0	1.69425
33250.8	0.0147359	0	1.58523
33354.5	0.0158345	0	1.48267
33458.7	0.0126236	0	1.34248
33563.4	0.0130209	0	1.27243
33668.6	0.0111745	0	1.15668
33774.3	0.0107178	0	1.12395
33880.4	0.0104529	0	1.1672
33987.1	0.0114294	0	1.2234
34094.3	0.0113994	0	1.14738
34202	0.00990957	0	1.14205
34310.2	0.0112005	0	1.45087
34418.9	0.0154896	0	1.58145
34528.1	0.0134668	0	1.36243
34637.9	0.0113589	0	1.23631
34748.2	0.0110624	0	1.29832
34859	0.012373	0	1.33921
34970.3	0.0116832	0	1.1378
35082.2	0.00865634	0	0.689807
35194.6	0.0036178	0	0.251806
35307.6	0.000840902	0	0.0723349
35421.1	0.000433721	0	0.0488251
35535.1	0.000422484	0	0.0434504
35649.7	0.000335813	0	0.0349335
35764.8	0.000270934	0	0.0288409
35880.6	0.000227569	0	0.0251864
35996.8	0.000205671	0	0.0192931
36113.7	0.000124577	0	0.013553
36231.1	0.000106269	0	0.0151052
36349.1	0.000149794	0	0.0154622
36467.6	0.000111039	0	0.0130277
36586.8	0.000107656	0	0.0149375
36706.5	0.000141864	0	0.0166803
36826.8	0.000135401	0	0.0159829
36947.7	0.000128976	0	0.0144181
37069.2	0.00010836	0	0.0149337
37191.3	0.000136235	0	0.0192785
37314.1	0.000177977	0	0.0199821
37437.4	0.000146092	0	0.014769
37561.3	9.22515e-05	0	0.0107671
37685.8	8.0644e-05	0	0.01059
37811	8.85666e-05	0	0.0123323
37936.8	0.000107496	0	0.013728
38063.2	0.000109684	0	0.0126873
38190.3	9.00215e-05	0	0.0137214
38318	0.000124895	0	0.014948
38446.3	0.000108049	0	0.0126868
38575.3	8.86766e-05	0	0.0125086
38704.9	0.000104297	0	0.0130293
38835.2	9.5723e-05	0	0.0116438
38966.2	8.21128e-05	0	0.0130278
39097.8	0.000115864	0	0.0158064
39230.1	0.00012312	0	0.0142496
39363	9.12399e-05	0	0.0118145
39496.7	8.55841e-05	0	0.0137182
39631	0.000118692	0	0.0170179
39765.9	0.000133443	0	0.016503
39901.6	0.000109802	0	0.0139028
40038	9.40815e-05	0	0.0132085
[truncated: 178 more rows]

## Sheet: 149.154-90
107.832	0.017088	0	0.0684348
112.835	0.0102723	0	0.0507583							WL / nm	149.154
117.834	0.0100322	0	0.0547659							cm-1	67044.8
122.834	0.0118745	0	0.0720446								60696
127.831	0.0169646	0	0.0742188								6348.8
132.834	0.0127045	0	0.0648198							Length	2235
137.835	0.0132188	0	0.0708576							Threshold	1080
142.826	0.015176	0	0.0638842							<E_T(3)	338.778
147.825	0.0103783	0	0.0619133							>E_T(3)	611.191
152.831	0.0143574	0	0.0743461							gamma	0.782996
157.828	0.0154019	0	0.0608225
162.828	0.00892809	0	0.0528124
167.832	0.0121792	0	0.0690482
172.828	0.0154639	0	0.0601163
177.834	0.00855189	0	0.0472996
182.839	0.0103471	0	0.0536322
187.833	0.0111345	0	0.0609353
192.82	0.0133022	0	0.0700447
197.809	0.0147775	0	0.064784
202.81	0.0111325	0	0.0704006
207.814	0.0170052	0	0.0817073
212.812	0.0156855	0	0.0714088
217.818	0.0128455	0	0.0736772
222.823	0.0165948	0	0.0743695
227.82	0.013172	0	0.0655857
232.824	0.0130434	0	0.0695961
237.827	0.0147745	0	0.0725259
242.824	0.014255	0	0.0688837
247.807	0.0133931	0	0.0852755
252.794	0.0208033	0	0.0954272
257.807	0.0172693	0	0.0818562
262.815	0.0154268	0	0.0657985
267.81	0.0109174	0	0.0716812
272.816	0.0177218	0	0.0740059
277.827	0.0118102	0	0.0728227
282.81	0.0174194	0	0.0834371
287.788	0.0161022	0	0.0666976
292.788	0.0105789	0	0.0623262
297.806	0.0142606	0	0.0820062
302.807	0.0185405	0	0.100203
307.784	0.0217233	0	0.109431
312.801	0.0218972	0	0.117329
317.822	0.0248428	0	0.114608
322.806	0.021145	0	0.131025
327.785	0.0314882	0	0.142851
332.791	0.0255782	0	0.140371
337.786	0.0306355	0	0.142605
342.763	0.0266622	0	0.151993
347.76	0.0341788	0	0.166285
352.773	0.0321586	0	0.147135
357.801	0.026371	0	0.119685
362.798	0.021524	0	0.100709
367.762	0.0190585	0	0.11658
372.773	0.027471	0	0.129761
377.787	0.0242883	0	0.122267
382.756	0.0249218	0	0.11059
387.767	0.0192118	0	0.103704
392.774	0.0222176	0	0.105073
397.772	0.0198241	0	0.0981271
402.76	0.0195251	0	0.101168
407.733	0.021156	0	0.0978439
412.74	0.0179291	0	0.096403
417.728	0.0207241	0	0.113269
422.747	0.0244176	0	0.125492
427.794	0.0253098	0	0.126266
432.763	0.0255136	0	0.112812
437.756	0.0196707	0	0.094368
442.772	0.0179553	0	0.0855964
447.755	0.0164014	0	0.0835944
452.757	0.0170223	0	0.0889962
457.778	0.0184301	0	0.0969548
462.757	0.0205138	0	0.0991728
467.751	0.019203	0	0.10062
472.758	0.0209902	0	0.11617
477.716	0.0258694	0	0.120709
482.745	0.0221347	0	0.112412
487.783	0.0224883	0	0.115359
492.766	0.0238155	0	0.114121
497.754	0.0219427	0	0.105399
502.745	0.0202904	0	0.130807
507.739	0.0320993	0	0.129153
512.733	0.0196239	0	0.0829809
517.726	0.0136116	0	0.0890963
522.717	0.022094	0	0.117195
527.704	0.0249061	0	0.114096
532.756	0.0202642	0	0.0989388
537.73	0.0195142	0	0.0979187
542.696	0.0199198	0	0.109542
547.725	0.0236485	0	0.113354
552.743	0.0215278	0	0.115881
557.749	0.0247707	0	0.12353
562.741	0.0247205	0	0.108441
567.717	0.0188653	0	0.103268
572.675	0.0227884	0	0.108841
577.693	0.0205928	0	0.112584
582.692	0.0244568	0	0.115618
587.668	0.0220049	0	0.119427
592.704	0.0254319	0	0.143116
597.715	0.0316807	0	0.160694
602.702	0.0327721	0	0.145366
607.745	0.0248717	0	0.127037
612.761	0.0257829	0	0.134856
617.748	0.0283046	0	0.124139
622.702	0.0218059	0	0.124414
627.712	0.0278624	0	0.135
632.777	0.0254457	0	0.139851
637.717	0.0311718	0	0.134097
642.711	0.0225328	0	0.129984
647.758	0.0289747	0	0.147968
652.674	0.03123	0	0.166116
657.641	0.0356565	0	0.158724
662.66	0.0275927	0	0.161102
667.636	0.0371628	0	0.202271
672.663	0.0433094	0	0.228456
677.644	0.0484198	0	0.23581
682.676	0.0452952	0	0.235514
687.76	0.0473628	0	0.236657
692.693	0.04858	0	0.252726
697.676	0.0528654	0	0.240041
702.707	0.0425422	0	0.185343
707.685	0.0319241	0	0.181213
712.712	0.0401789	0	0.197492
717.681	0.0393028	0	0.181132
722.592	0.034472	0	0.165562
727.657	0.0308989	0	0.169696
732.662	0.0369183	0	0.178912
737.604	0.0354836	0	0.173667
742.592	0.0341473	0	0.139541
747.627	0.0212802	0	0.126584
752.709	0.0285355	0	0.158639
757.725	0.0347238	0	0.158456
762.671	0.0293494	0	0.147723
767.662	0.0298441	0	0.135594
772.698	0.0240035	0	0.130375
777.662	0.028531	0	0.136752
782.669	0.0260868	0	0.139513
787.601	0.0304957	0	0.143409
792.575	0.0271573	0	0.133146
797.593	0.0259099	0	0.143839
802.532	0.0323457	0	0.158582
807.512	0.031333	0	0.156916
812.536	0.0311359	0	0.160158
817.603	0.0320801	0	0.144
822.585	0.0257244	0	0.137867
827.611	0.0291471	0	0.157707
832.678	0.0330966	0	0.163471
837.657	0.0325689	0	0.159358
842.677	0.0309139	0	0.173911
847.606	0.0396624	0	0.206079
852.574	0.0432883	0	0.200812
857.583	0.0368939	0	0.19371
862.496	0.0419606	0	0.200456
867.587	0.0367963	0	0.173099
872.719	0.0306649	0	0.142625
877.612	0.0276293	0	0.151569
882.544	0.0338341	0	0.166206
887.657	0.031179	0	0.161054
892.667	0.0331116	0	0.158551
897.572	0.0315356	0	0.157259
902.515	0.0320971	0	0.159153
907.495	0.0318119	0	0.177631
912.514	0.0389758	0	0.185595
917.572	0.0344166	0	0.188509
922.518	0.0418101	0	0.196124
927.501	0.0368994	0	0.164909
932.522	0.0287922	0	0.164699
937.581	0.0363179	0	0.201909
942.678	0.0429135	0	0.210339
947.658	0.0415617	0	0.206253
952.674	0.0406746	0	0.197328
957.569	0.0399531	0	0.193699
962.499	0.0386233	0	0.174056
967.625	0.0292836	0	0.132578
972.627	0.0237253	0	0.120678
977.503	0.0257786	0	0.149546
982.577	0.0331696	0	0.188003
987.687	0.0404042	0	0.214352
992.668	0.04566	0	0.228845
997.684	0.0455842	0	0.22601
1002.57	0.0469934	0	0.252327
1007.48	0.0556619	0	0.304953
1012.6	0.0634372	0	0.318113
1017.59	0.0641908	0	0.35045
1022.43	0.080444	0	0.391645
1027.49	0.0745707	0	0.335533
1032.58	0.0573214	0	0.301392
1037.52	0.0645765	0	0.310343
1042.5	0.0600842	0	0.290235
1047.51	0.0557088	0	0.269213
1052.56	0.0509948	0	0.254175
1057.64	0.0490742	0	0.236325
1062.57	0.0467785	0	0.210175
1067.53	0.037901	0	0.198361
1072.53	0.0415069	0	0.207824
1077.56	0.0411433	0	0.233573
1082.62	0.0511597	0	0.269869
1087.53	0.0588562	0	0.282019
1092.46	0.055391	0	0.277361
1097.43	0.0562455	0	0.291766
1102.43	0.060461	0	0.313171
1107.46	0.0640108	0	0.311412
1112.53	0.0589797	0	0.268101
1117.43	0.0504494	0	0.240974
1122.36	0.0472889	0	0.24695
1127.52	0.0484281	0	0.239657
1132.51	0.0475881	0	0.235243
1137.54	0.046041	0	0.233494
1142.59	0.0463404	0	0.227007
1147.47	0.0466572	0	0.231512
1152.38	0.0476067	0	0.237569
1157.33	0.0485361	0	0.245261
1162.3	0.0501405	0	0.227529
1167.3	0.0408347	0	0.202462
1172.33	0.0396511	0	0.20126
1177.39	0.0398667	0	0.222262
1182.49	0.0474145	0	0.219022
1187.39	0.0418183	0	0.211109
1192.33	0.0436683	0	0.21908
1197.52	0.0408531	0	0.21151
1202.52	0.0438016	0	0.205094
1207.32	0.041512	0	0.215488
1212.38	0.0437453	0	0.218134
1217.46	0.0420498	0	0.202575
1222.35	0.0407862	0	0.207504
1227.27	0.043565	0	0.212259
1232.22	0.0422481	0	0.203145
1237.2	0.0394019	0	0.18086
1242.2	0.0328987	0	0.18429
1247.23	0.040334	0	0.208403
1252.29	0.0420387	0	0.198774
1257.38	0.0360648	0	0.20018
1262.5	0.0421458	0	0.206586
1267.42	0.0419348	0	0.201469
1272.36	0.0396317	0	0.194676
1277.32	0.0387402	0	0.189556
1282.32	0.0371581	0	0.193473
1287.34	0.0398919	0	0.210636
1292.39	0.0435118	0	0.211762
1297.47	0.039892	0	0.198907
1302.33	0.0419292	0	0.219266
1307.22	0.0477867	0	0.25214
1312.38	0.0499231	0	0.266154
1317.57	0.052661	0	0.286593
1322.54	0.0626912	0	0.332074
1327.53	0.0702712	0	0.366592
1332.56	0.0757233	0	0.369649
1337.35	0.0784578	0	0.380594
1342.17	0.0794652	0	0.415634
1347.27	0.0834965	0	0.452196
1352.4	0.0929016	0	0.438207
1357.3	0.0860679	0	0.427824
1362.22	0.0877735	0	0.429531
1367.42	0.0772088	0	0.386825
1372.4	0.0783299	0	0.353433
1377.4	0.0630717	0	0.300676
1382.42	0.0566243	0	0.28395
1387.21	0.0620591	0	0.301088
1392.28	0.0565963	0	0.268886
1397.38	0.048808	0	0.23624
1402.24	0.0484702	0	0.242361
1407.12	0.0508375	0	0.265251
1412.3	0.0515959	0	0.267428
1417.51	0.0511621	0	0.249808
1422.46	0.0496481	0	0.245438
1427.44	0.0489018	0	0.266542
1432.45	0.0575874	0	0.276465
1437.48	0.0523392	0	0.27381
1442.54	0.0559717	0	0.276195
1447.33	0.0591817	0	0.274556
1452.15	0.0547419	0	0.279398
1457.28	0.0542066	0	0.282282
1462.43	0.0553539	0	0.264528
1467.33	0.0527931	0	0.253618
1472.24	0.0504296	0	0.236388
1477.18	0.0453127	0	0.228485
1482.14	0.0467998	0	0.264227
1487.42	0.0533051	0	0.256193
1492.43	0.048988	0	0.238648
1497.16	0.051771	0	0.266528
1502.22	0.0536386	0	0.276095
1507.3	0.0550604	0	0.271314
1512.11	0.0578929	0	0.293853
1517.23	0.0567142	0	0.29098
1522.38	0.056244	0	0.274737
1527.26	0.0565379	0	0.271918
1532.15	0.054585	0	0.287021
1537.07	0.0621851	0	0.303716
1542.01	0.0608016	0	0.298251
1546.97	0.0594367	0	0.282078
1551.95	0.0537795	0	0.268548
1556.96	0.0534896	0	0.26582
1561.99	0.0522254	0	0.254568
1567.04	0.0485536	0	0.251148
1572.11	0.0504015	0	0.270475
1577.21	0.0557087	0	0.277473
1582.33	0.0526368	0	0.25638
1587.16	0.0536567	0	0.251784
1592	0.0503002	0	0.264419
1597.19	0.0515953	0	0.269355
1602.41	0.051705	0	0.260369
1607.32	0.0543518	0	0.266634
1612.25	0.0537723	0	0.279685
1617.2	0.0591863	0	0.293781
1622.18	0.0589166	0	0.296453
1627.17	0.0597595	0	0.317506
1632.19	0.0667623	0	0.346774
1637.23	0.0708464	0	0.354804
1642.29	0.0693369	0	0.363319
1647.38	0.0735896	0	0.347858
1652.14	0.0723851	0	0.37968
1657.27	0.0756959	0	0.397717
1662.42	0.0787573	0	0.370962
1667.25	0.0749455	0	0.3566
1672.1	0.0721973	0	0.362298
1676.96	0.0766513	0	0.38119
1682.2	0.0689246	0	0.359462
1687.46	0.0677529	0	0.348045
1692.39	0.0734131	0	0.338084
1697.34	0.0631589	0	0.324062
1702.31	0.0671958	0	0.330695
1707.31	0.0652942	0	0.341962
1712.32	0.0711088	0	0.356956
1717.35	0.0707094	0	0.341809
1722.41	0.0645267	0	0.299371
1727.12	0.0625139	0	0.30736
1731.85	0.0673931	0	0.355727
1736.97	0.0716984	0	0.361954
1742.11	0.0691946	0	0.363449
1747.27	0.0717044	0	0.331136
1752.08	0.0660109	0	0.339604
1756.9	0.0746121	0	0.363605
1762.13	0.0646735	0	0.360227
1767.37	0.072739	0	0.351251
1772.26	0.0709809	0	0.342329
1777.17	0.068489	0	0.327041
1782.09	0.0642656	0	0.320649
1787.04	0.0653942	0	0.321547
1792.01	0.064105	0	0.328863
1796.99	0.0678097	0	0.341487
1802	0.0686485	0	0.328958
1807.02	0.0622541	0	0.303317
1812.07	0.0579906	0	0.300085
1817.13	0.0605031	0	0.306684
1822.22	0.0601199	0	0.28721
1826.93	0.0617861	0	0.330781
1832.05	0.0672992	0	0.331843
1837.2	0.0616972	0	0.302273
1841.97	0.0651217	0	0.327039
1847.15	0.0610265	0	0.31571
1852.36	0.0602839	0	0.28628
1857.18	0.0584306	0	0.274857
1862.02	0.0551233	0	0.270614
1866.88	0.0562633	0	0.257485
1871.76	0.0493067	0	0.273305
1877.06	0.0537495	0	0.27562
1882.39	0.0497696	0	0.26168
1887.32	0.0562813	0	0.292272
1892.27	0.0617371	0	0.29197
1897.25	0.0557088	0	0.311977
1902.24	0.0693321	0	0.326755
1907.24	0.0611351	0	0.322797
1912.27	0.0672647	0	0.337098
1917.32	0.066319	0	0.337885
1922.39	0.0670742	0	0.324565
1927.05	0.0722241	0	0.336688
1931.72	0.0717826	0	0.364612
1936.84	0.0706161	0	0.387327
1941.98	0.0801242	0	0.417511
1947.14	0.081733	0	0.435151
1952.32	0.0863438	0	0.40022
1957.08	0.0817101	0	0.400646
1961.86	0.0858889	0	0.443859
1967.1	0.0837172	0	0.41353
1971.91	0.0880501	0	0.407253
1976.74	0.0804801	0	0.419429
1982.04	0.0780641	0	0.367906
1986.9	0.0731198	0	0.35533
1991.79	0.0723881	0	0.371992
1997.14	0.0667002	0	0.343092
2002.06	0.0727681	0	0.340969
2006.99	0.0653322	0	0.316373
2011.95	0.0623662	0	0.307289
2016.92	0.0612416	0	0.302974
2021.91	0.0601909	0	0.30602
2026.92	0.0620217	0	0.306531
2031.94	0.0599806	0	0.296949
2036.99	0.0577864	0	0.305314
2042.05	0.0628673	0	0.320093
2047.13	0.0631784	0	0.350575
2052.22	0.0744098	0	0.342666
2056.87	0.0729734	0	0.36954
2062.01	0.0710405	0	0.362004
2067.15	0.0695708	0	0.337853
2071.85	0.0742884	0	0.379402
2077.04	0.0720294	0	0.374441
2082.24	0.0719035	0	0.338198
2086.99	0.0706157	0	0.323351
2091.75	0.0651604	0	0.343397
2097.01	0.0655081	0	0.330683
2102.28	0.0598932	0	0.304385
2107.09	0.0666178	0	0.316774
2111.92	0.064633	0	0.310143
2116.76	0.063446	0	0.308028
2121.62	0.0633146	0	0.293155
2126.5	0.0569541	0	0.320014
2131.88	0.0619881	0	0.318805
2137.28	0.0560878	0	0.283353
2142.2	0.0589327	0	0.286928
2147.15	0.0571854	0	0.284909
2152.11	0.0577204	0	0.273836
2157.08	0.0523424	0	0.284481
2162.07	0.0616551	0	0.301453
2167.08	0.0587335	0	0.302104
2172.11	0.061507	0	0.30482
2177.15	0.0594295	0	0.299366
2182.2	0.0589436	0	0.306718
2187.28	0.0619304	0	0.279677
2191.86	0.0601459	0	0.283211
2196.46	0.0630964	0	0.314337
2201.58	0.0596436	0	0.323447
2206.72	0.0662356	0	0.329561
2211.88	0.0615753	0	0.338311
2217.05	0.0692234	0	0.370393
2222.24	0.0734825	0	0.354467
2226.93	0.0777729	0	0.37428
2231.63	0.0814611	0	0.432165
2236.87	0.0834875	0	0.452953
2242.12	0.0888364	0	0.410278
2246.87	0.0840579	0	0.379947
2251.63	0.0755167	0	0.42387
2256.94	0.0842232	0	0.376962
2261.73	0.0731395	0	0.363885
2266.54	0.0782584	0	0.399595
2271.89	0.0709277	0	0.359208
2276.73	0.077628	0	0.372672
2281.58	0.0759561	0	0.380956
2286.99	0.06493	0	0.311826
2291.87	0.0628153	0	0.305196
2296.77	0.0618055	0	0.312977
2301.68	0.0656023	0	0.303832
2306.61	0.057681	0	0.29747
2311.55	0.0627033	0	0.31773
2316.51	0.0654397	0	0.352271
2322.04	0.0620329	0	0.315289
2327.03	0.0643608	0	0.295408
2331.48	0.0684365	0	0.340171
2336.5	0.0670897	0	0.337416
2341.53	0.0669651	0	0.342976
2346.58	0.06884	0	0.35059
2351.65	0.0695691	0	0.353099
2356.73	0.0693914	0	0.355212
2361.83	0.0700166	0	0.361502
2366.94	0.0713608	0	0.360617
2372.07	0.0692854	0	0.326317
2376.64	0.073429	0	0.361943
2381.8	0.066886	0	0.349638
2386.98	0.0682399	0	0.31108
2391.59	0.0666309	0	0.354165
2396.8	0.0694294	0	0.343523
2402.02	0.0621635	0	0.30181
2406.67	0.0674801	0	0.304919
2411.34	0.0631903	0	0.332967
2416.61	0.0632208	0	0.323308
2421.89	0.0591747	0	0.279844
2426.6	0.0596551	0	0.27453
2431.32	0.0565725	0	0.296291
2436.66	0.0546061	0	0.28598
2442	0.0523825	0	0.245264
2446.77	0.0505398	0	0.256883
2451.55	0.0569426	0	0.269255
2456.34	0.055411	0	0.305898
2461.75	0.0576958	0	0.330753
2467.17	0.0642409	0	0.289073
2472.01	0.0553095	0	0.278773
2476.86	0.0596247	0	0.289924
2481.72	0.0595876	0	0.284412
2486.6	0.0570225	0	0.306256
2491.49	0.0681843	0	0.345738
2496.4	0.0727892	0	0.349443
2501.32	0.0692896	0	0.362556
2506.25	0.0777024	0	0.385382
2511.2	0.078102	0	0.403189
2516.16	0.0844414	0	0.423903
2521.14	0.0859717	0	0.435857
2526.12	0.0887555	0	0.425683
2531.13	0.0814155	0	0.397597
2536.14	0.0770527	0	0.391134
2541.18	0.0784061	0	0.385831
2546.22	0.0745497	0	0.378595
2551.28	0.0750631	0	0.378327
2556.36	0.0740313	0	0.351821
2561.45	0.0642361	0	0.34278
2566.55	0.0700822	0	0.358656
2571.67	0.0700725	0	0.347279
2576.8	0.0652399	0	0.351167
2581.95	0.0712152	0	0.364404
2587.11	0.0699719	0	0.320191
2591.64	0.071393	0	0.331961
2596.18	0.0748131	0	0.372429
2601.39	0.0683462	0	0.361422
2606.6	0.0701829	0	0.359226
2611.84	0.0671095	0	0.341289
2617.08	0.0629548	0	0.287346
2621.69	0.0618696	0	0.296179
2626.3	0.0664296	0	0.348072
2631.59	0.0651667	0	0.345837
2636.9	0.065215	0	0.302406
2641.55	0.0647124	0	0.29683
2646.22	0.0625187	0	0.341735
2651.57	0.0652806	0	0.339365
2656.93	0.0612773	0	0.293238
2661.64	0.0633724	0	0.307091
2666.36	0.0668061	0	0.367613
2671.76	0.0691958	0	0.322423
2676.5	0.0667617	0	0.323044
2681.26	0.0690851	0	0.379844
2686.71	0.0703326	0	0.354024
2691.49	0.0777634	0	0.367325
2696.28	0.0755121	0	0.415782
2701.78	0.0758466	0	0.368874
2706.6	0.077245	0	0.358482
2711.43	0.0711028	0	0.357497
2716.27	0.0765013	0	0.381834
2721.13	0.0807289	0	0.42844
2726.7	0.0732199	0	0.369411
2731.58	0.0780849	0	0.388665
2736.48	0.080651	0	0.389922
2741.39	0.078209	0	0.392423
2746.31	0.0812802	0	0.419
2751.24	0.0885617	0	0.426148
2756.19	0.0837239	0	0.42858
2761.15	0.0891253	0	0.459376
2766.12	0.0956226	0	0.490132
2771.1	0.10102	0	0.46996
2776.1	0.0870392	0	0.452625
2781.11	0.0936133	0	0.466865
2786.14	0.0922038	0	0.475654
2791.18	0.0966603	0	0.474796
2796.22	0.0913779	0	0.442812
2801.29	0.083543	0	0.431232
2806.36	0.0863339	0	0.451713
2811.45	0.0911913	0	0.454059
2816.56	0.0867314	0	0.428664
2821.67	0.0808466	0	0.354265
2826.07	0.0803294	0	0.413525
2831.21	0.0805441	0	0.414778
2836.36	0.0804098	0	0.427871
2841.53	0.0851748	0	0.427293
2846.72	0.0797396	0	0.356596
2851.17	0.0804562	0	0.443725
2856.37	0.0899779	0	0.472111
2861.59	0.0909076	0	0.401444
2866.08	0.0880686	0	0.464
2871.33	0.0888281	0	0.478703
2876.59	0.0932229	0	0.433413
2881.1	0.0985952	0	0.505117
2886.39	0.0925198	0	0.479725
2891.69	0.0885426	0	0.410777
2896.24	0.0918205	0	0.425957
2900.81	0.0948799	0	0.50039
2906.14	0.0926024	0	0.50406
2911.5	0.0957961	0	0.424191
2916.09	0.088715	0	0.48976
2921.47	0.0934196	0	0.500928
2926.86	0.09235	0	0.426237
2931.5	0.0916903	0	0.408918
2936.14	0.0844157	0	0.401412
2940.8	0.0880862	0	0.461946
2946.24	0.0815909	0	0.452521
2951.7	0.0842587	0	0.36189
2956.39	0.0700655	0	0.346291
2961.09	0.0772926	0	0.355127
2965.8	0.0734406	0	0.41932
2971.31	0.0787626	0	0.432572
2976.83	0.0778244	0	0.352882
2981.58	0.0708514	0	0.349391
2986.34	0.0760133	0	0.356317
2991.11	0.073417	0	0.351613
2995.89	0.0737012	0	0.353251
3000.68	0.0737326	0	0.416768
3006.28	0.0750334	0	0.410609
3011.9	0.0711427	0	0.365036
3016.73	0.0800736	0	0.374863
3021.57	0.0748603	0	0.338593
3026.42	0.0647659	0	0.334218
3031.28	0.0727159	0	0.358751
3036.15	0.0745547	0	0.353731
3041.04	0.0702687	0	0.359511
3045.93	0.0766505	0	0.377853
3050.84	0.0773551	0	0.375126
3055.76	0.0751973	0	0.347976
3060.68	0.065998	0	0.351053
3065.63	0.0760998	0	0.36987
3070.58	0.0732822	0	0.359102
3075.54	0.0714004	0	0.341251
3080.52	0.0657861	0	0.324971
3085.5	0.064541	0	0.336621
3090.5	0.0701344	0	0.341673
3095.51	0.0662622	0	0.324621
3100.53	0.0630174	0	0.310547
3105.57	0.0603869	0	0.291487
3110.61	0.055168	0	0.291345
3115.67	0.0600566	0	0.318655
3120.74	0.0656457	0	0.322873
3125.82	0.0614697	0	0.313637
3130.91	0.0616941	0	0.310926
3136.02	0.0601183	0	0.313474
3141.13	0.0624282	0	0.307722
3146.26	0.0575883	0	0.327955
3151.4	0.0699957	0	0.330347
3156.56	0.0582196	0	0.300674
3161.72	0.058208	0	0.318662
3166.9	0.0649225	0	0.284602
3171.22	0.066716	0	0.281733
3175.55	0.0633248	0	0.315582
3180.76	0.0578433	0	0.304469
3185.99	0.0587668	0	0.309993
3191.22	0.0596868	0	0.311451
3196.47	0.0590292	0	0.313444
3201.72	0.0601736	0	0.274739
3206.12	0.0649354	0	0.282194
3210.52	0.0633055	0	0.337751
3215.81	0.0643163	0	0.347389
3221.12	0.0666504	0	0.36865
3226.43	0.0720179	0	0.377997
3231.76	0.0697931	0	0.319524
3236.21	0.0738131	0	0.319535
3240.68	0.0694118	0	0.389801
3246.04	0.075928	0	0.405661
3251.42	0.0749596	0	0.326298
3255.91	0.0703849	0	0.325362
3260.41	0.0742204	0	0.396107
3265.82	0.0721878	0	0.379623
3271.24	0.0677911	0	0.37366
3276.68	0.0696599	0	0.313979
3281.22	0.0686262	0	0.316161
3285.77	0.0703455	0	0.382809
3291.24	0.0695699	0	0.313674
3295.81	0.0677052	0	0.298112
3300.39	0.062503	0	0.362182
3305.9	0.0690322	0	0.382006
3311.42	0.0693758	0	0.305727
3316.03	0.063232	0	0.301808
3320.65	0.0674489	0	0.359137
3326.2	0.0618301	0	0.279475
3330.84	0.0586331	0	0.274676
3335.49	0.059507	0	0.332477
3341.09	0.059426	0	0.278659
3345.76	0.0599141	0	0.28318
3350.43	0.0611031	0	0.337526
3356.06	0.0588421	0	0.277575
3360.76	0.0592999	0	0.273731
3365.47	0.0569342	0	0.309833
3371.14	0.0524703	0	0.26564
3375.87	0.0598275	0	0.293913
3380.61	0.0641863	0	0.366424
3386.31	0.0643611	0	0.302418
3391.07	0.0626788	0	0.303664
3395.84	0.0645901	0	0.30704
3400.62	0.0638786	0	0.314319
3405.41	0.0673336	0	0.389297
3411.17	0.0678157	0	0.335792
3415.98	0.0717776	0	0.34027
3420.81	0.0693545	0	0.341766
3425.64	0.0721341	0	0.350335
3430.48	0.0725726	0	0.414962
3436.3	0.0699768	0	0.336394
3441.16	0.0683717	0	0.336684
3446.04	0.0698119	0	0.329538
3450.92	0.0651894	0	0.330893
3455.81	0.0700622	0	0.355074
3460.71	0.0748068	0	0.344903
3465.63	0.0655687	0	0.331496
3470.55	0.0691308	0	0.345363
3475.48	0.0708621	0	0.357806
3480.43	0.0739106	0	0.367582
3485.38	0.0745175	0	0.428777
3491.34	0.0694397	0	0.341087
3496.31	0.0676533	0	0.338784
3501.3	0.0682408	0	0.339499
3506.29	0.0676946	0	0.335606
3511.3	0.0663332	0	0.330988
3516.32	0.0656662	0	0.33285
3521.34	0.0667325	0	0.354329
3526.38	0.0739581	0	0.300943
3530.42	0.0751341	0	0.367537
3535.48	0.0702235	0	0.358984
3540.54	0.0714992	0	0.356941
3545.62	0.0690842	0	0.359345
3550.71	0.0721957	0	0.363789
3555.8	0.0705226	0	0.359427
3560.91	0.0701808	0	0.347986
3566.03	0.0657779	0	0.335898
3571.16	0.0651766	0	0.275575
3575.27	0.0688904	0	0.333274
3580.42	0.0605363	0	0.336428
3585.58	0.0698875	0	0.35608
3590.75	0.0678344	0	0.36002
3595.93	0.0711696	0	0.364845
3601.13	0.0693446	0	0.354015
3606.33	0.0667365	0	0.290482
3610.5	0.0726169	0	0.398599
3615.72	0.0800154	0	0.427675
3620.95	0.0834375	0	0.362745
3625.15	0.0895454	0	0.455429
3630.4	0.0838192	0	0.431098
3635.67	0.0799718	0	0.440494
3640.94	0.0870401	0	0.47456
3646.23	0.0925474	0	0.400606
3650.46	0.0965515	0	0.496768
3655.77	0.0906608	0	0.47018
3661.09	0.0862317	0	0.383106
3665.35	0.0935457	0	0.480538
3670.69	0.0864985	0	0.473875
3676.03	0.0907172	0	0.384648
3680.32	0.088773	0	0.461111
3685.69	0.0829949	0	0.418002
3691.07	0.0723674	0	0.316353
3695.38	0.074398	0	0.4036
3700.78	0.0750557	0	0.393771
3706.2	0.070462	0	0.303186
3710.53	0.0693515	0	0.374152
3715.97	0.0683815	0	0.374841
3721.41	0.0693518	0	0.312441
3725.77	0.0738385	0	0.313223
3730.14	0.0694804	0	0.394608
3735.62	0.074695	0	0.421051
3741.1	0.0788332	0	0.330457
3745.5	0.0714771	0	0.318068
3749.9	0.0729682	0	0.386659
3755.42	0.0672019	0	0.387697
3760.95	0.0730902	0	0.316123
3765.38	0.0696289	0	0.396278
3770.93	0.0731739	0	0.381534
3776.49	0.0640687	0	0.301777
3780.94	0.0713786	0	0.291569
3785.41	0.0592235	0	0.281007
3789.88	0.0664505	0	0.370647
3795.48	0.0658998	0	0.378004
3801.09	0.0687891	0	0.293628
3805.59	0.061741	0	0.288018
3810.1	0.0660967	0	0.376596
3815.74	0.0673297	0	0.375915
3821.4	0.0656199	0	0.298117
3825.93	0.0658538	0	0.293081
3830.47	0.0632283	0	0.308559
3835.02	0.0724318	0	0.396837
3840.72	0.0668581	0	0.378859
3846.43	0.0658423	0	0.305683
3851.01	0.0677604	0	0.302319
3855.59	0.0641413	0	0.296518
3860.18	0.0649762	0	0.296638
3864.78	0.0639967	0	0.365339
3870.55	0.0627911	0	0.355681
3876.32	0.0604526	0	0.277899
3880.95	0.0596161	0	0.291864
3885.58	0.0663229	0	0.309365
3890.23	0.0668804	0	0.307311
3894.88	0.0652396	0	0.301291
3899.54	0.0640698	0	0.354064
3905.38	0.0572471	0	0.361548
3911.23	0.0663803	0	0.309076
3915.91	0.0654782	0	0.310395
3920.61	0.0666892	0	0.302609
3925.32	0.061971	0	0.298326
3930.03	0.0646262	0	0.303912
3934.75	0.0641229	0	0.306398
3939.48	0.0654595	0	0.386483
3945.4	0.0650208	0	0.411731
3951.34	0.0737261	0	0.339038
3956.1	0.0687869	0	0.342501
3960.86	0.0749097	0	0.348192
3965.64	0.0709603	0	0.335867
3970.42	0.0694816	0	0.340112
3975.21	0.0724683	0	0.348253
3980.01	0.0726672	0	0.352964
3984.82	0.0741564	0	0.360785
3989.64	0.0756402	0	0.363343
3994.46	0.0749997	0	0.447528
4000.5	0.0730903	0	0.444748
4006.56	0.0737881	0	0.349345
4011.41	0.0701532	0	0.334668
4016.28	0.0674855	0	0.325816
4021.15	0.0662923	0	0.31812
4026.03	0.0640847	0	0.317075
4030.92	0.0656249	0	0.318457
4035.81	0.0644372	0	0.307338
4040.72	0.0608534	0	0.28777
4045.63	0.0562689	0	0.282057
4050.56	0.0583185	0	0.293892
4055.49	0.060859	0	0.303494
4060.43	0.062013	0	0.295787
4065.38	0.0575211	0	0.295801
4070.34	0.0618017	0	0.306182
4075.3	0.0615095	0	0.310626
4080.28	0.06334	0	0.320224
4085.26	0.0651608	0	0.302276
4090.26	0.0559193	0	0.314216
4095.26	0.0697168	0	0.330526
4100.27	0.0622296	0	0.313927
4105.29	0.0628657	0	0.313026
4110.31	0.0616472	0	0.3176
4115.35	0.0644344	0	0.319902
4120.4	0.0623601	0	0.322565
4125.45	0.0652621	0	0.326235
4130.52	0.0635571	0	0.317116
4135.59	0.0614888	0	0.327741
4140.67	0.0674923	0	0.339025
4145.76	0.0656676	0	0.334714
4150.86	0.0656187	0	0.327106
4155.97	0.0624071	0	0.336054
4161.09	0.0689155	0	0.335478
4166.22	0.0619519	0	0.332728
4171.35	0.0675901	0	0.431752
4177.79	0.0665985	0	0.414364
4184.24	0.0619463	0	0.349891
4189.41	0.0734342	0	0.376427
4194.58	0.0719887	0	0.358706
4199.77	0.0662943	0	0.329102
4204.97	0.0603807	0	0.32697
4210.17	0.0652321	0	0.350985
4215.39	0.069348	0	0.388679
4220.61	0.0794572	0	0.409154
4225.85	0.0768873	0	0.398896
4231.09	0.075276	0	0.4782
4237.66	0.0703392	0	0.509335
4244.24	0.0844505	0	0.420551
4249.52	0.0749398	0	0.402702
4254.8	0.0774544	0	0.411705
4260.1	0.0780232	0	0.432753
4265.4	0.0851568	0	0.452531
4270.72	0.0851278	0	0.547962
4277.37	0.0794748	0	0.517599
4284.04	0.0757274	0	0.408913
4289.39	0.0771657	0	0.424372
4294.75	0.0812707	0	0.428725
4300.12	0.0784629	0	0.405352
4305.49	0.0723095	0	0.38166
4310.88	0.0694133	0	0.489092
4317.63	0.0755242	0	0.479487
4324.39	0.066294	0	0.350976
4329.81	0.0631937	0	0.326508
4335.24	0.057067	0	0.335437
4340.68	0.0662327	0	0.457174
4347.5	0.0679145	0	0.464716
4354.33	0.0681664	0	0.354521
4359.81	0.061339	0	0.369049
4365.29	0.073203	0	0.484406
4372.16	0.067797	0	0.494288
4379.05	0.0757663	0	0.404628
4384.57	0.0708381	0	0.381878
4390.1	0.0672234	0	0.368198
4395.64	0.0657001	0	0.475814
4402.58	0.0714025	0	0.492963
4409.54	0.070335	0	0.379782
4415.11	0.0659098	0	0.472268
4422.1	0.0692944	0	0.50549
4429.1	0.0751314	0	0.405217
4434.71	0.0692797	0	0.408304
4440.33	0.0759725	0	0.532407
4447.38	0.0751937	0	0.532476
4454.43	0.0756922	0	0.42376
4460.09	0.0740728	0	0.526843
4467.18	0.0745849	0	0.561518
4474.28	0.0835	0	0.470602
4479.98	0.0817686	0	0.565495
4487.11	0.0767444	0	0.558492
4494.26	0.079499	0	0.455828
4500	0.0795201	0	0.583963
4507.18	0.0831438	0	0.583988
4514.37	0.0791651	0	0.458414
4520.14	0.0797307	0	0.58518
4527.37	0.0821895	0	0.624295
4534.61	0.0902439	0	0.656932
4541.87	0.0907041	0	0.649509
4549.15	0.087806	0	0.52356
4554.98	0.0917107	0	0.680324
4562.29	0.0944754	0	0.676428
4569.61	0.0902402	0	0.683667
4576.96	0.095969	0	0.69693
4584.31	0.0934913	0	0.693847
4591.69	0.0946194	0	0.687858
4599.08	0.0914892	0	0.647872
4606.49	0.0833515	0	0.636629
4613.92	0.0880848	0	0.512284
4619.88	0.0839957	0	0.617173
4627.34	0.0814662	0	0.644187
4634.81	0.0908684	0	0.671183
4642.31	0.0882571	0	0.658415
4649.82	0.0870865	0	0.669273
4657.35	0.0906517	0	0.850844
4666.4	0.0972347	0	0.741149
4673.97	0.0986291	0	0.737443
4681.56	0.0957672	0	0.759659
4689.16	0.10409	0	0.806977
4696.78	0.107659	0	0.827657
4704.42	0.109034	0	0.805599
4712.08	0.101361	0	0.938488
4721.29	0.102371	0	0.813189
4728.99	0.108957	0	0.818165
4736.71	0.103085	0	0.771951
4744.44	0.0965917	0	0.733957
4752.19	0.0927432	0	0.852727
4761.52	0.0901081	0	0.70393
4769.31	0.0905721	0	0.678195
4777.12	0.083057	0	0.768151
4786.52	0.0804316	0	0.770794
4795.94	0.0831321	0	0.637789
4803.82	0.0788872	0	0.620008
4811.71	0.0781963	0	0.76928
4821.21	0.0838086	0	0.647814
4829.14	0.0794921	0	0.612591
4837.1	0.0745414	0	0.716839
4846.66	0.0752839	0	0.724777
4856.26	0.0757585	0	0.702607
4865.89	0.0702529	0	0.556869
4873.93	0.0682546	0	0.541803
4881.99	0.0661712	0	0.636691
4891.69	0.0651188	0	0.62089
4901.41	0.0625576	0	0.578025
4911.17	0.055963	0	0.53734
4920.95	0.0538888	0	0.545484
4930.76	0.0573096	0	0.553298
4940.6	0.0551494	0	0.450528
4948.82	0.0544814	0	0.422445
4957.06	0.0480165	0	0.499864
4966.98	0.0528134	0	0.517859
4976.92	0.0513417	0	0.515905
4986.9	0.0521083	0	0.490177
4996.9	0.0459173	0	0.480829
5006.93	0.0499418	0	0.421989
5015.31	0.0507596	0	0.344395
5022.03	0.0517388	0	0.4202
5030.45	0.0480948	0	0.472406
5040.58	0.045174	0	0.480326
5050.74	0.0493969	0	0.496492
5060.93	0.0480596	0	0.472702
5071.14	0.0444547	0	0.479851
5081.39	0.049193	0	0.403886
5089.95	0.0451399	0	0.315244
5096.82	0.046701	0	0.40281
5105.42	0.0469539	0	0.495442
5115.77	0.0487928	0	0.512594
5126.15	0.0499825	0	0.439136
5134.82	0.0512826	0	0.363761
5141.78	0.0533517	0	0.454712
5150.49	0.0510357	0	0.52121
5160.97	0.0484034	0	0.421456
5169.73	0.0478413	0	0.332651
5176.75	0.046904	0	0.399667
5185.55	0.0439502	0	0.456109
5196.14	0.0422219	0	0.399589
5204.98	0.048142	0	0.308907
5212.07	0.0389724	0	0.34785
5220.96	0.0393192	0	0.337976
5229.86	0.0365793	0	0.276209
5237	0.0407792	0	0.36281
5245.95	0.0403138	0	0.342682
5254.92	0.036118	0	0.244395
5262.11	0.0318546	0	0.240602
5269.31	0.0349331	0	0.248391
5276.54	0.0338638	0	0.309232
5285.58	0.0345051	0	0.297172
5294.65	0.0310597	0	0.226876
5301.92	0.0313459	0	0.229521
5309.2	0.0316747	0	0.241346
5316.5	0.0344566	0	0.30349
5325.65	0.0319091	0	0.28276
5334.81	0.0297885	0	0.250371
5342.16	0.0383304	0	0.261723
5349.53	0.0327513	0	0.246678
5356.91	0.03409	0	0.241315
5364.3	0.0311742	0	0.253707
5371.71	0.0373119	0	0.268251
5379.14	0.0349541	0	0.278671
5386.58	0.0399574	0	0.283048
5394.03	0.0359982	0	0.279972
5401.5	0.0389609	0	0.281189
5408.98	0.0361932	0	0.269433
5416.48	0.0356652	0	0.270904
5424	0.0364317	0	0.256914
5431.53	0.0318058	0	0.25812
5439.07	0.0366247	0	0.288456
5446.63	0.0396765	0	0.278691
5454.21	0.0339053	0	0.25993
5461.8	0.0345874	0	0.323823
5471.31	0.0335069	0	0.331627
5480.84	0.0360677	0	0.277163
5488.48	0.03645	0	0.274714
5496.15	0.0352675	0	0.246332
5503.82	0.0289233	0	0.234986
5511.51	0.0321835	0	0.312617
5521.15	0.0327018	0	0.310666
5530.81	0.0316182	0	0.24641
5538.55	0.0320042	0	0.239166
5546.31	0.0296285	0	0.297112
5556.04	0.0314679	0	0.307858
5565.79	0.0317019	0	0.257528
5573.61	0.0341788	0	0.270606
5581.44	0.0349151	0	0.31798
5591.25	0.0298796	0	0.311589
5601.09	0.0334645	0	0.34574
5610.96	0.0366298	0	0.356005
5620.85	0.0353704	0	0.339651
5630.76	0.0331352	0	0.332269
5640.7	0.0337264	0	0.342807
5650.67	0.035055	0	0.340773
5660.66	0.0331678	0	0.317468
5670.68	0.0302118	0	0.299267
5680.72	0.0293913	0	0.308676
5690.79	0.0319147	0	0.314949
5700.88	0.0304948	0	0.237933
5708.98	0.0282903	0	0.230659
5717.09	0.0285852	0	0.23179
5725.22	0.0284498	0	0.273263
5735.4	0.0252154	0	0.267098
5745.61	0.0271106	0	0.223304
5753.8	0.0274402	0	0.234199
5762	0.0296537	0	0.23016
5770.22	0.0263327	0	0.274989
5780.52	0.0270581	0	0.277334
5790.85	0.0266575	0	0.22006
5799.13	0.0264906	0	0.222621
5807.43	0.0271595	0	0.210462
5815.74	0.0234627	0	0.248217
5826.16	0.0241842	0	0.256924
5836.61	0.0250066	0	0.201795
5844.98	0.0231833	0	0.210219
5853.38	0.0268986	0	0.21054
5861.79	0.0231644	0	0.198223
5870.22	0.0238692	0	0.250239
5880.78	0.02352	0	0.258915
5891.37	0.0253874	0	0.203957
5899.86	0.022659	0	0.248086
5910.5	0.0239738	0	0.257546
5921.16	0.0243192	0	0.207478
5929.72	0.0241967	0	0.258427
5940.44	0.0240263	0	0.248327
5951.18	0.0221999	0	0.188891
5959.8	0.0216417	0	0.237837
5970.59	0.0224144	0	0.236259
5981.42	0.0212402	0	0.178479
5990.1	0.0198841	0	0.177206
5998.8	0.0208623	0	0.176942
6007.51	0.01973	0	0.170582
6016.25	0.0193273	0	0.163965
6025	0.0181332	0	0.216715
6035.97	0.0213773	0	0.22956
6046.97	0.0203761	0	0.171604
6055.79	0.0185409	0	0.159745
6064.62	0.0176086	0	0.207158
6075.7	0.0198014	0	0.239354
6086.8	0.0233215	0	0.202065
6095.7	0.0220659	0	0.179446
6104.63	0.018155	0	0.148394
6113.57	0.0150391	0	0.137639
6122.53	0.015677	0	0.146655
6131.51	0.0169856	0	0.159959
6140.51	0.0185687	0	0.155428
6149.53	0.0158981	0	0.146688
6158.56	0.0165658	0	0.139286
6167.62	0.0141884	0	0.142569
6176.7	0.0172283	0	0.165251
6185.8	0.0191065	0	0.166072
6194.91	0.0173327	0	0.150077
6204.04	0.0155285	0	0.165144
6215.49	0.0133227	0	0.187638
6226.97	0.0193783	0	0.180682
6236.17	0.0198876	0	0.170111
6245.4	0.0169968	0	0.14856
6254.64	0.0151451	0	0.142495
6263.9	0.0156246	0	0.153648
6273.19	0.0174713	0	0.149997
6282.49	0.0147792	0	0.155237
6291.81	0.0185193	0	0.160487
6301.15	0.0158352	0	0.153514
6310.52	0.016953	0	0.160344
6319.9	0.0172209	0	0.161936
6329.31	0.017219	0	0.160537
6338.73	0.0168472	0	0.196277
6350.54	0.0163891	0	0.192289
6362.38	0.0160895	0	0.157381
6371.88	0.0170572	0	0.157735
6381.4	0.0160874	0	0.140595
6390.94	0.0133936	0	0.140882
6400.49	0.0160858	0	0.14649
6410.07	0.0144967	0	0.13617
6419.67	0.013872	0	0.149511
6429.3	0.017205	0	0.151438
6438.94	0.0142071	0	0.160626
6448.6	0.0190351	0	0.156865
6458.29	0.0133618	0	0.187595
6470.42	0.0175512	0	0.194188
6482.59	0.0143666	0	0.1529
6492.35	0.0169685	0	0.155954
6502.13	0.0149207	0	0.129429
6511.93	0.0114906	0	0.140851
6521.76	0.0171843	0	0.161701
6531.6	0.0156651	0	0.142022
6541.47	0.0131221	0	0.137379
6551.35	0.0146678	0	0.153941
6561.27	0.016397	0	0.166172
6571.2	0.017065	0	0.166665
6581.15	0.016422	0	0.174149
6591.13	0.0184881	0	0.188751
6601.13	0.0192734	0	0.182441
6611.15	0.0171419	0	0.160527
6621.19	0.0148291	0	0.157167
6631.25	0.0164044	0	0.184369
6641.34	0.0201478	0	0.213784
6651.45	0.022148	0	0.205421
6661.58	0.0184008	0	0.18331
6671.73	0.0177052	0	0.163143
6681.91	0.0143591	0	0.165205
6692.11	0.0180341	0	0.190817
6702.33	0.0193006	0	0.206391
6712.58	0.0209944	0	0.209172
6722.85	0.0197442	0	0.201018
6733.14	0.0193303	0	0.196134
6743.45	0.0187024	0	0.180876
6753.79	0.0162935	0	0.171787
6764.15	0.0168733	0	0.177701
6774.53	0.017356	0	0.186607
6784.93	0.0185093	0	0.178522
6795.36	0.0157264	0	0.157517
6805.81	0.0144145	0	0.144182
6816.29	0.013109	0	0.150847
6826.79	0.0156239	0	0.164384
6837.31	0.0156189	0	0.156916
6847.86	0.0141394	0	0.15201
6858.43	0.0146203	0	0.155346
6869.03	0.0147069	0	0.165251
6879.65	0.0164139	0	0.176858
6890.29	0.0168239	0	0.175914
6900.95	0.016162	0	0.159083
6911.65	0.0135981	0	0.150606
6922.36	0.0145184	0	0.171173
6933.1	0.0173604	0	0.18442
6943.86	0.0169088	0	0.181401
6954.65	0.0167245	0	0.175692
6965.46	0.0157749	0	0.172798
6976.29	0.0161213	0	0.166641
6987.16	0.014562	0	0.170766
6998.04	0.0168116	0	0.189101
7008.95	0.017854	0	0.198378
7019.89	0.0184257	0	0.210636
7030.85	0.0200115	0	0.21305
7041.83	0.0187777	0	0.221453
7052.84	0.0214537	0	0.239215
7063.88	0.0218981	0	0.2303
7074.94	0.0197475	0	0.213265
7086.02	0.0187272	0	0.205281
7097.13	0.0182271	0	0.199103
7108.27	0.0175282	0	0.198444
7119.43	0.018032	0	0.192594
7130.62	0.0163967	0	0.190675
7141.83	0.017613	0	0.211723
7153.07	0.0200669	0	0.204794
7164.34	0.0162893	0	0.190708
7175.63	0.0174942	0	0.205092
7186.94	0.0187508	0	0.213397
7198.29	0.0188788	0	0.210708
7209.65	0.0181916	0	0.198631
7221.05	0.0166683	0	0.216737
7232.47	0.0212892	0	0.239142
7243.92	0.0204895	0	0.228796
7255.39	0.0193877	0	0.22161
7266.89	0.0191531	0	0.22241
7278.42	0.0194397	0	0.234087
7289.97	0.0210809	0	0.243376
7301.55	0.0209493	0	0.258033
7313.16	0.0235123	0	0.238327
7324.8	0.0174585	0	0.226189
7336.46	0.021329	0	0.267
7348.15	0.0243628	0	0.277147
7359.86	0.022948	0	0.264381
7371.6	0.0220799	0	0.252418
7383.37	0.0208118	0	0.261521
7395.17	0.0235214	0	0.29776
7407	0.0268397	0	0.291301
7418.85	0.0223126	0	0.264778
7430.73	0.0222628	0	0.265778
7442.64	0.0223721	0	0.26512
7454.57	0.0220553	0	0.276011
7466.54	0.0240851	0	0.29123
7478.53	0.0244817	0	0.266019
7490.55	0.0197811	0	0.252588
7502.6	0.0221456	0	0.26284
7514.68	0.0213818	0	0.255666
7526.78	0.0208595	0	0.273537
7538.91	0.0242301	0	0.265006
7551.08	0.0193457	0	0.242574
7563.27	0.0204531	0	0.238448
7575.49	0.018576	0	0.245331
7587.74	0.0214814	0	0.255119
7600.01	0.0200792	0	0.229904
7612.32	0.0172823	0	0.230499
7624.65	0.020091	0	0.242071
7637.02	0.0190633	0	0.239195
7649.41	0.0195352	0	0.234422
7661.84	0.0182047	0	0.23778
7674.29	0.0199837	0	0.230947
7686.77	0.0170211	0	0.22328
7699.28	0.0186666	0	0.213868
7711.83	0.0154404	0	0.212239
7724.4	0.0183259	0	0.237889
7737	0.0194253	0	0.243624
7749.63	0.0191534	0	0.238401
7762.29	0.0185027	0	0.228003
7774.98	0.0174259	0	0.205141
7787.71	0.014824	0	0.229267
7800.46	0.0211311	0	0.266127
7813.24	0.0205066	0	0.253512
7826.06	0.0190615	0	0.238647
7838.9	0.0180965	0	0.235415
7851.77	0.0184756	0	0.229559
7864.68	0.0170956	0	0.245848
7877.62	0.0209114	0	0.264144
7890.59	0.0198263	0	0.238257
7903.59	0.0168285	0	0.224474
7916.62	0.0176237	0	0.23696
7929.68	0.0186586	0	0.253923
7942.77	0.020129	0	0.269476
7955.9	0.020937	0	0.26367
7969.06	0.0191374	0	0.248399
7982.24	0.018533	0	0.259776
7995.47	0.0207644	0	0.266878
8008.72	0.01951	0	0.276931
8022	0.0221839	0	0.289001
8035.32	0.0212194	0	0.278128
8048.67	0.0204509	0	0.272869
8062.05	0.0203306	0	0.260228
8075.46	0.0184689	0	0.283912
8088.91	0.0237579	0	0.311403
8102.39	0.0224444	0	0.291705
8115.9	0.0207328	0	0.296018
8129.45	0.0229761	0	0.306171
8143.03	0.0221187	0	0.317039
8156.64	0.024467	0	0.340344
8170.28	0.0254185	0	0.327731
8183.96	0.0225024	0	0.312214
8197.67	0.0230331	0	0.294396
8211.42	0.0198069	0	0.299019
8225.2	0.0235953	0	0.326023
8239.01	0.0236099	0	0.328416
8252.85	0.0238319	0	0.309106
8266.74	0.0207047	0	0.296753
8280.65	0.0219444	0	0.325125
8294.6	0.0246719	0	0.338478
8308.58	0.0237409	0	0.321992
8322.6	0.0221989	0	0.295038
8336.65	0.0197964	0	0.281142
8350.74	0.020113	0	0.267164
8364.86	0.0177263	0	0.250987
8379.02	0.0177289	0	0.258182
8393.21	0.0186579	0	0.274558
8407.44	0.0199416	0	0.272228
8421.7	0.018231	0	0.257607
8436	0.0178055	0	0.235837
8450.33	0.0151005	0	0.246055
8464.7	0.0191476	0	0.265684
8479.1	0.0177428	0	0.254318
8493.55	0.0174789	0	0.247289
8508.02	0.0166841	0	0.244532
8522.53	0.017019	0	0.261432
8537.08	0.0189167	0	0.253416
8551.67	0.0158359	0	0.233541
8566.29	0.0161058	0	0.24396
8580.95	0.0171834	0	0.257652
8595.64	0.0178832	0	0.259109
8610.37	0.0172955	0	0.244845
8625.14	0.0158612	0	0.232125
8639.95	0.0154986	0	0.226092
8654.79	0.0149638	0	0.232507
8669.67	0.016285	0	0.259339
8684.59	0.0184835	0	0.268021
8699.54	0.017365	0	0.267106
8714.54	0.0182657	0	0.281246
8729.57	0.0191589	0	0.284322
8744.64	0.0185772	0	0.285462
8759.74	0.0192148	0	0.297556
8774.89	0.0200794	0	0.298991
8790.07	0.0193107	0	0.30291
8805.29	0.0204856	0	0.314292
8820.55	0.0207087	0	0.305695
8835.85	0.0192514	0	0.290726
8851.19	0.0186604	0	0.302778
8866.56	0.0207228	0	0.323582
8881.98	0.0212571	0	0.323775
8897.43	0.0206419	0	0.336299
8912.93	0.0227683	0	0.349541
8928.46	0.022238	0	0.326454
8944.03	0.0196849	0	0.332177
8959.65	0.0228664	0	0.33323
8975.3	0.0197107	0	0.317911
8990.99	0.0208081	0	0.329879
9006.73	0.0211239	0	0.324091
9022.5	0.0199705	0	0.336796
9038.31	0.0226241	0	0.336213
9054.17	0.0197895	0	0.346481
9070.06	0.0238066	0	0.355118
9086	0.0207614	0	0.313589
9101.98	0.0184961	0	0.307646
9117.99	0.0199141	0	0.312819
9134.05	0.0190422	0	0.318739
9150.15	0.0205527	0	0.314157
9166.3	0.0183714	0	0.286501
9182.48	0.017034	0	0.282653
9198.71	0.0178034	0	0.269127
9214.97	0.0152853	0	0.276962
9231.28	0.018679	0	0.291897
9247.64	0.0170184	0	0.286664
9264.03	0.0179578	0	0.27906
9280.47	0.0159932	0	0.27127
9296.95	0.0169299	0	0.288894
9313.47	0.0180366	0	0.334778
9330.04	0.0223809	0	0.347098
9346.65	0.019418	0	0.325846
9363.3	0.0197156	0	0.325504
9379.99	0.0192785	0	0.320372
9396.73	0.019	0	0.346823
9413.52	0.0223279	0	0.367804
9430.34	0.0213907	0	0.375716
9447.21	0.0231492	0	0.387674
9464.13	0.0226914	0	0.38821
9481.09	0.0230881	0	0.402588
9498.09	0.0242613	0	0.396029
9515.14	0.0221965	0	0.391326
9532.23	0.0235915	0	0.377051
9549.37	0.0204102	0	0.378792
9566.56	0.0236763	0	0.415293
9583.78	0.0245322	0	0.402803
9601.06	0.0220993	0	0.378367
9618.38	0.0215971	0	0.373111
9635.75	0.0213732	0	0.356996
9653.16	0.019635	0	0.354121
9670.61	0.020931	0	0.36076
9688.12	0.0202893	0	0.372519
9705.67	0.022163	0	0.382281
9723.27	0.021283	0	0.38721
9740.91	0.0226159	0	0.390288
9758.6	0.0214993	0	0.38582
9776.34	0.0220077	0	0.399926
9794.12	0.0229657	0	0.407224
9811.95	0.0227076	0	0.392611
9829.84	0.0212062	0	0.364866
9847.76	0.0194973	0	0.344829
9865.74	0.0188724	0	0.347445
9883.76	0.0196811	0	0.356232
9901.84	0.0197382	0	0.360066
9919.95	0.0200063	0	0.331916
9938.12	0.0165282	0	0.303771
9956.34	0.0168203	0	0.306496
9974.61	0.0167407	0	0.309951
9992.92	0.0171022	0	0.30207
10011.3	0.0157941	0	0.288771
10029.7	0.015577	0	0.27813
10048.2	0.01454	0	0.282158
10066.7	0.0159471	0	0.292519
10085.2	0.0155574	0	0.308352
10103.9	0.0175808	0	0.314738
10122.5	0.0161351	0	0.312299
10141.2	0.017248	0	0.328318
10160	0.0177352	0	0.353162
10178.8	0.0198153	0	0.375841
10197.7	0.0200195	0	0.357931
10216.6	0.0178168	0	0.357223
10235.6	0.0198451	0	0.383258
10254.6	0.0204555	0	0.403649
10273.7	0.0218558	0	0.396199
10292.8	0.0195877	0	0.373883
10312	0.019399	0	0.373041
10331.2	0.0193988	0	0.385506
10350.5	0.0205707	0	0.391935
10369.8	0.0199813	0	0.37334
10389.2	0.0185272	0	0.362925
10408.7	0.0188108	0	0.362765
10428.2	0.018396	0	0.372572
10447.7	0.0197188	0	0.382416
10467.3	0.0193033	0	0.397897
10487	0.0211746	0	0.424865
10506.7	0.021937	0	0.422389
10526.4	0.0208149	0	0.430581
10546.3	0.0226343	0	0.450666
10566.1	0.0227044	0	0.421665
10586.1	0.0196103	0	0.410182
10606	0.021449	0	0.417309
10626.1	0.0201986	0	0.440686
10646.2	0.0236507	0	0.462501
10666.3	0.0222551	0	0.445459
10686.5	0.0218279	0	0.411247
10706.8	0.018769	0	0.38669
10727.1	0.0192911	0	0.390326
10747.5	0.0190325	0	0.386205
10767.9	0.0187566	0	0.396904
10788.4	0.0199847	0	0.396675
10809	0.0186399	0	0.387053
10829.6	0.0189198	0	0.404897
10850.2	0.0202765	0	0.433963
10871	0.0216118	0	0.463371
10891.7	0.022986	0	0.484845
10912.6	0.0235443	0	0.474343
10933.5	0.0218691	0	0.469503
10954.4	0.0229522	0	0.486804
10975.4	0.0233659	0	0.479529
10996.5	0.0221518	0	0.496373
11017.6	0.0248311	0	0.505539
11038.8	0.0228838	0	0.478012
11060.1	0.0221056	0	0.468465
11081.4	0.0218611	0	0.469135
11102.8	0.0220448	0	0.458496
11124.2	0.0207453	0	0.442447
11145.7	0.0204317	0	0.45448
11167.2	0.0217278	0	0.462898
11188.9	0.0211133	0	0.467135
11210.5	0.0219803	0	0.480044
11232.3	0.0222023	0	0.493053
11254.1	0.0230319	0	0.486086
11275.9	0.0214408	0	0.475821
11297.8	0.0219736	0	0.497606
11319.8	0.0232839	0	0.518023
11341.9	0.0237024	0	0.497897
11364	0.0213358	0	0.458787
11386.2	0.0200337	0	0.457091
11408.4	0.0210716	0	0.450621
11430.7	0.0193428	0	0.452954
11453.1	0.0211718	0	0.462227
11475.5	0.0200433	0	0.461211
11498	0.0209533	0	0.455508
11520.6	0.0194287	0	0.433996
11543.2	0.0189441	0	0.430035
11565.9	0.0189611	0	0.438252
11588.6	0.0195495	0	0.472398
11611.5	0.0218525	0	0.508417
11634.3	0.0225701	0	0.524078
11657.3	0.0231012	0	0.53686
11680.3	0.0235417	0	0.52474
11703.4	0.0219297	0	0.513487
11726.5	0.0224129	0	0.509803
11749.8	0.0214978	0	0.503879
11773.1	0.0217721	0	0.499227
11796.4	0.0209882	0	0.477259
11819.8	0.019751	0	0.463621
11843.3	0.0197229	0	0.46595
11866.9	0.0198314	0	0.47509
11890.5	0.0203794	0	0.491877
11914.2	0.0211293	0	0.501052
11938	0.0210291	0	0.486974
11961.8	0.0198245	0	0.495225
11985.7	0.0215996	0	0.531441
12009.7	0.0227426	0	0.531899
12033.8	0.0214902	0	0.549238
12057.9	0.0240519	0	0.560031
12082.1	0.0222507	0	0.542117
12106.3	0.0224415	0	0.556655
12130.7	0.0232984	0	0.549815
12155.1	0.0217683	0	0.552751
12179.5	0.0233911	0	0.555224
12204.1	0.021841	0	0.544908
12228.7	0.0224245	0	0.532243
12253.4	0.0206896	0	0.506047
12278.2	0.0201701	0	0.52401
12303	0.0220207	0	0.53659
12327.9	0.0210443	0	0.537957
12352.9	0.0220095	0	0.553692
12378	0.0221798	0	0.558892
12403.1	0.0222826	0	0.535644
12428.4	0.0201951	0	0.505433
12453.6	0.0197759	0	0.517835
12479	0.0210629	0	0.519158
12504.4	0.0197514	0	0.519563
12530	0.0209667	0	0.510071
12555.5	0.0188981	0	0.497742
12581.2	0.0198819	0	0.514472
12607	0.0200771	0	0.497814
12632.8	0.0184683	0	0.479579
12658.7	0.0185648	0	0.47655
12684.7	0.0181211	0	0.475617
12710.7	0.0183806	0	0.482534
12736.9	0.0185386	0	0.487973
12763.1	0.0186828	0	0.489629
12789.4	0.0185655	0	0.490171
12815.8	0.0185969	0	0.472781
12842.2	0.0171522	0	0.470823
12868.8	0.0183281	0	0.49205
12895.4	0.0186403	0	0.494494
12922.1	0.0184004	0	0.475774
12948.9	0.0171316	0	0.459967
12975.7	0.0171303	0	0.453147
13002.7	0.0164984	0	0.459288
13029.7	0.0174977	0	0.461927
13056.8	0.0165803	0	0.456978
13084	0.0170334	0	0.475848
13111.2	0.0178656	0	0.491349
13138.6	0.0180517	0	0.49522
13166	0.018043	0	0.496457
13193.6	0.0180368	0	0.490909
13221.2	0.0175106	0	0.507582
13248.9	0.0191512	0	0.528454
13276.7	0.0188945	0	0.538995
13304.5	0.0197847	0	0.544157
13332.5	0.0191532	0	0.536757
13360.5	0.0191319	0	0.522843
13388.6	0.0180547	0	0.518813
13416.9	0.0187275	0	0.514837
13445.1	0.0176567	0	0.50671
13473.5	0.0180396	0	0.554341
13502	0.0209025	0	0.600837
13530.6	0.0211582	0	0.602495
13559.2	0.0209007	0	0.578262
13588	0.0193402	0	0.568787
13616.8	0.0201178	0	0.578158
13645.7	0.0198654	0	0.609474
13674.7	0.0221528	0	0.657412
13703.8	0.0230146	0	0.695689
13733	0.0246517	0	0.701641
13762.3	0.0232746	0	0.695128
13791.7	0.0240452	0	0.69793
13821.2	0.0233203	0	0.701148
13850.7	0.0241187	0	0.698618
13880.4	0.0229897	0	0.683715
13910.1	0.0229743	0	0.672434
13940	0.022095	0	0.672512
13969.9	0.022844	0	0.669201
13999.9	0.02171	0	0.68795
14030.1	0.0239706	0	0.68282
14060.3	0.0212193	0	0.637463
14090.6	0.0208297	0	0.637023
14121	0.0210659	0	0.672742
14151.5	0.0230339	0	0.691716
14182.1	0.0221616	0	0.671295
14212.8	0.0215709	0	0.668905
14243.6	0.0218644	0	0.708006
14274.5	0.0239612	0	0.72729
14305.5	0.0229607	0	0.699411
14336.6	0.0220175	0	0.694038
14367.8	0.0224721	0	0.713698
14399.1	0.0231315	0	0.747496
14430.5	0.0244948	0	0.76515
14462	0.0240861	0	0.773978
14493.6	0.0248999	0	0.786436
14525.3	0.0247175	0	0.782653
14557.1	0.0245059	0	0.779779
14589	0.0243677	0	0.75984
14621	0.0231075	0	0.730699
14653.1	0.0224048	0	0.715123
14685.4	0.021999	0	0.693233
14717.7	0.0208991	0	0.678801
14750.1	0.0209634	0	0.67596
14782.6	0.0205957	0	0.660509
14815.3	0.019889	0	0.655897
14848	0.0201658	0	0.651399
14880.9	0.0195053	0	0.626837
14913.8	0.018531	0	0.633545
14946.9	0.019796	0	0.682367
14980	0.0213476	0	0.73578
15013.3	0.0228699	0	0.743313
15046.7	0.0216532	0	0.714013
15080.2	0.0209872	0	0.725659
15113.8	0.0221939	0	0.788876
15147.5	0.0245959	0	0.827544
15181.4	0.0243423	0	0.827147
15215.3	0.0243994	0	0.791717
15249.4	0.0221037	0	0.765345
15283.5	0.0226926	0	0.750589
15317.8	0.0211119	0	0.719471
15352.2	0.02073	0	0.673805
15386.7	0.0183311	0	0.657316
15421.3	0.019642	0	0.663717
15456	0.0185795	0	0.643682
15490.9	0.0183606	0	0.644111
15525.8	0.0184878	0	0.654505
15560.9	0.0188272	0	0.651623
15596.1	0.0182074	0	0.645655
15631.4	0.0183529	0	0.66947
15666.9	0.0194382	0	0.691354
15702.4	0.0194675	0	0.693273
15738.1	0.019404	0	0.67336
15773.9	0.0182244	0	0.654
15809.8	0.0182102	0	0.662904
15845.8	0.0185871	0	0.689151
15881.9	0.0195402	0	0.724758
15918.2	0.0204244	0	0.734628
15954.6	0.0199508	0	0.699549
15991.1	0.0183701	0	0.664945
16027.8	0.017926	0	0.661652
16064.5	0.0180725	0	0.643961
16101.4	0.0168495	0	0.645
16138.4	0.018006	0	0.653865
16175.5	0.0172049	0	0.678142
16212.8	0.0191957	0	0.70556
16250.2	0.0185449	0	0.725086
16287.7	0.020116	0	0.734456
16325.3	0.0189093	0	0.750043
16363.1	0.0208071	0	0.795139
16401	0.0211527	0	0.802754
16439	0.0210641	0	0.814419
16477.2	0.0216203	0	0.84857
16515.5	0.022703	0	0.871146
16553.9	0.0226456	0	0.87627
16592.5	0.0228159	0	0.876925
16631.1	0.0225267	0	0.84813
16670	0.0211688	0	0.830321
16708.9	0.0214664	0	0.841798
16748	0.0216034	0	0.846466
16787.2	0.0215726	0	0.838144
16826.6	0.021016	0	0.830825
16866.1	0.0210618	0	0.856859
16905.7	0.0221812	0	0.883887
16945.5	0.02228	0	0.919106
16985.3	0.0237905	0	0.952265
17025.4	0.0237752	0	0.946789
17065.6	0.0233522	0	0.961101
17105.9	0.0243214	0	0.984841
17146.3	0.0243608	0	0.986716
17187	0.0242459	0	0.987942
17227.7	0.0242421	0	0.980624
17268.6	0.0237337	0	0.940805
17309.6	0.0221257	0	0.922801
17350.8	0.0227031	0	0.926459
17392.1	0.0221401	0	0.929829
17433.6	0.0227142	0	0.916248
17475.2	0.0213256	0	0.887819
17516.9	0.0212047	0	0.885651
17558.8	0.0210698	0	0.906776
17600.9	0.0220586	0	0.887913
17643.1	0.0200226	0	0.860406
17685.4	0.0206202	0	0.881058
17727.9	0.0208414	0	0.893906
17770.6	0.0210768	0	0.922371
17813.4	0.0220246	0	0.922611
17856.3	0.0209375	0	0.900213
17899.4	0.0208357	0	0.928522
17942.7	0.0220918	0	0.945619
17986.1	0.0214851	0	0.939731
18029.6	0.0216515	0	0.906833
18073.4	0.0198322	0	0.86889
18117.2	0.0197709	0	0.846661
18161.3	0.0186788	0	0.869978
18205.5	0.0206956	0	0.886343
18249.8	0.0192748	0	0.837853
18294.3	0.0183731	0	0.834545
18339	0.0189918	0	0.876997
18383.8	0.0201336	0	0.89059
18428.8	0.019457	0	0.889439
18474	0.0199336	0	0.911147
18519.3	0.0202759	0	0.91823
18564.8	0.0201036	0	0.928919
18610.4	0.0205938	0	0.942552
18656.2	0.0205567	0	0.897811
18702.2	0.0184956	0	0.864379
18748.4	0.018964	0	0.871747
18794.7	0.0186844	0	0.863285
18841.2	0.0184542	0	0.857384
18887.8	0.018304	0	0.874179
18934.6	0.0190381	0	0.888099
18981.6	0.0187533	0	0.899127
19028.8	0.0193776	0	0.89003
19076.1	0.018224	0	0.88135
19123.7	0.0188699	0	0.901435
19171.3	0.0189341	0	0.899286
19219.2	0.0186458	0	0.907302
19267.2	0.019127	0	0.895119
19315.5	0.0179995	0	0.896408
19363.9	0.0190422	0	0.930443
19412.4	0.0192713	0	0.951466
19461.2	0.0197552	0	0.960588
19510.1	0.0195085	0	0.952578
19559.2	0.0192772	0	0.96525
19608.5	0.019881	0	1.00052
19658	0.0205604	0	1.02234
19707.7	0.020605	0	1.02859
19757.5	0.0206626	0	1.0444
19807.6	0.0210798	0	1.05258
19857.8	0.0208388	0	1.07075
19908.2	0.0216429	0	1.10043
19958.8	0.0218437	0	1.09492
20009.6	0.0212717	0	1.08407
20060.6	0.0212574	0	1.07806
20111.8	0.0208707	0	1.10473
20163.2	0.0221399	0	1.16954
20214.7	0.0232263	0	1.20569
20266.5	0.0233705	0	1.1997
20318.4	0.0228074	0	1.19609
20370.6	0.0230637	0	1.22581
20422.9	0.0237767	0	1.2714
20475.5	0.0246115	0	1.28732
20528.2	0.0242061	0	1.32064
20581.1	0.0256858	0	1.34963
20634.3	0.0250999	0	1.35023
20687.6	0.0255181	0	1.35646
20741.2	0.0251339	0	1.37033
20795	0.0258553	0	1.34385
20848.9	0.0239444	0	1.30731
20903.1	0.0243226	0	1.33227
20957.5	0.0246849	0	1.37601
21012	0.0257274	0	1.40758
21066.8	0.0256439	0	1.4268
21121.9	0.0262302	0	1.46379
21177.1	0.0267865	0	1.47934
21232.5	0.0265903	0	1.44728
21288.2	0.0254232	0	1.39833
21344	0.0246423	0	1.36297
21400.1	0.0239658	0	1.36945
21456.4	0.0246826	0	1.43887
21512.9	0.0262417	0	1.50887
21569.7	0.0269438	0	1.5224
21626.6	0.0265111	0	1.47603
21683.8	0.0251165	0	1.45493
21741.2	0.0255778	0	1.47323
21798.8	0.0255495	0	1.46546
21856.7	0.0251147	0	1.46145
21914.8	0.0252109	0	1.43336
21973.1	0.0239525	0	1.39325
22031.6	0.0236474	0	1.34862
22090.4	0.0222474	0	1.33331
22149.4	0.0229494	0	1.34201
22208.6	0.0223659	0	1.35169
22268.1	0.0230998	0	1.39428
22327.8	0.0236021	0	1.39358
22387.7	0.0229047	0	1.41385
22447.9	0.0240826	0	1.43647
22508.3	0.0234747	0	1.38869
22569	0.0223113	0	1.3601
22629.8	0.0223554	0	1.40663
22691	0.0236657	0	1.48909
22752.4	0.0248469	0	1.52949
22814	0.0247878	0	1.59181
22875.9	0.0266605	0	1.64219
22938	0.0262109	0	1.65213
23000.4	0.026759	0	1.63683
23063	0.0255192	0	1.59488
23125.9	0.0252085	0	1.61178
23189	0.0258618	0	1.70933
23252.4	0.0280687	0	1.82322
23316	0.0292293	0	1.84769
23379.9	0.0286013	0	1.85116
23444.1	0.0291122	0	1.83203
23508.5	0.0277654	0	1.81246
23573.2	0.0282786	0	1.85589
23638.1	0.0288785	0	1.9116
23703.3	0.0297507	0	1.97744
23768.8	0.0306569	0	2.02539
23834.5	0.0309614	0	2.08252
23900.5	0.0321356	0	2.0713
23966.8	0.0303753	0	1.98001
24033.4	0.0291201	0	1.93242
24100.2	0.0287194	0	1.99824
24167.3	0.0308406	0	2.08749
24234.7	0.0311211	0	2.08885
24302.3	0.0306427	0	2.06177
24370.3	0.0300511	0	2.00794
24438.5	0.028824	0	2.00414
24507	0.0296909	0	2.05585
24575.8	0.0300897	0	2.1206
24644.8	0.0313236	0	2.18013
24714.2	0.0315497	0	2.21907
24783.8	0.0321799	0	2.19314
24853.7	0.0305439	0	2.06425
24924	0.0282417	0	2.01781
24994.5	0.0289932	0	2.10605
25065.3	0.0304914	0	2.27618
25136.4	0.0335271	0	2.38663
25207.8	0.0333159	0	2.33105
25279.5	0.0317063	0	2.24187
25351.5	0.0305592	0	2.20082
25423.8	0.0303127	0	2.24593
25496.4	0.0315418	0	2.34622
25569.4	0.0328088	0	2.40772
25642.6	0.032949	0	2.39835
25716.1	0.032268	0	2.3343
25790	0.0309494	0	2.24251
25864.2	0.0295201	0	2.22219
25938.6	0.0301521	0	2.31228
26013.4	0.0316736	0	2.40054
26088.6	0.0322384	0	2.45579
26164	0.0328673	0	2.41786
26239.8	0.0309539	0	2.34898
26315.9	0.0307883	0	2.33118
26392.3	0.0302295	0	2.35187
26469	0.0310652	0	2.40156
26546.1	0.0312482	0	2.42856
26623.5	0.0314971	0	2.41258
26701.2	0.0305707	0	2.3811
26779.3	0.0304285	0	2.33542
26857.7	0.0291408	0	2.28357
26936.5	0.0288472	0	2.2977
27015.6	0.0292564	0	2.41186
27095	0.0314576	0	2.44449
27174.8	0.0298232	0	2.27254
27254.9	0.0268981	0	2.13557
27335.4	0.0261728	0	2.12417
27416.2	0.0263797	0	2.15411
27497.4	0.0266836	0	2.1839
27579	0.0268828	0	2.1215
27660.9	0.0249242	0	1.98167
27743.1	0.0232563	0	1.86903
27825.8	0.0219822	0	1.82514
27908.8	0.0220023	0	1.817
27992.1	0.0215969	0	1.79728
28075.8	0.0213334	0	1.72679
28159.9	0.0197367	0	1.5839
28244.4	0.0177654	0	1.43908
28329.2	0.0161593	0	1.30422
28414.5	0.014449	0	1.23446
28500.1	0.0143934	0	1.21659
28586	0.0139059	0	1.13318
28672.4	0.0123342	0	1.0243
28759.2	0.0112809	0	0.907808
28846.3	0.00955475	0	0.819697
28933.8	0.00917476	0	0.833204
29021.8	0.00977676	0	0.88166
29110.1	0.0101884	0	0.900458
29198.8	0.0101128	0	0.882013
29287.9	0.00968104	0	0.898009
29377.4	0.0103795	0	0.969282
29467.4	0.0111793	0	1.07661
29557.7	0.0126554	0	1.20607
29648.4	0.0139276	0	1.32726
29739.6	0.0151917	0	1.43301
29831.2	0.016107	0	1.56043
29923.2	0.0178191	0	1.7079
30015.6	0.0191444	0	1.84467
30108.4	0.0205942	0	1.98489
30201.7	0.0219771	0	2.07628
30295.3	0.0223453	0	2.21109
30389.5	0.0246392	0	2.36689
30484	0.0254272	0	2.42133
30579	0.0255535	0	2.4263
30674.4	0.0253017	0	2.32462
30770.3	0.0231935	0	2.23353
30866.6	0.0231887	0	2.21596
30963.4	0.0226194	0	2.13413
31060.6	0.0212882	0	2.04746
31158.2	0.0206422	0	1.95424
31256.3	0.0191955	0	1.85121
31354.9	0.0183658	0	1.77672
31453.9	0.0175165	0	1.74584
31553.4	0.0175757	0	1.76313
31653.4	0.017701	0	1.78073
31753.8	0.0177612	0	1.785
31854.7	0.0176204	0	1.8055
31956.1	0.017998	0	1.85763
32058	0.0184761	0	1.91255
32160.3	0.018904	0	1.969
32263.1	0.0193961	0	2.02709
32366.4	0.0198431	0	2.06835
32470.2	0.0200133	0	2.0837
32574.5	0.0199426	0	2.0955
32679.3	0.0200554	0	2.09736
32784.6	0.0197843	0	2.07341
32890.4	0.0194143	0	2.05675
32996.7	0.0192791	0	1.97065
33103.5	0.0176244	0	1.81143
33210.8	0.0161332	0	1.61369
33318.7	0.0137943	0	1.42948
33427	0.012592	0	1.26472
33535.9	0.0106394	0	1.08364
33645.3	0.00917111	0	0.886696
33755.2	0.0069609	0	0.702142
33865.7	0.00575215	0	0.603991
33976.7	0.00513057	0	0.578216
34088.2	0.00523729	0	0.562112
34200.3	0.00479325	0	0.539409
34312.9	0.00478517	0	0.518451
34426.1	0.00437637	0	0.502363
34539.8	0.00445795	0	0.527732
34654.1	0.00477702	0	0.580495
34769	0.00533174	0	0.63356
34884.4	0.00564659	0	0.671656
35000.4	0.00593569	0	0.689847
35116.9	0.00590109	0	0.693016
35234.1	0.00593219	0	0.699349
35351.8	0.0059514	0	0.745181
35470.1	0.00664676	0	0.785744
35588.9	0.00657235	0	0.724473
35708.4	0.00555577	0	0.598871
35828.5	0.00442043	0	0.474764
35949.2	0.00344837	0	0.386638
36070.4	0.00292811	0	0.30832
36192.3	0.00213128	0	0.219392
36314.8	0.00145121	0	0.139361
36437.9	0.000812981	0	0.079478
36561.6	0.000471824	0	0.0498452
36685.9	0.000329933	0	0.0402904
36810.9	0.000314869	0	0.0336156
36936.5	0.000220411	0	0.0324262
37062.8	0.000293312	0	0.0344586
37189.6	0.000249856	0	0.0284403
37317.2	0.000196197	0	0.0247492
37445.3	0.000189996	0	0.0255807
37574.1	0.000207157	0	0.0265925
37703.6	0.00020357	0	0.0235883
37833.8	0.000158937	0	0.02024
37964.6	0.000150519	0	0.0197384
38096.1	0.000149753	0	0.0185731
38228.2	0.000131316	0	0.0197333
38361.1	0.000165782	0	0.0207474
38494.6	0.000144994	0	0.0192403
38628.8	0.000141704	0	0.0179034
38763.7	0.000123728	0	0.0153978
38899.3	0.000103378	0	0.0177322
39035.6	0.000156777	0	0.0177523
39172.6	0.000102343	0	0.017566
39310.4	0.000152737	0	0.0194213
39448.8	0.000127816	0	0.0194155
39588	0.000151203	0	0.020929
39727.9	0.000147997	0	0.020596
39868.5	0.000144892	0	0.0169256
40009.9	9.45412e-05	0	0.013404
40152	9.40885e-05	0	0.0154061
40294.9	0.000121578	0	0.017416
40438.5	0.000120934	0	0.0140779
40582.9	7.40775e-05	0	0.0128979
40728.1	0.000103641	0	0.0140753
40874	8.92775e-05	0	0.0118962
41020.7	7.29171e-05	0	0.0117236
41168.2	8.60582e-05	0	0.0128924
41316.4	8.78573e-05	0	0.0154018
41465.5	0.000118795	0	0.017418
41615.3	0.000113662	0	0.0137434
41766	6.87926e-05	0	0.0164092
41917.5	0.000147859	0	0.019784
42069.8	0.000111961	0	0.0197691
42222.8	0.00014629	0	0.0214565
42376.8	0.000132475	0	0.018111
42531.6	0.000101562	0	0.0167638
42687.2	0.000113912	0	0.0177755
42843.6	0.000113309	0	0.0179434
43000.9	0.000114819	0	0.0199533
43159.1	0.000137498	0	0.0191262
43318.1	0.000103038	0	0.0204472
43478	0.000152711	0	0.020134
43638.8	9.77584e-05	0	0.0199419
43800.4	0.000148956	0	0.0199683
43963	9.67317e-05	0	0.0157647
44126.4	9.61792e-05	0	0.0152657
44290.8	8.96024e-05	0	0.0187792
44456	0.000137666	0	0.0196363
44622.2	9.86883e-05	0	0.0156076
44789.3	8.81172e-05	0	0.0152708
44957.3	9.36452e-05	0	0.0161149
45126.3	9.71204e-05	0	0.0198014
45296.2	0.000135961	0	0.0255027
45467	0.000162578	0	0.0238437
45638.8	0.00011498	0	0.0238302
45811.6	0.000160864	0	0.0238469
45985.4	0.000113648	0	0.0224874
46160.1	0.000143748	0	0.0240131
46335.8	0.000129594	0	0.0213302
46512.5	0.000111807	0	0.0209874
46690.2	0.000124391	0	0.0188157
46868.9	8.61816e-05	0	0.0161144
47048.7	9.3136e-05	0	0.0159492
47229.4	8.3332e-05	0	0.0177842
47411.2	0.000112325	0	0.0189748
47594	9.52542e-05	0	0.0199808
47777.9	0.000122059	0	0.0211614
47962.8	0.000106812	0	0.0230001
48148.8	0.000140501	0	0.0208465
48335.9	8.23724e-05	0	0.0167949
48524.1	9.61545e-05	0	0.019314
48713.3	0.000107978	0	0.0211645
48903.6	0.000114408	0	0.0183211
49095.1	7.69947e-05	0	0.0164579
49287.6	9.39519e-05	0	0.019483
49481.3	0.000107235	0	0.0176492
49676.1	7.39589e-05	0	0.016463
49872.1	9.40733e-05	0	0.0132915
50069.2	4.08045e-05	0	0.0115825
50267.4	7.60426e-05	0	0.0142868
50466.8	6.72337e-05	0	0.0156248
50667.4	8.85472e-05	0	0.017818
50869.2	8.80612e-05	0	0.0134649
51072.2	4.46107e-05	0	0.0117669
51276.4	7.06488e-05	0	0.0163126
51481.8	8.81959e-05	0	0.018168
51688.4	8.76551e-05	0	0.0159806
51896.2	6.61155e-05	0	0.0131171
52105.3	5.93531e-05	0	0.0139542
52315.7	7.33227e-05	0	0.0164777
52527.3	8.24139e-05	0	0.014141
52740.2	5.04404e-05	0	0.0144567
52954.3	8.45678e-05	0	0.0168239
53169.8	7.15996e-05	0	0.0181584
53386.6	9.59369e-05	0	0.0195205
53604.6	8.30931e-05	0	0.0198531
53824.1	9.78753e-05	0	0.0168425
54044.8	5.47249e-05	0	0.0137958
54266.9	6.95109e-05	0	0.0148106
54490.3	6.30578e-05	0	0.0158129
54715.1	7.76197e-05	0	0.0168335
54941.3	7.12244e-05	0	0.0151537
55168.9	6.19485e-05	0	0.0111215
55397.9	3.51908e-05	0	0.0100923
55628.3	5.24164e-05	0	0.0114499
55860.1	4.63665e-05	0	0.0121212
56093.4	5.75626e-05	0	0.0124604
56328.1	4.86144e-05	0	0.0104368
56564.2	3.9773e-05	0	0.0107703
[truncated: 235 more rows]

## Sheet: 149.154-0
107.677	0.0101001	0	0.0536414
112.68	0.0113449	0	0.0545173							WL / nm	149.154
117.679	0.0104651	0	0.0357416							cm-1	67044.8
122.677	0.00383722	0	0.0419668								60696
127.68	0.0129425	0	0.0618658								6348.8
132.684	0.0117821	0	0.0611559							Length	2333
137.682	0.0126886	0	0.0545653							Threshold	1113
142.683	0.0091358	0	0.0588347							<E_T(3)	305.776
147.686	0.0143816	0	0.0597271							>E_T(3)	199.492
152.685	0.00951449	0	0.0624371							gamma	0.566128
157.68	0.0154828	0	0.0745466
162.678	0.0143501	0	0.056766
167.679	0.00835358	0	0.0500538
172.678	0.0116699	0	0.0568297
177.683	0.0110415	0	0.0593935
182.683	0.0127159	0	0.0635277
187.68	0.0127109	0	0.0672366
192.676	0.0142031	0	0.0562262
197.678	0.00828064	0	0.0451879
202.68	0.00978402	0	0.0567862
207.682	0.0129214	0	0.0514019
212.681	0.00764346	0	0.0574941
217.677	0.0153744	0	0.0746072
222.682	0.0144374	0	0.0800586
227.687	0.0175572	0	0.081307
232.679	0.0150144	0	0.0579388
237.676	0.00817454	0	0.0481353
242.684	0.0110515	0	0.052874
247.677	0.0101256	0	0.068177
252.678	0.0171408	0	0.0709013
257.678	0.0112197	0	0.0485509
262.669	0.00823687	0	0.042483
267.676	0.00873257	0	0.0622603
272.675	0.0161765	0	0.0667523
277.676	0.0105148	0	0.060052
282.673	0.01352	0	0.0674713
287.659	0.0135476	0	0.0672277
292.665	0.0133118	0	0.0734321
297.666	0.0160558	0	0.10768
302.656	0.0271024	0	0.124147
307.649	0.0226218	0	0.148128
312.663	0.0364687	0	0.181291
317.67	0.0359477	0	0.182057
322.664	0.0369538	0	0.186327
327.664	0.0375783	0	0.189685
332.665	0.0382866	0	0.182257
337.661	0.03467	0	0.156941
342.648	0.0282661	0	0.146861
347.647	0.0304888	0	0.140586
352.655	0.0256648	0	0.146702
357.666	0.032879	0	0.147874
362.651	0.0264567	0	0.139614
367.63	0.0296153	0	0.136688
372.63	0.0250611	0	0.143904
377.648	0.0322953	0	0.151397
382.651	0.0282357	0	0.151368
387.633	0.0325194	0	0.138861
392.655	0.0227883	0	0.127362
397.649	0.0282115	0	0.14047
402.645	0.0280239	0	0.126237
407.672	0.0221985	0	0.108805
412.661	0.0214193	0	0.101943
417.642	0.0195184	0	0.0988651
422.645	0.02	0	0.103293
427.634	0.0214074	0	0.114003
432.642	0.0241211	0	0.116828
437.667	0.0223832	0	0.121309
442.668	0.0261228	0	0.110937
447.643	0.0184767	0	0.0852124
452.627	0.0157219	0	0.0958752
457.616	0.0227066	0	0.106036
462.611	0.0197569	0	0.107719
467.648	0.0230084	0	0.110157
472.645	0.0210834	0	0.103321
477.64	0.0202897	0	0.10275
482.629	0.0208968	0	0.103787
487.612	0.0207632	0	0.0871765
492.629	0.0139858	0	0.085584
497.636	0.0202013	0	0.0967933
502.629	0.0185696	0	0.0971453
507.606	0.0204658	0	0.103663
512.613	0.0209481	0	0.0918555
517.647	0.0155452	0	0.102473
522.659	0.0253401	0	0.111502
527.648	0.0193673	0	0.0944931
532.609	0.0187271	0	0.0803644
537.591	0.0135341	0	0.0767846
542.593	0.0171674	0	0.0935396
547.614	0.0200868	0	0.0994848
552.601	0.0198181	0	0.100564
557.603	0.0203874	0	0.10535
562.621	0.0216048	0	0.110311
567.596	0.022734	0	0.126929
572.584	0.0281668	0	0.154176
577.582	0.0335295	0	0.14885
582.589	0.0259238	0	0.155202
587.605	0.0359638	0	0.180476
592.627	0.0359016	0	0.166043
597.596	0.0309381	0	0.15475
602.567	0.0313167	0	0.149341
607.602	0.0279997	0	0.134499
612.64	0.0253995	0	0.132295
617.615	0.0277823	0	0.144287
622.589	0.0302401	0	0.140873
627.558	0.0264516	0	0.176781
632.524	0.0447551	0	0.240152
637.55	0.0508049	0	0.310627
642.57	0.0729533	0	0.3718
647.582	0.0753897	0	0.416478
652.586	0.0910749	0	0.49731
657.58	0.108104	0	0.524788
662.562	0.102582	0	0.499869
667.53	0.0986332	0	0.439589
672.556	0.0762962	0	0.374051
677.567	0.0730048	0	0.332877
682.561	0.0602981	0	0.283527
687.537	0.0536553	0	0.260139
692.569	0.0497325	0	0.247116
697.581	0.048883	0	0.226103
702.572	0.0417248	0	0.200061
707.617	0.0375796	0	0.175977
712.561	0.0336184	0	0.179795
717.557	0.0383514	0	0.189526
722.607	0.0367113	0	0.187363
727.549	0.0391134	0	0.186211
732.542	0.0354681	0	0.212867
737.589	0.0488989	0	0.249932
742.604	0.050769	0	0.259719
747.587	0.0534773	0	0.221264
752.535	0.0359513	0	0.217476
757.534	0.0510619	0	0.209991
762.583	0.0321128	0	0.169913
767.596	0.0356842	0	0.166196
772.57	0.0311402	0	0.168166
777.593	0.0358154	0	0.170222
782.575	0.0325168	0	0.16832
787.514	0.0356401	0	0.169426
792.501	0.032307	0	0.157873
797.537	0.0303997	0	0.165196
802.526	0.035815	0	0.155313
807.468	0.0270394	0	0.140687
812.457	0.0293629	0	0.148157
817.493	0.0294774	0	0.17108
822.478	0.0391592	0	0.186549
827.51	0.0349842	0	0.175991
832.589	0.0343199	0	0.166918
837.514	0.0334696	0	0.159534
842.483	0.030738	0	0.156234
847.497	0.0315798	0	0.150079
852.453	0.0289776	0	0.139531
857.454	0.0268313	0	0.138119
862.499	0.0279182	0	0.142058
867.484	0.0290853	0	0.140897
872.512	0.0269532	0	0.13868
877.585	0.0277251	0	0.125662
882.484	0.0235739	0	0.130888
887.425	0.0294056	0	0.145471
892.52	0.0277011	0	0.148363
897.546	0.0313289	0	0.150517
902.504	0.0293977	0	0.150486
907.503	0.0308098	0	0.165159
912.544	0.0347127	0	0.155791
917.511	0.0280089	0	0.139102
922.521	0.0275262	0	0.134453
927.572	0.0257141	0	0.122142
932.546	0.0233951	0	0.112169
937.561	0.0213374	0	0.119077
942.496	0.0269187	0	0.119004
947.472	0.02092	0	0.107996
952.486	0.0221501	0	0.108128
957.418	0.0216992	0	0.112109
962.389	0.0234095	0	0.126413
967.399	0.0270539	0	0.138684
972.449	0.0278717	0	0.178385
977.411	0.0440259	0	0.252574
982.412	0.0569814	0	0.308211
987.452	0.065327	0	0.336026
992.401	0.0704768	0	0.357052
997.387	0.0727307	0	0.349461
1002.41	0.0663667	0	0.322499
1007.48	0.0610277	0	0.284276
1012.44	0.0534152	0	0.247172
1017.45	0.045355	0	0.213502
1022.49	0.0393342	0	0.187098
1027.43	0.036368	0	0.18843
1032.41	0.039322	0	0.185724
1037.43	0.0347307	0	0.182673
1042.48	0.0375722	0	0.162014
1047.43	0.0279011	0	0.154882
1052.41	0.034238	0	0.165354
1057.43	0.0316399	0	0.187608
1062.35	0.0447475	0	0.231205
1067.29	0.0487253	0	0.256354
1072.28	0.0541869	0	0.247449
1077.29	0.0444375	0	0.234503
1082.35	0.04838	0	0.253542
1087.44	0.0512631	0	0.233867
1092.41	0.0427538	0	0.208005
1097.42	0.0402986	0	0.196082
1102.46	0.0374499	0	0.177565
1107.39	0.0346575	0	0.165858
1112.35	0.0322475	0	0.16634
1117.34	0.0343952	0	0.152806
1122.37	0.0263987	0	0.151593
1127.43	0.0335194	0	0.148237
1132.36	0.0265441	0	0.135114
1137.33	0.0278387	0	0.14266
1142.33	0.0292139	0	0.150659
1147.37	0.0306189	0	0.159447
1152.44	0.0323041	0	0.160549
1157.37	0.032722	0	0.155506
1162.34	0.0298558	0	0.150087
1167.35	0.0301432	0	0.139439
1172.38	0.0252448	0	0.140242
1177.45	0.0300994	0	0.139675
1182.38	0.0265524	0	0.131552
1187.34	0.0264607	0	0.129364
1192.34	0.025347	0	0.123949
1197.36	0.0239762	0	0.126074
1202.42	0.025875	0	0.135159
1207.34	0.0291235	0	0.155224
1212.28	0.0336566	0	0.15982
1217.26	0.0305798	0	0.151592
1222.27	0.0299722	0	0.167097
1227.3	0.0363494	0	0.171719
1232.37	0.0313898	0	0.154924
1237.29	0.0316132	0	0.150096
1242.24	0.0290438	0	0.145706
1247.41	0.0273765	0	0.14359
1252.42	0.029945	0	0.142986
1257.27	0.0289819	0	0.157415
1262.34	0.0331026	0	0.169581
1267.44	0.0333738	0	0.183603
1272.38	0.0409294	0	0.220486
1277.36	0.0477615	0	0.227179
1282.36	0.0430919	0	0.221365
1287.39	0.0449083	0	0.251173
1292.45	0.0543501	0	0.289889
1297.34	0.0640929	0	0.334008
1302.27	0.0716	0	0.38611
1307.42	0.0783456	0	0.38
1312.4	0.0742647	0	0.364688
1317.21	0.0774042	0	0.407887
1322.24	0.08452	0	0.416111
1327.31	0.0797237	0	0.357236
1332.2	0.0663253	0	0.33061
1337.33	0.0626933	0	0.312438
1342.48	0.0585242	0	0.285072
1347.46	0.0560314	0	0.282783
1352.46	0.0569689	0	0.264775
1357.29	0.0528281	0	0.237238
1362.14	0.0450022	0	0.230067
1367.23	0.045433	0	0.221373
1372.34	0.0410915	0	0.216835
1377.27	0.046874	0	0.227139
1382.23	0.0447513	0	0.221076
1387.22	0.0439452	0	0.229924
1392.23	0.0477858	0	0.245386
1397.27	0.0496087	0	0.265824
1402.34	0.0552942	0	0.268932
1407.43	0.050273	0	0.256133
1412.33	0.0542712	0	0.255865
1417.26	0.0496121	0	0.228838
1422.21	0.0428105	0	0.21132
1427.19	0.0420913	0	0.201938
1432.19	0.0386034	0	0.17873
1437.22	0.0324483	0	0.172023
1442.28	0.0355717	0	0.178362
1447.37	0.0345668	0	0.17897
1452.25	0.0387968	0	0.185014
1457.15	0.0366575	0	0.192834
1462.32	0.0380119	0	0.176793
1467.27	0.0333331	0	0.181832
1472.25	0.0396771	0	0.196197
1477.26	0.0386918	0	0.196853
1482.29	0.0395332	0	0.207976
1487.35	0.042687	0	0.224982
1492.19	0.0502422	0	0.257856
1497.06	0.0557187	0	0.291031
1502.19	0.057633	0	0.267323
1507.36	0.0459404	0	0.246097
1512.3	0.0536739	0	0.253699
1517.26	0.0485003	0	0.221105
1522.26	0.0401014	0	0.192807
1527.27	0.0367753	0	0.199684
1532.31	0.0424644	0	0.224326
1537.38	0.0460972	0	0.225897
1542.21	0.0473257	0	0.222097
1547.07	0.044091	0	0.23077
1552.21	0.0457026	0	0.232275
1557.12	0.0489684	0	0.228826
1562.05	0.0438615	0	0.223498
1567.27	0.0418358	0	0.198016
1572.24	0.0377048	0	0.217134
1577.25	0.0490967	0	0.251948
1582.27	0.0511413	0	0.242083
1587.06	0.0500428	0	0.269476
1592.13	0.0561547	0	0.286768
1597.23	0.0563256	0	0.284297
1602.09	0.0608136	0	0.305909
1606.96	0.0646617	0	0.366158
1612.13	0.0769582	0	0.368046
1617.33	0.0646798	0	0.348556
1622.28	0.0762648	0	0.392866
1627.25	0.0818622	0	0.409359
1632.24	0.082111	0	0.390372
1637.26	0.0735399	0	0.364248
1642.29	0.0710603	0	0.352308
1647.36	0.0681095	0	0.329029
1652.16	0.0689001	0	0.346795
1656.98	0.0748791	0	0.390265
1662.11	0.0772415	0	0.369752
1667.27	0.0662121	0	0.313509
1672.16	0.0619862	0	0.295404
1677.07	0.0582679	0	0.3003
1682.3	0.0566575	0	0.29628
1687.26	0.0628585	0	0.338416
1692.24	0.0730516	0	0.357576
1697.24	0.0699214	0	0.334302
1701.97	0.0714623	0	0.36005
1707.01	0.0712447	0	0.358528
1712.08	0.0702424	0	0.353028
1717.17	0.0684174	0	0.347016
1722.29	0.0672946	0	0.311232
1727.12	0.0614731	0	0.305525
1731.98	0.064361	0	0.31952
1737.16	0.0589819	0	0.30279
1742.36	0.0573863	0	0.293228
1747.28	0.0618121	0	0.304129
1752.22	0.061267	0	0.302479
1757.19	0.0606511	0	0.307161
1762.17	0.0626324	0	0.311408
1767.17	0.0618066	0	0.310715
1772.2	0.0618119	0	0.299687
1777.25	0.0569229	0	0.295769
1782.32	0.0597744	0	0.276303
1787.09	0.0560032	0	0.276808
1791.88	0.0595019	0	0.298672
1797.02	0.0568714	0	0.283112
1802.17	0.0529685	0	0.246887
1807.03	0.0487778	0	0.259806
1811.9	0.0578313	0	0.284178
1817.12	0.0510489	0	0.245635
1822.03	0.0489245	0	0.257404
1826.97	0.0553934	0	0.272932
1831.92	0.0547711	0	0.275843
1836.9	0.0561204	0	0.266753
1841.89	0.0506662	0	0.258687
1846.91	0.0524785	0	0.260582
1851.95	0.0509886	0	0.25664
1857.01	0.0504905	0	0.266664
1862.08	0.0545367	0	0.259902
1866.84	0.0546886	0	0.282175
1871.96	0.0555574	0	0.285186
1877.1	0.0553882	0	0.28841
1881.92	0.0643584	0	0.317061
1886.76	0.0667667	0	0.334446
1891.96	0.061817	0	0.3374
1897.18	0.0673561	0	0.331482
1902.08	0.068081	0	0.36107
1906.99	0.0788746	0	0.412982
1911.92	0.0885619	0	0.426235
1916.88	0.0835151	0	0.44054
1921.85	0.0936934	0	0.490672
1926.84	0.102929	0	0.490692
1931.85	0.0928775	0	0.46621
1936.88	0.0924573	0	0.418753
1941.93	0.0733528	0	0.36254
1947.01	0.0696328	0	0.342433
1952.1	0.0649185	0	0.333484
1957.21	0.0655526	0	0.295163
1961.97	0.0583873	0	0.29486
1966.75	0.0649333	0	0.314946
1971.92	0.0569264	0	0.310533
1977.11	0.0627395	0	0.298522
1981.95	0.0606933	0	0.305031
1986.81	0.0649374	0	0.346638
1992.05	0.0671405	0	0.336237
1996.95	0.0703236	0	0.339747
2001.86	0.0680098	0	0.351482
2007.17	0.0644002	0	0.344914
2012.12	0.0750154	0	0.358853
2017.08	0.0694504	0	0.338761
2022.07	0.0664345	0	0.336337
2027.07	0.067966	0	0.334427
2032.1	0.0651924	0	0.308889
2036.75	0.0675773	0	0.344986
2041.81	0.0687538	0	0.358261
2046.89	0.0723494	0	0.348492
2051.99	0.0643679	0	0.318813
2057.1	0.0602416	0	0.277221
2061.84	0.0567293	0	0.298523
2067	0.0590894	0	0.283395
2072.17	0.0504775	0	0.249334
2076.97	0.0535635	0	0.265695
2081.78	0.0569126	0	0.275464
2086.6	0.0572219	0	0.301482
2091.85	0.057672	0	0.302577
2097.12	0.0572235	0	0.271489
2102	0.0540197	0	0.27174
2106.89	0.0569624	0	0.281566
2111.81	0.0576119	0	0.279464
2116.74	0.055715	0	0.264184
2121.69	0.0510261	0	0.259587
2126.66	0.0534988	0	0.258409
2131.64	0.0501759	0	0.267918
2136.65	0.0569486	0	0.27082
2141.67	0.0509263	0	0.270843
2146.7	0.0566149	0	0.274425
2151.76	0.0519391	0	0.252806
2156.83	0.0477087	0	0.257116
2161.93	0.0532794	0	0.264449
2167.04	0.0502231	0	0.270677
2172.16	0.0553451	0	0.287983
2176.88	0.0667593	0	0.326041
2181.61	0.0710142	0	0.394152
2186.79	0.0811681	0	0.441486
2191.99	0.0886344	0	0.434991
2196.78	0.093294	0	0.466932
2201.57	0.101342	0	0.516519
2206.83	0.0953519	0	0.492676
2212.1	0.0915864	0	0.450292
2216.95	0.0941395	0	0.432586
2221.81	0.0836964	0	0.388419
2226.69	0.0754918	0	0.376543
2231.59	0.0782621	0	0.373864
2236.95	0.0612393	0	0.291403
2241.88	0.056953	0	0.275303
2246.83	0.0543255	0	0.278879
2251.79	0.0580352	0	0.284675
2256.77	0.056269	0	0.297828
2261.77	0.0629336	0	0.301729
2266.78	0.0574211	0	0.288802
2271.81	0.0574108	0	0.291308
2276.86	0.0579815	0	0.284136
2281.93	0.0542365	0	0.248747
2286.55	0.0534697	0	0.271916
2291.64	0.0532267	0	0.279988
2296.76	0.0562505	0	0.310882
2301.89	0.0649273	0	0.325545
2307.04	0.0615227	0	0.271594
2311.73	0.0541475	0	0.261072
2316.44	0.0567111	0	0.288032
2321.64	0.0540919	0	0.292321
2326.86	0.0580158	0	0.303726
2331.61	0.0696805	0	0.338802
2336.86	0.059387	0	0.318773
2342.13	0.0616582	0	0.284963
2346.94	0.0569774	0	0.274507
2351.76	0.0569496	0	0.289814
2356.59	0.0629569	0	0.26916
2361.44	0.0480599	0	0.26443
2366.79	0.0507555	0	0.271074
2372.16	0.0502218	0	0.230078
2377.06	0.0437451	0	0.222932
2381.97	0.047007	0	0.243115
2386.9	0.0516597	0	0.256917
2391.84	0.0522712	0	0.262647
2396.8	0.0536561	0	0.258283
2401.77	0.050197	0	0.254794
2406.76	0.0519247	0	0.249091
2411.77	0.0475923	0	0.25388
2416.79	0.0535349	0	0.264536
2421.83	0.0515021	0	0.250618
2426.88	0.0476938	0	0.251993
2431.95	0.0517313	0	0.250811
2437.03	0.046916	0	0.245197
2442.14	0.049221	0	0.22696
2446.74	0.0493716	0	0.239901
2451.36	0.054504	0	0.287671
2456.51	0.0572998	0	0.310271
2461.67	0.0629139	0	0.330367
2466.85	0.0646656	0	0.33823
2472.04	0.0655232	0	0.326138
2476.73	0.0735846	0	0.346819
2481.43	0.0738726	0	0.388537
2486.68	0.0743673	0	0.380046
2491.94	0.0701644	0	0.320106
2496.68	0.0647023	0	0.30569
2501.44	0.0637118	0	0.3276
2506.75	0.0597709	0	0.284738
2511.54	0.0591423	0	0.272428
2516.34	0.0542748	0	0.299872
2521.7	0.0577432	0	0.278769
2526.53	0.0576414	0	0.271153
2531.38	0.0542434	0	0.288267
2536.78	0.052463	0	0.251907
2541.66	0.0508624	0	0.27149
2546.55	0.0601536	0	0.274229
2551.45	0.0516853	0	0.272071
2556.37	0.0589126	0	0.308706
2561.85	0.0537127	0	0.274383
2566.8	0.0571492	0	0.267038
2571.77	0.0504406	0	0.252876
2576.74	0.051157	0	0.266832
2581.74	0.0557255	0	0.26234
2586.74	0.0490637	0	0.249526
2591.77	0.0502896	0	0.254392
2596.8	0.0507198	0	0.232773
2601.29	0.0529883	0	0.270865
2606.36	0.053946	0	0.26432
2611.44	0.0501374	0	0.268107
2616.53	0.0551059	0	0.263053
2621.64	0.0478504	0	0.25704
2626.77	0.0524578	0	0.25918
2631.91	0.0484102	0	0.241163
2636.49	0.0568552	0	0.291072
2641.66	0.0557669	0	0.299001
2646.84	0.0596107	0	0.276845
2651.46	0.0602097	0	0.302978
2656.68	0.0560075	0	0.304037
2661.9	0.0603034	0	0.279772
2666.56	0.0597705	0	0.273552
2671.24	0.0573073	0	0.312929
2676.51	0.0613837	0	0.316898
2681.8	0.0585173	0	0.276362
2686.51	0.0587343	0	0.279231
2691.24	0.0594588	0	0.337999
2696.57	0.0673225	0	0.385331
2701.91	0.0768074	0	0.368957
2706.68	0.0779887	0	0.395161
2711.46	0.0873852	0	0.438904
2716.25	0.0957966	0	0.458464
2721.06	0.0950311	0	0.538583
2726.48	0.103671	0	0.550538
2731.91	0.0988438	0	0.474545
2736.76	0.0970062	0	0.436911
2741.62	0.0827924	0	0.418561
2746.49	0.0889954	0	0.416255
2751.38	0.0814263	0	0.384469
2756.28	0.0755319	0	0.367726
2761.19	0.0741936	0	0.35239
2766.11	0.0689089	0	0.348748
2771.05	0.072313	0	0.354309
2776.01	0.0707842	0	0.336353
2780.97	0.0647054	0	0.352452
2785.95	0.0768984	0	0.354501
2790.94	0.0651292	0	0.339336
2795.95	0.0704425	0	0.350283
2800.97	0.0691403	0	0.356479
2806	0.0725446	0	0.360352
2811.04	0.0702823	0	0.348552
2816.1	0.0674851	0	0.341775
2821.18	0.0672313	0	0.351163
2826.27	0.0708047	0	0.36294
2831.37	0.0714969	0	0.368173
2836.48	0.0724612	0	0.392351
2841.61	0.0805319	0	0.395706
2846.75	0.0733496	0	0.376527
2851.91	0.0726761	0	0.341891
2856.43	0.0784692	0	0.329623
2860.97	0.0668993	0	0.344514
2866.17	0.0657083	0	0.368033
2871.38	0.0755439	0	0.358289
2876.6	0.0616263	0	0.343103
2881.84	0.0693541	0	0.320244
2886.44	0.0700034	0	0.303803
2891.04	0.061884	0	0.343631
2896.32	0.0683038	0	0.354085
2901.61	0.0654899	0	0.305987
2906.26	0.0663159	0	0.298279
2910.91	0.0618384	0	0.333501
2916.25	0.0632324	0	0.333008
2921.59	0.0613032	0	0.277291
2926.29	0.0568943	0	0.273346
2930.99	0.0593241	0	0.334139
2936.38	0.0647069	0	0.351336
2941.78	0.0652973	0	0.313958
2946.52	0.0671744	0	0.30884
2951.28	0.0628087	0	0.364005
2956.72	0.0708692	0	0.348978
2961.5	0.0752383	0	0.358622
2966.29	0.0745309	0	0.392385
2971.77	0.0684927	0	0.342885
2976.59	0.0739901	0	0.333114
2981.41	0.0640598	0	0.313533
2986.25	0.0655795	0	0.316436
2991.1	0.0649364	0	0.353572
2996.66	0.0623166	0	0.28896
3001.53	0.0562556	0	0.28366
3006.42	0.059832	0	0.272934
3011.32	0.0515926	0	0.249398
3016.23	0.0499952	0	0.259174
3021.15	0.0552959	0	0.268331
3026.08	0.0534503	0	0.26992
3031.03	0.0556745	0	0.261551
3035.99	0.0498108	0	0.25101
3040.96	0.0511585	0	0.25192
3045.95	0.049933	0	0.245157
3050.94	0.0482281	0	0.254513
3055.95	0.0533943	0	0.255488
3060.97	0.0483939	0	0.231643
3066	0.0436375	0	0.215975
3071.05	0.041965	0	0.20804
3076.11	0.0402967	0	0.202925
3081.18	0.0397528	0	0.207237
3086.26	0.0417723	0	0.222242
3091.36	0.0454499	0	0.231553
3096.47	0.0451953	0	0.230707
3101.59	0.0449068	0	0.205026
3105.99	0.0482868	0	0.252178
3111.13	0.0497225	0	0.246878
3116.29	0.0460039	0	0.247424
3121.46	0.0497115	0	0.242221
3126.65	0.0437381	0	0.205029
3131.1	0.0483272	0	0.258062
3136.31	0.0507559	0	0.256762
3141.53	0.0476203	0	0.201571
3146.01	0.0422464	0	0.244624
3151.26	0.0510327	0	0.265415
3156.52	0.0499047	0	0.211478
3161.04	0.043711	0	0.265325
3166.32	0.056715	0	0.284021
3171.62	0.0505436	0	0.225584
3176.17	0.0485922	0	0.230041
3180.73	0.052303	0	0.290504
3186.06	0.0566429	0	0.301864
3191.41	0.0562879	0	0.266135
3196	0.0595743	0	0.313137
3201.37	0.0570286	0	0.29819
3206.76	0.0536993	0	0.244316
3211.38	0.051928	0	0.24957
3216.02	0.0557151	0	0.258625
3220.67	0.0555934	0	0.294516
3226.1	0.0527843	0	0.277983
3231.55	0.0492839	0	0.242607
3236.23	0.0543721	0	0.250266
3240.92	0.0523285	0	0.235877
3245.62	0.0480021	0	0.264232
3251.12	0.0481347	0	0.262644
3256.63	0.0471643	0	0.231304
3261.37	0.0505146	0	0.223138
3266.11	0.0435173	0	0.197004
3270.87	0.0393273	0	0.178401
3275.64	0.0355211	0	0.221145
3281.21	0.0438134	0	0.244711
3286.8	0.0437553	0	0.211922
3291.6	0.0445272	0	0.22225
3296.42	0.047827	0	0.23216
3301.24	0.048445	0	0.237523
3306.07	0.0498473	0	0.236547
3310.92	0.0477986	0	0.232453
3315.77	0.0479794	0	0.247168
3320.64	0.0535897	0	0.260488
3325.51	0.053255	0	0.252902
3330.4	0.0502237	0	0.291368
3336.12	0.0517246	0	0.323574
3341.85	0.0612158	0	0.311282
3346.77	0.0652444	0	0.315535
3351.71	0.0626321	0	0.316505
3356.65	0.0653781	0	0.327479
3361.61	0.0667764	0	0.330673
3366.57	0.0663449	0	0.321216
3371.55	0.0627092	0	0.326194
3376.54	0.0680036	0	0.343112
3381.54	0.0692413	0	0.341432
3386.56	0.0670045	0	0.350099
3391.58	0.0723939	0	0.369662
3396.61	0.0744431	0	0.367841
3401.66	0.071381	0	0.359703
3406.72	0.0708785	0	0.366114
3411.78	0.0736021	0	0.296989
3416.02	0.0667518	0	0.288193
3420.26	0.0691562	0	0.352686
3425.36	0.0692062	0	0.350184
3430.47	0.0678254	0	0.341726
3435.59	0.0656353	0	0.32628
3440.72	0.061495	0	0.311628
3445.86	0.0596666	0	0.309962
3451.02	0.0605435	0	0.315773
3456.19	0.0616835	0	0.312386
3461.37	0.0589289	0	0.308046
3466.56	0.0597327	0	0.260445
3470.89	0.0604541	0	0.263454
3475.24	0.0608415	0	0.326228
3480.46	0.0641023	0	0.321633
3485.7	0.0587755	0	0.312147
3490.94	0.0602284	0	0.335452
3496.2	0.0673685	0	0.341254
3501.47	0.0621396	0	0.263424
3505.87	0.0575714	0	0.25344
3510.28	0.0573672	0	0.30625
3515.58	0.0581552	0	0.284694
3520.9	0.0489933	0	0.27182
3526.22	0.0530603	0	0.296637
3531.56	0.0580812	0	0.240658
3536.02	0.04991	0	0.212896
3540.49	0.0454096	0	0.268286
3545.86	0.0544919	0	0.326771
3551.24	0.0668941	0	0.311564
3555.74	0.0717326	0	0.30408
3560.24	0.063294	0	0.353421
3565.66	0.0671917	0	0.391595
3571.08	0.0770953	0	0.424035
3576.53	0.0787712	0	0.358018
3581.07	0.078807	0	0.384698
3585.62	0.0901796	0	0.500381
3591.1	0.0926415	0	0.405303
3595.67	0.0846954	0	0.394939
3600.25	0.0877294	0	0.48726
3605.76	0.0891667	0	0.465577
3611.28	0.0795205	0	0.390873
3615.89	0.090019	0	0.383021
3620.51	0.0758267	0	0.4124
3626.06	0.0726521	0	0.34018
3630.7	0.0740087	0	0.335469
3635.35	0.070372	0	0.390325
3640.94	0.069279	0	0.320917
3645.61	0.0682471	0	0.312719
3650.28	0.0654795	0	0.378607
3655.91	0.0691604	0	0.314533
3660.6	0.0647688	0	0.305671
3665.31	0.065138	0	0.376458
3670.97	0.0679332	0	0.295838
3675.69	0.0572892	0	0.27461
3680.43	0.058678	0	0.34762
3686.12	0.0634224	0	0.309551
3690.88	0.0668053	0	0.319166
3695.64	0.0671293	0	0.368836
3701.37	0.0616318	0	0.279344
3706.16	0.0551262	0	0.28205
3710.95	0.0625417	0	0.291846
3715.75	0.058985	0	0.287092
3720.57	0.0603137	0	0.301625
3725.39	0.0647902	0	0.303136
3730.22	0.0606799	0	0.345709
3736.03	0.0583249	0	0.2712
3740.88	0.0534642	0	0.28111
3745.74	0.0621475	0	0.312351
3750.62	0.0661019	0	0.320223
3755.5	0.0651102	0	0.330168
3760.39	0.0699279	0	0.346073
3765.29	0.0712978	0	0.421678
3771.18	0.071838	0	0.342159
3776.1	0.0671946	0	0.330945
3781.03	0.0670358	0	0.318794
3785.97	0.0620042	0	0.301775
3790.92	0.0599249	0	0.295703
3795.88	0.0593101	0	0.283973
3800.85	0.0549647	0	0.287867
3805.83	0.0606444	0	0.286173
3810.82	0.0540542	0	0.253507
3815.82	0.047369	0	0.253957
3820.83	0.0540111	0	0.259968
3825.85	0.0496032	0	0.243103
3830.88	0.0470579	0	0.231488
3835.92	0.0448388	0	0.237795
3840.97	0.0493374	0	0.246899
3846.03	0.0482706	0	0.24442
3851.1	0.0481668	0	0.258753
3856.18	0.0537246	0	0.224276
3860.25	0.0564577	0	0.277041
3865.34	0.0522284	0	0.2876
3870.45	0.0604015	0	0.308246
3875.57	0.060054	0	0.309323
3880.7	0.0605866	0	0.311488
3885.84	0.0606621	0	0.3182
3890.98	0.0629586	0	0.262165
3895.11	0.0641209	0	0.32889
3900.28	0.063183	0	0.328869
3905.45	0.0638671	0	0.322835
3910.64	0.0605876	0	0.316277
3915.84	0.061104	0	0.263153
3920.01	0.0652601	0	0.353173
3925.22	0.070133	0	0.365124
3930.45	0.0695739	0	0.35552
3935.69	0.0661467	0	0.351857
3940.93	0.0679705	0	0.29
3945.14	0.0699277	0	0.371491
3950.41	0.0711092	0	0.361399
3955.69	0.0658623	0	0.349146
3960.97	0.0661651	0	0.336651
3966.27	0.060921	0	0.266522
3970.52	0.0645897	0	0.326767
3975.84	0.0582781	0	0.309032
3981.17	0.057725	0	0.246925
3985.44	0.0578766	0	0.301604
3990.79	0.0549148	0	0.290082
3996.15	0.0533448	0	0.233974
4000.44	0.0556068	0	0.292659
4005.82	0.0532085	0	0.284344
4011.21	0.0523192	0	0.220441
4015.53	0.0497367	0	0.208906
4019.86	0.0468448	0	0.267724
4025.27	0.0519645	0	0.284596
4030.7	0.0528979	0	0.214551
4035.05	0.0457007	0	0.267303
4040.5	0.0524101	0	0.276843
4045.96	0.0490161	0	0.217675
4050.34	0.0504471	0	0.288108
4055.82	0.054702	0	0.280519
4061.31	0.047472	0	0.223308
4065.71	0.0540316	0	0.224818
4070.12	0.0479496	0	0.289663
4075.64	0.0569818	0	0.303976
4081.17	0.0529354	0	0.240904
4085.6	0.0557514	0	0.23331
4090.05	0.0493197	0	0.280116
4095.61	0.0514051	0	0.29526
4101.18	0.0545748	0	0.239359
4105.65	0.0526168	0	0.233946
4110.12	0.051987	0	0.286911
4115.72	0.0504082	0	0.286775
4121.34	0.0517743	0	0.227525
4125.83	0.0493703	0	0.224586
4130.34	0.0502908	0	0.234775
4134.85	0.0537531	0	0.302594
4140.51	0.053284	0	0.301683
4146.17	0.0532237	0	0.228403
4150.71	0.0473941	0	0.217409
4155.26	0.0482334	0	0.244895
4159.81	0.0592946	0	0.343281
4165.52	0.0610282	0	0.349857
4171.24	0.0614064	0	0.280268
4175.82	0.0609281	0	0.294831
4180.41	0.0675667	0	0.307568
4185	0.0662457	0	0.309889
4189.61	0.0684007	0	0.40224
4195.38	0.0710724	0	0.413336
4201.15	0.0720246	0	0.362036
4205.78	0.0842949	0	0.393416
4210.42	0.085354	0	0.38962
4215.07	0.0823687	0	0.386409
4219.72	0.08365	0	0.391739
4224.39	0.0844062	0	0.467715
4230.22	0.0757976	0	0.439339
4236.07	0.0744039	0	0.365275
4240.76	0.0813969	0	0.358712
4245.46	0.0713442	0	0.327401
4250.16	0.0678272	0	0.304036
4254.88	0.0612206	0	0.289885
4259.6	0.0615601	0	0.280154
4264.33	0.0569733	0	0.336453
4270.25	0.0566358	0	0.336103
4276.18	0.0566636	0	0.258491
4280.94	0.0520375	0	0.251173
4285.7	0.0534089	0	0.263399
4290.48	0.0569617	0	0.271175
4295.26	0.0565008	0	0.274936
4300.04	0.0583671	0	0.298872
4304.84	0.0662409	0	0.320288
4309.64	0.0670734	0	0.320158
4314.45	0.0660208	0	0.314886
4319.28	0.0646102	0	0.408757
4325.31	0.070807	0	0.426991
4331.36	0.0703704	0	0.334335
4336.21	0.067528	0	0.321279
4341.07	0.0647672	0	0.323932
4345.93	0.0683739	0	0.321843
4350.81	0.0636914	0	0.307082
4355.69	0.0621621	0	0.301804
4360.58	0.0612751	0	0.301316
4365.48	0.0617362	0	0.298634
4370.38	0.0600062	0	0.311881
4375.3	0.0669036	0	0.319542
4380.22	0.0629124	0	0.305082
4385.15	0.0608279	0	0.314485
4390.09	0.0664938	0	0.322651
4395.04	0.063923	0	0.328416
4400	0.0685831	0	0.333211
4404.96	0.0656681	0	0.342693
4409.94	0.0721257	0	0.358853
4414.92	0.071934	0	0.35725
4419.91	0.0712523	0	0.369271
4424.91	0.0764855	0	0.362828
4429.91	0.0684427	0	0.37221
4434.93	0.0799664	0	0.388201
4439.95	0.0745724	0	0.367705
4444.99	0.0715451	0	0.366508
4450.03	0.073837	0	0.364041
4455.08	0.0703377	0	0.357174
4460.14	0.0708379	0	0.351082
4465.2	0.0677654	0	0.368702
4470.28	0.0775075	0	0.370328
4475.36	0.0681476	0	0.36364
4480.46	0.0746524	0	0.402877
4485.56	0.0832457	0	0.430134
4490.67	0.0850713	0	0.432418
4495.79	0.0838422	0	0.429649
4500.92	0.083695	0	0.433055
4506.06	0.0849075	0	0.552
4512.49	0.0866809	0	0.553993
4518.94	0.0851532	0	0.437162
4524.11	0.0840597	0	0.40274
4529.28	0.0714984	0	0.386111
4534.47	0.0774068	0	0.390836
4539.67	0.0730593	0	0.375769
4544.87	0.0713283	0	0.362303
4550.08	0.0676715	0	0.370285
4555.31	0.0741456	0	0.382753
4560.54	0.0722227	0	0.380205
4565.78	0.0728938	0	0.476571
4572.34	0.0723136	0	0.497683
4578.92	0.0790497	0	0.417597
4584.19	0.079371	0	0.425315
4589.47	0.0816722	0	0.445574
4594.76	0.0867869	0	0.461576
4600.06	0.0874256	0	0.437064
4605.37	0.0772558	0	0.421436
4610.69	0.0812384	0	0.553724
4617.35	0.0849953	0	0.548338
4624.02	0.0793254	0	0.430097
4629.37	0.0814586	0	0.453969
4634.73	0.0879959	0	0.46483
4640.1	0.0851251	0	0.459311
4645.48	0.0856858	0	0.565065
4652.21	0.082064	0	0.577704
4658.96	0.0891076	0	0.485395
4664.38	0.090303	0	0.475465
4669.8	0.0851454	0	0.463494
4675.23	0.0855078	0	0.453551
4680.67	0.0812695	0	0.554674
4687.48	0.0815587	0	0.523201
4694.31	0.0716929	0	0.383159
4699.78	0.068325	0	0.373779
4705.26	0.0680162	0	0.466618
4712.13	0.0678854	0	0.453799
4719.01	0.0639945	0	0.352618
4724.53	0.0638814	0	0.339038
4730.05	0.0588028	0	0.41693
4736.98	0.0616624	0	0.432945
4743.91	0.0631775	0	0.332429
4749.47	0.0563798	0	0.313404
4755.04	0.0561532	0	0.397277
4762.02	0.0577287	0	0.411971
4769.01	0.0601289	0	0.343264
4774.61	0.062378	0	0.361758
4780.23	0.0664761	0	0.454117
4787.26	0.0626629	0	0.46818
4794.31	0.070192	0	0.371138
4799.96	0.0612076	0	0.446232
4807.04	0.0649002	0	0.47242
4814.13	0.0683448	0	0.372326
4819.81	0.0626637	0	0.432776
4826.93	0.0588855	0	0.4081
4834.07	0.0555084	0	0.31414
4839.79	0.0543117	0	0.373177
4846.95	0.0498694	0	0.377281
4854.13	0.0552229	0	0.306462
4859.89	0.0512614	0	0.370692
4867.1	0.0515659	0	0.390339
4874.32	0.0565013	0	0.383154
4881.57	0.0492985	0	0.35953
4888.82	0.0497865	0	0.29322
4894.64	0.0510112	0	0.376128
4901.93	0.0522073	0	0.383829
4909.23	0.0529224	0	0.370509
4916.55	0.0482956	0	0.35212
4923.89	0.0477154	0	0.279314
4929.77	0.0472732	0	0.34623
4937.13	0.0467344	0	0.351462
4944.52	0.0484741	0	0.348269
4951.92	0.0456654	0	0.349956
4959.33	0.0487259	0	0.341068
4966.76	0.0430454	0	0.317088
4974.21	0.0420903	0	0.312739
4981.68	0.0416867	0	0.315315
4989.16	0.0425997	0	0.317585
4996.66	0.0420783	0	0.318409
5004.18	0.0426388	0	0.319973
5011.71	0.0423137	0	0.311932
5019.26	0.0403174	0	0.317473
5026.83	0.0435704	0	0.332644
5034.42	0.0441405	0	0.32834
5042.02	0.0422308	0	0.389565
5051.16	0.0429572	0	0.344264
5058.8	0.0471759	0	0.361341
5066.46	0.0471812	0	0.370779
5074.14	0.0494515	0	0.370335
5081.83	0.0468145	0	0.447395
5091.09	0.0498778	0	0.400808
5098.82	0.0538107	0	0.410467
5106.57	0.0521163	0	0.493376
5115.89	0.0537243	0	0.436695
5123.68	0.0584359	0	0.417613
5131.48	0.0485483	0	0.446603
5140.87	0.0465646	0	0.375448
5148.72	0.0491518	0	0.375523
5156.58	0.0463524	0	0.423815
5166.04	0.043249	0	0.339551
5173.94	0.0426915	0	0.3398
5181.87	0.0430841	0	0.38156
5191.4	0.0369914	0	0.378877
5200.95	0.0423047	0	0.344307
5208.94	0.0439445	0	0.338273
5216.94	0.0405921	0	0.385193
5226.57	0.0394314	0	0.38205
5236.22	0.0397172	0	0.390716
5245.9	0.0410092	0	0.380878
5255.61	0.0374577	0	0.30321
5263.72	0.0373168	0	0.310529
5271.85	0.0390647	0	0.386519
5281.63	0.039986	0	0.403617
5291.44	0.0423177	0	0.391955
5301.27	0.0373965	0	0.399763
5311.14	0.0436667	0	0.426399
5321.02	0.0425617	0	0.40955
5330.94	0.0400255	0	0.386032
5340.89	0.0376079	0	0.377662
5350.86	0.038129	0	0.389003
5360.86	0.039656	0	0.399618
5370.89	0.0400286	0	0.420748
5380.95	0.043644	0	0.442708
5391.04	0.0441427	0	0.418607
5401.15	0.0386269	0	0.393501
5411.29	0.0389638	0	0.401724
5421.47	0.0400147	0	0.314132
5429.96	0.0339248	0	0.240851
5436.78	0.0367682	0	0.300348
5445.31	0.0336122	0	0.360274
5455.58	0.0365619	0	0.339487
5465.88	0.0293771	0	0.339438
5476.21	0.0363545	0	0.325876
5484.83	0.0392022	0	0.274776
5491.75	0.0402359	0	0.343991
5500.42	0.0391527	0	0.398733
5510.84	0.0373429	0	0.332361
5519.55	0.038983	0	0.253506
5526.53	0.0336339	0	0.281172
5535.28	0.0306414	0	0.341141
5545.81	0.0341834	0	0.303083
5554.6	0.0347619	0	0.227814
5561.65	0.0298663	0	0.279088
5570.48	0.033333	0	0.287088
5579.33	0.0315383	0	0.227469
5586.43	0.0325554	0	0.292496
5595.32	0.0332406	0	0.292025
5604.23	0.032302	0	0.227274
5611.38	0.0313157	0	0.265061
5620.33	0.0279092	0	0.267152
5629.3	0.0316497	0	0.22605
5636.49	0.0312032	0	0.273488
5645.5	0.0294911	0	0.28319
5654.53	0.0332169	0	0.23387
5661.78	0.0313791	0	0.238551
5669.03	0.0343826	0	0.22887
5676.3	0.0285803	0	0.290784
5685.41	0.0352791	0	0.337492
5694.54	0.0386674	0	0.261507
5701.85	0.032802	0	0.242417
5709.19	0.0333057	0	0.261801
5716.53	0.0379714	0	0.268153
5723.9	0.0348766	0	0.249338
5731.27	0.0327405	0	0.239278
5738.66	0.0320169	0	0.224835
5746.06	0.0287165	0	0.213358
5753.48	0.0288001	0	0.203612
5760.92	0.0259858	0	0.234456
5770.23	0.0243699	0	0.238118
5779.56	0.0266518	0	0.185004
5787.05	0.0227946	0	0.212671
5796.42	0.0225705	0	0.218042
5805.82	0.0238363	0	0.176486
5813.35	0.023008	0	0.173336
5820.9	0.0229151	0	0.179095
5828.47	0.0244334	0	0.186733
5836.05	0.0248431	0	0.178747
5843.64	0.0222327	0	0.163794
5851.25	0.0208199	0	0.182885
5858.87	0.0271562	0	0.204813
5866.51	0.0264667	0	0.255442
5876.08	0.0269171	0	0.252388
5885.68	0.0257075	0	0.182928
5893.37	0.0218618	0	0.172123
5901.07	0.0228106	0	0.186221
5908.79	0.0254208	0	0.177873
5916.53	0.020565	0	0.208811
5926.22	0.0225154	0	0.207686
5935.94	0.0202404	0	0.195576
5945.68	0.0199108	0	0.20246
5955.44	0.0215643	0	0.167418
5963.27	0.0212099	0	0.159455
5971.12	0.0194414	0	0.195089
5980.94	0.0202592	0	0.218733
5990.8	0.0241492	0	0.230696
6000.67	0.0225647	0	0.210647
6010.57	0.0199945	0	0.220793
6020.5	0.0244933	0	0.231015
6030.45	0.0219465	0	0.214409
6040.42	0.0210385	0	0.20586
6050.42	0.0201459	0	0.189717
6060.45	0.0176991	0	0.173997
6070.49	0.0169341	0	0.178086
6080.57	0.0184145	0	0.158062
6090.67	0.0128941	0	0.137501
6100.79	0.0142639	0	0.162454
6110.94	0.0177498	0	0.142587
6119.08	0.017288	0	0.123099
6127.23	0.0129092	0	0.100692
6135.41	0.0117339	0	0.100484
6143.59	0.0128133	0	0.0989377
6151.8	0.011306	0	0.106561
6160.02	0.0146213	0	0.146333
6170.32	0.0137957	0	0.14306
6180.64	0.0139183	0	0.116306
6188.92	0.0141818	0	0.120651
6197.21	0.0149083	0	0.13142
6205.52	0.0167172	0	0.175341
6215.94	0.0169537	0	0.187227
6226.38	0.0189204	0	0.157528
6234.75	0.0187161	0	0.152313
6243.14	0.0176008	0	0.148465
6251.54	0.0177312	0	0.158022
6259.96	0.0197992	0	0.17054
6268.4	0.0206227	0	0.165004
6276.85	0.0184038	0	0.150395
6285.33	0.017096	0	0.176859
6295.94	0.0162233	0	0.183559
6306.59	0.0182738	0	0.154381
6315.12	0.0179106	0	0.19459
6325.81	0.0184886	0	0.175667
6336.53	0.0142973	0	0.132148
6345.12	0.0164491	0	0.135929
6353.73	0.0151256	0	0.155763
6362.36	0.0209723	0	0.171439
6371.01	0.0186805	0	0.152306
6379.67	0.0164778	0	0.153873
6388.36	0.0189645	0	0.168117
6397.06	0.019683	0	0.17802
6405.77	0.0211566	0	0.165708
6414.51	0.0167803	0	0.136493
6423.27	0.0144039	0	0.134212
6432.04	0.0161962	0	0.153662
6440.83	0.0187706	0	0.155611
6449.63	0.0165634	0	0.169411
6460.67	0.0141354	0	0.161951
6471.73	0.0151451	0	0.129345
6480.6	0.0140162	0	0.132121
6489.49	0.0157073	0	0.142732
6498.4	0.0163385	0	0.136309
6507.33	0.0142035	0	0.129353
6516.27	0.0147183	0	0.1415
6525.24	0.0168558	0	0.152811
6534.22	0.0171702	0	0.191412
6545.47	0.0168435	0	0.195713
6556.76	0.0178512	0	0.165498
6565.8	0.0187351	0	0.157168
6574.87	0.0159369	0	0.15523
6583.95	0.0182358	0	0.147964
6593.06	0.0142694	0	0.130548
6602.18	0.0143532	0	0.131254
6611.32	0.0143613	0	0.141147
6620.48	0.0164536	0	0.13334
6629.66	0.0125997	0	0.122042
6638.86	0.013934	0	0.135247
6648.08	0.01541	0	0.144282
6657.31	0.0158299	0	0.13753
6666.57	0.0138838	0	0.134746
6675.85	0.0151656	0	0.132302
6685.14	0.0133018	0	0.124304
6694.46	0.0133871	0	0.128814
6703.79	0.0142139	0	0.158378
6715.49	0.0128661	0	0.153782
6727.22	0.0133631	0	0.125329
6736.62	0.013297	0	0.129327
6746.04	0.0141522	0	0.138543
6755.48	0.0151907	0	0.138392
6764.95	0.0140584	0	0.126577
6774.43	0.0126371	0	0.118035
6783.93	0.0122071	0	0.12568
6793.45	0.0141879	0	0.172755
6805.39	0.0147662	0	0.175552
6817.35	0.0145854	0	0.140796
6826.94	0.0147715	0	0.123123
6836.56	0.0108391	0	0.104996
6846.19	0.0109601	0	0.108655
6855.85	0.0115475	0	0.134526
6865.52	0.0162614	0	0.157641
6875.21	0.016262	0	0.158037
6884.93	0.0162625	0	0.149665
6894.67	0.014482	0	0.142535
6904.43	0.014735	0	0.141153
6914.2	0.0141365	0	0.144271
6924	0.0153125	0	0.1497
6933.82	0.0151731	0	0.15244
6943.66	0.0158106	0	0.153327
6953.52	0.015284	0	0.154711
6963.41	0.0160246	0	0.168955
6973.31	0.018094	0	0.181128
6983.24	0.0184053	0	0.178368
6993.18	0.0174584	0	0.158899
7003.15	0.0144266	0	0.153342
7013.14	0.0162725	0	0.153838
7023.15	0.0144675	0	0.142914
7033.18	0.0140213	0	0.154696
7043.23	0.0167549	0	0.156655
7053.31	0.0143398	0	0.145335
7063.41	0.0144479	0	0.147398
7073.52	0.0146909	0	0.148819
7083.67	0.0146591	0	0.162178
7093.83	0.0172593	0	0.18844
7104.01	0.0197442	0	0.174039
7114.22	0.0143609	0	0.155403
7124.45	0.0160268	0	0.15837
7134.7	0.0148746	0	0.147077
7144.97	0.0137592	0	0.152072
7155.26	0.0157866	0	0.158369
7165.58	0.0149109	0	0.158168
7175.92	0.0156855	0	0.165656
7186.28	0.0162882	0	0.159577
7196.67	0.0144471	0	0.14845
7207.07	0.0140819	0	0.148978
7217.5	0.0144854	0	0.154702
7227.96	0.015117	0	0.157833
7238.43	0.0150183	0	0.150375
7248.93	0.01363	0	0.15417
7259.45	0.01568	0	0.168443
7269.99	0.0162706	0	0.183552
7280.56	0.01847	0	0.194863
7291.15	0.0183314	0	0.18149
7301.76	0.01587	0	0.180576
7312.4	0.0180888	0	0.199407
7323.06	0.0193199	0	0.199036
7333.74	0.0179457	0	0.186005
7344.45	0.016802	0	0.181501
7355.18	0.0170254	0	0.186688
7365.93	0.0176977	0	0.183052
7376.71	0.0162732	0	0.164635
7387.51	0.0142119	0	0.162168
7398.33	0.0157526	0	0.163257
7409.18	0.0143409	0	0.171876
7420.05	0.0172802	0	0.162386
7430.95	0.0125264	0	0.149131
7441.87	0.0147869	0	0.167395
7452.81	0.0158016	0	0.182357
7463.78	0.017445	0	0.177832
7474.78	0.0149116	0	0.14326
7485.79	0.0110954	0	0.127938
7496.84	0.0120774	0	0.135591
7507.9	0.0124285	0	0.134219
7518.99	0.0117726	0	0.144601
7530.11	0.0142465	0	0.146028
7541.25	0.0119703	0	0.127609
7552.41	0.0108864	0	0.118375
7563.6	0.0102727	0	0.121499
7574.82	0.0113945	0	0.129496
7586.06	0.0116475	0	0.123415
7597.32	0.0102657	0	0.116121
7608.61	0.0103048	0	0.125153
7619.93	0.0118169	0	0.13421
7631.27	0.0118512	0	0.132294
7642.64	0.0114277	0	0.129001
7654.03	0.0112199	0	0.126549
7665.44	0.0109506	0	0.134535
7676.89	0.0125633	0	0.13888
7688.35	0.0116571	0	0.143216
7699.85	0.013263	0	0.153314
7711.37	0.0133541	0	0.140817
7722.91	0.0110383	0	0.144423
7734.48	0.0139246	0	0.165651
7746.08	0.0146409	0	0.175901
7757.71	0.0156243	0	0.165328
7769.36	0.0127582	0	0.155924
7781.03	0.013948	0	0.151755
7792.74	0.0119887	0	0.15018
7804.47	0.0136197	0	0.159245
7816.22	0.0134697	0	0.167903
7828	0.0150318	0	0.167597
7839.81	0.0133504	0	0.153481
7851.65	0.0125864	0	0.150873
7863.51	0.0128495	0	0.168599
7875.4	0.0155079	0	0.175371
7887.32	0.0139291	0	0.177991
7899.26	0.0158727	0	0.186497
7911.23	0.0152855	0	0.206972
7923.23	0.0192155	0	0.233262
7935.26	0.0195774	0	0.245613
7947.31	0.0211746	0	0.265427
7959.39	0.0227665	0	0.254332
7971.5	0.019244	0	0.239003
7983.64	0.0201435	0	0.249791
7995.8	0.0209238	0	0.270073
8007.99	0.0233832	0	0.290803
8020.21	0.0242114	0	0.303117
8032.46	0.0252892	0	0.320163
8044.74	0.0268716	0	0.318626
8057.04	0.0249206	0	0.289276
8069.37	0.0219902	0	0.25083
8081.73	0.0185971	0	0.248358
8094.12	0.0214962	0	0.267348
8106.54	0.0215584	0	0.282769
8118.99	0.0238809	0	0.303647
8131.46	0.0247999	0	0.284905
8143.97	0.0207703	0	0.268523
8156.5	0.0220802	0	0.281596
8169.06	0.0227492	0	0.290764
8181.65	0.0234406	0	0.29305
8194.27	0.0230017	0	0.288017
8206.92	0.0225346	0	0.303473
8219.6	0.0253318	0	0.323427
8232.31	0.0255735	0	0.313231
8245.05	0.023607	0	0.285938
8257.81	0.0211863	0	0.251531
8270.61	0.0181246	0	0.215391
8283.44	0.0154568	0	0.194675
8296.3	0.0148263	0	0.17748
8309.18	0.0127177	0	0.159913
8322.1	0.0120423	0	0.145474
8335.05	0.0104317	0	0.127949
8348.02	0.00928468	0	0.132953
8361.03	0.0111571	0	0.145642
8374.07	0.0111857	0	0.148274
8387.14	0.0115036	0	0.13627
8400.24	0.00930415	0	0.130194
8413.37	0.0105244	0	0.144931
8426.53	0.0115016	0	0.145154
8439.72	0.0105015	0	0.143024
8452.95	0.0111327	0	0.137651
8466.2	0.00963846	0	0.144409
8479.49	0.0121	0	0.152618
8492.8	0.0108208	0	0.135416
8506.15	0.00946926	0	0.112491
8519.53	0.00734426	0	0.108094
8532.94	0.00877594	0	0.128956
8546.39	0.0104082	0	0.151532
8559.86	0.0120843	0	0.150373
8573.37	0.01018	0	0.135397
8586.91	0.00982097	0	0.129665
8600.48	0.00928671	0	0.13798
8614.08	0.011	0	0.153294
8627.72	0.0114837	0	0.164415
8641.39	0.0125746	0	0.160985
8655.09	0.0109234	0	0.15208
8668.82	0.0112247	0	0.161989
8682.59	0.0123083	0	0.171212
8696.39	0.012505	0	0.174673
8710.22	0.0127513	0	0.159233
8724.09	0.0102177	0	0.146171
8737.98	0.0108172	0	0.164586
8751.92	0.0128099	0	0.204193
8765.88	0.0164336	0	0.230974
8779.88	0.0165673	0	0.230992
8793.91	0.016354	0	0.215363
8807.98	0.0142657	0	0.206455
8822.08	0.0150207	0	0.210324
8836.21	0.0147386	0	0.221037
8850.38	0.016468	0	0.223016
8864.58	0.014936	0	0.224703
8878.82	0.0166323	0	0.249589
8893.09	0.0183438	0	0.276159
8907.4	0.0202664	0	0.29943
8921.73	0.0215009	0	0.279188
8936.11	0.0173427	0	0.257594
8950.52	0.0184094	0	0.267646
8964.96	0.018653	0	0.290603
8979.44	0.0214856	0	0.304333
8993.95	0.0204509	0	0.301911
9008.51	0.0210461	0	0.287296
9023.09	0.0183527	0	0.272344
9037.71	0.0189011	0	0.257242
9052.37	0.0162029	0	0.22023
9067.06	0.0137766	0	0.199184
9081.79	0.0132717	0	0.197783
9096.55	0.0135209	0	0.191693
9111.35	0.0123854	0	0.176774
9126.19	0.0114434	0	0.165637
9141.06	0.0108316	0	0.172215
9155.97	0.0122721	0	0.172617
9170.91	0.0108267	0	0.165997
9185.9	0.0113329	0	0.159922
9200.91	0.00996299	0	0.153463
9215.97	0.0104226	0	0.146
9231.06	0.00892538	0	0.144603
9246.19	0.0101881	0	0.140083
9261.36	0.00828638	0	0.124977
9276.56	0.00815146	0	0.142501
9291.81	0.0105458	0	0.163881
9307.09	0.0109061	0	0.156619
9322.4	0.009543	0	0.139931
9337.76	0.00868191	0	0.128945
9353.15	0.00807285	0	0.136409
9368.58	0.00960581	0	0.168733
9384.05	0.0122084	0	0.185113
9399.56	0.0116632	0	0.196019
9415.11	0.0135547	0	0.199721
9430.69	0.0120736	0	0.182483
9446.32	0.0112872	0	0.174326
9461.98	0.010971	0	0.17225
9477.69	0.010966	0	0.183847
9493.43	0.0123944	0	0.196043
9509.21	0.0124511	0	0.187886
9525.03	0.0113003	0	0.186806
9540.89	0.012258	0	0.187884
9556.79	0.0113752	0	0.184227
9572.73	0.0117399	0	0.199489
9588.7	0.0132306	0	0.218476
9604.73	0.0140432	0	0.203527
9620.78	0.0113058	0	0.202627
9636.89	0.0138638	0	0.232847
9653.02	0.0149896	0	0.253174
9669.2	0.0163051	0	0.258798
9685.43	0.0155999	0	0.238971
9701.69	0.0137902	0	0.226633
9717.99	0.0140108	0	0.228033
9734.34	0.01389	0	0.221599
9750.73	0.0131557	0	0.238573
9767.15	0.0158908	0	0.234819
9783.62	0.0126258	0	0.187386
9800.14	0.0100712	0	0.164942
9816.69	0.00985776	0	0.161805
9833.28	0.00964391	0	0.144805
9849.92	0.00776264	0	0.138167
9866.6	0.00880415	0	0.140258
9883.32	0.00797117	0	0.134673
9900.09	0.00809575	0	0.133121
9916.89	0.00774444	0	0.136063
9933.74	0.00840545	0	0.132106
9950.64	0.0072339	0	0.127911
9967.57	0.00787134	0	0.121508
9984.56	0.00643971	0	0.102376
10001.6	0.00558687	0	0.103178
10018.6	0.00650907	0	0.101217
10035.8	0.0053154	0	0.0964205
10052.9	0.00592898	0	0.101503
10070.1	0.00587366	0	0.122467
10087.4	0.00833368	0	0.138358
10104.6	0.00767077	0	0.132587
10122	0.00763069	0	0.130016
10139.4	0.00733091	0	0.133442
10156.8	0.00798966	0	0.129685
10174.2	0.00685697	0	0.14109
10191.8	0.00925833	0	0.152199
10209.3	0.00808633	0	0.145163
10226.9	0.00840007	0	0.140969
10244.6	0.00757377	0	0.138654
10262.2	0.00810225	0	0.134008
10280	0.00700579	0	0.127578
10297.8	0.00733691	0	0.150788
10315.6	0.0095771	0	0.154363
10333.5	0.00768948	0	0.149928
10351.4	0.00904361	0	0.145122
10369.4	0.00710798	0	0.142672
10387.4	0.00872685	0	0.155757
10405.5	0.0085124	0	0.177379
10423.6	0.0110767	0	0.194652
10441.7	0.0103607	0	0.18216
10460	0.00964582	0	0.177989
10478.2	0.00984909	0	0.172709
10496.5	0.00902621	0	0.186927
10514.9	0.0113474	0	0.200889
10533.3	0.0104884	0	0.208362
10551.7	0.0120982	0	0.209991
10570.2	0.0106035	0	0.195455
10588.8	0.0104811	0	0.179759
10607.4	0.00884778	0	0.154994
10626	0.00778252	0	0.139539
10644.7	0.00714944	0	0.125017
10663.4	0.00618566	0	0.136721
10682.2	0.00836683	0	0.141282
10701.1	0.00663124	0	0.130659
10720	0.00720248	0	0.128768
10738.9	0.00639497	0	0.13698
10757.9	0.00802396	0	0.153954
10776.9	0.00814769	0	0.167123
10796	0.00936128	0	0.164283
10815.2	0.00779617	0	0.173003
10834.4	0.0102343	0	0.175408
10853.6	0.00798985	0	0.167011
10872.9	0.00931702	0	0.167551
10892.3	0.00800092	0	0.152743
10911.7	0.0077458	0	0.157229
10931.1	0.00842171	0	0.148635
10950.6	0.0068151	0	0.143629
10970.2	0.00787841	0	0.148401
10989.8	0.00725687	0	0.146185
11009.5	0.0076069	0	0.136029
11029.2	0.00619615	0	0.128232
11048.9	0.00677628	0	0.131688
11068.8	0.00651211	0	0.138676
11088.6	0.00743923	0	0.151532
11108.6	0.00776723	0	0.149953
11128.5	0.00724304	0	0.151028
11148.6	0.00782961	0	0.170618
11168.7	0.00915577	0	0.186228
11188.8	0.00933753	0	0.185339
11209	0.00900375	0	0.178425
11229.3	0.00861844	0	0.168215
11249.6	0.00794636	0	0.170415
11269.9	0.00879377	0	0.177163
11290.4	0.00854964	0	0.181708
11310.8	0.00920392	0	0.174556
11331.4	0.00779276	0	0.145242
11352	0.00632208	0	0.141479
11372.6	0.00738047	0	0.147707
11393.3	0.0068907	0	0.145815
11414.1	0.00715703	0	0.147685
11434.9	0.00703666	0	0.140593
11455.8	0.00643657	0	0.142857
11476.7	0.0072144	0	0.145834
11497.7	0.00668119	0	0.152876
11518.7	0.00785079	0	0.166126
11539.8	0.00789576	0	0.162491
11561	0.0074626	0	0.156404
11582.2	0.00727863	0	0.15884
11603.5	0.00764992	0	0.156537
11624.8	0.00702775	0	0.138548
11646.2	0.00592066	0	0.13428
11667.6	0.00659962	0	0.139232
11689.2	0.00634016	0	0.148714
11710.7	0.00744881	0	0.144583
11732.4	0.00591998	0	0.136217
11754.1	0.00664037	0	0.14509
11775.8	0.00670127	0	0.141678
11797.6	0.00628483	0	0.148529
11819.5	0.00729806	0	0.16441
11841.4	0.00768913	0	0.181345
11863.4	0.00880427	0	0.176073
11885.5	0.00715883	0	0.164204
11907.6	0.00768785	0	0.175143
11929.8	0.00810499	0	0.191709
11952	0.00912731	0	0.199789
11974.3	0.00879099	0	0.201577
11996.7	0.0092311	0	0.197568
12019.1	0.00838534	0	0.188664
12041.6	0.00839227	0	0.18786
12064.2	0.00826197	0	0.179152
12086.8	0.00757819	0	0.153313
12109.5	0.00593548	0	0.145081
12132.2	0.00681887	0	0.157053
12155.1	0.00695163	0	0.157622
12177.9	0.00682655	0	0.154987
12200.9	0.00668579	0	0.150674
12223.9	0.00641058	0	0.156878
12247	0.0071896	0	0.162834
12270.1	0.00688423	0	0.151516
12293.3	0.00617753	0	0.151529
12316.6	0.00684599	0	0.146997
12339.9	0.00575555	0	0.144093
12363.3	0.00655487	0	0.155358
12386.8	0.00668397	0	0.160689
12410.3	0.0069743	0	0.175289
12433.9	0.0078807	0	0.1854
12457.6	0.00778472	0	0.173083
12481.3	0.0067968	0	0.164561
12505.1	0.00702605	0	0.156894
12529	0.00611963	0	0.152086
12553	0.00658065	0	0.175642
12577	0.00805011	0	0.195135
12601	0.00815716	0	0.191512
12625.2	0.00770303	0	0.180917
12649.4	0.0072364	0	0.170651
12673.7	0.00681469	0	0.177743
12698.1	0.00777836	0	0.192357
12722.5	0.00796923	0	0.184724
12747	0.00711032	0	0.153107
12771.6	0.00535261	0	0.13777
12796.2	0.00583	0	0.146673
12820.9	0.00603677	0	0.164131
12845.7	0.00721026	0	0.166138
12870.6	0.00615567	0	0.143007
12895.5	0.00531701	0	0.144869
12920.5	0.00627249	0	0.16161
12945.6	0.00661508	0	0.16907
12970.7	0.00682981	0	0.171138
12995.9	0.00674181	0	0.160355
13021.2	0.00593945	0	0.161739
13046.6	0.00681099	0	0.193055
13072	0.00836031	0	0.223456
13097.6	0.00915188	0	0.213041
13123.2	0.00749845	0	0.169123
13148.8	0.00567828	0	0.145419
13174.6	0.00562076	0	0.147866
13200.4	0.00583288	0	0.169596
13226.3	0.00726334	0	0.185928
13252.3	0.00705531	0	0.175521
13278.3	0.00642039	0	0.144099
13304.4	0.00460899	0	0.12978
13330.6	0.00529791	0	0.152036
13356.9	0.00627259	0	0.170648
13383.3	0.00667489	0	0.176042
13409.7	0.00664145	0	0.178758
13436.2	0.00684467	0	0.184218
13462.8	0.0070063	0	0.196297
13489.5	0.00771414	0	0.203451
13516.2	0.00749715	0	0.198327
13543.1	0.00728131	0	0.204314
13570	0.00790367	0	0.216992
13597	0.00817577	0	0.226105
13624.1	0.00852329	0	0.225513
13651.2	0.00808906	0	0.226095
13678.5	0.00851114	0	0.232773
13705.8	0.00853557	0	0.222253
13733.2	0.00768726	0	0.224027
13760.7	0.00861156	0	0.235921
13788.2	0.00850894	0	0.236134
13815.9	0.00857126	0	0.242533
13843.6	0.00892118	0	0.245569
13871.4	0.00873297	0	0.230175
13899.3	0.00777296	0	0.20076
13927.3	0.00657218	0	0.196004
13955.4	0.00739316	0	0.184044
13983.5	0.0056828	0	0.177002
14011.8	0.00685717	0	0.179734
14040.1	0.00583146	0	0.157599
14068.5	0.00526317	0	0.153796
14097	0.00552952	0	0.163676
14125.6	0.00592439	0	0.159714
14154.2	0.00521712	0	0.14893
14183	0.00513961	0	0.167613
14211.8	0.00648404	0	0.223794
14240.8	0.00898203	0	0.236323
14269.8	0.00730491	0	0.227244
14298.9	0.00830788	0	0.240654
14328.1	0.0081753	0	0.251753
14357.4	0.00901506	0	0.272092
14386.8	0.00950721	0	0.263095
14416.2	0.00834787	0	0.244122
14445.8	0.00816918	0	0.245309
14475.5	0.00837782	0	0.251735
14505.2	0.00855125	0	0.270039
14535	0.00954788	0	0.249756
14565	0.00714147	0	0.202432
14595	0.006345	0	0.167338
14625.1	0.00477012	0	0.15498
14655.3	0.00549008	0	0.17338
14685.6	0.00595417	0	0.186744
14716	0.00633567	0	0.188364
14746.5	0.00602011	0	0.169817
14777.1	0.00508268	0	0.178171
14807.8	0.00653593	0	0.194103
14838.5	0.00607635	0	0.225622
14869.4	0.00854119	0	0.260122
14900.4	0.00825711	0	0.258837
14931.4	0.0084098	0	0.263736
14962.6	0.00851804	0	0.262984
14993.9	0.00830217	0	0.293509
15025.2	0.0104225	0	0.309503
15056.7	0.00925344	0	0.295659
15088.2	0.00948878	0	0.275658
15119.9	0.00792487	0	0.243411
15151.6	0.00740812	0	0.227675
15183.5	0.00688411	0	0.225847
15215.4	0.00725344	0	0.217943
15247.5	0.00634249	0	0.201922
15279.7	0.00621483	0	0.166519
15311.9	0.0041087	0	0.138981
15344.3	0.00448096	0	0.148383
15376.8	0.00465876	0	0.178151
15409.3	0.00628417	0	0.207311
15442	0.00640314	0	0.210187
15474.8	0.00642486	0	0.220109
15507.6	0.00696378	0	0.23371
15540.6	0.00720477	0	0.244432
15573.7	0.00756902	0	0.266156
15606.9	0.00846446	0	0.284717
15640.2	0.00863567	0	0.303504
15673.6	0.00953278	0	0.304819
15707.1	0.00865451	0	0.292912
15740.8	0.00877036	0	0.297695
15774.5	0.00887604	0	0.314446
15808.4	0.00970827	0	0.319706
15842.3	0.00912568	0	0.307193
15876.4	0.00891266	0	0.284089
15910.5	0.00771533	0	0.257295
15944.8	0.00729607	0	0.239994
15979.2	0.00665705	0	0.212495
16013.7	0.00566149	0	0.202782
16048.3	0.00605325	0	0.202883
16083	0.00563356	0	0.198389
16117.9	0.00575499	0	0.212489
16152.9	0.00640113	0	0.235053
16187.9	0.00700367	0	0.238717
16223.1	0.0065675	0	0.242374
16258.4	0.00716472	0	0.266474
16293.8	0.00788607	0	0.290495
16329.3	0.00846604	0	0.301838
16365	0.00846738	0	0.301432
16400.8	0.00839121	0	0.304046
16436.6	0.00855671	0	0.299043
16472.6	0.00805677	0	0.282128
16508.7	0.00756927	0	0.264675
16545	0.00703751	0	0.279218
16581.3	0.00832101	0	0.285986
16617.8	0.00736234	0	0.250094
16654.4	0.006304	0	0.221731
16691.1	0.00577286	0	0.199427
16728	0.00505675	0	0.221976
16764.9	0.00695494	0	0.254412
16802	0.00676369	0	0.253968
16839.2	0.00689052	0	0.277263
16876.5	0.00796418	0	0.330981
16914	0.00970697	0	0.341619
16951.6	0.0084739	0	0.308358
16989.3	0.0078846	0	0.314518
17027.1	0.00873899	0	0.337512
17065.1	0.0090482	0	0.342839
17103.2	0.00895333	0	0.339115
17141.4	0.00879672	0	0.339125
17179.7	0.00889365	0	0.332208
17218.2	0.00837735	0	0.312929
17256.8	0.0078366	0	0.299892
17295.5	0.00764971	0	0.283401
17334.4	0.00693605	0	0.264267
17373.4	0.00661956	0	0.24887
17412.5	0.00610061	0	0.24373
17451.7	0.00631876	0	0.256609
17491.1	0.00671038	0	0.250188
17530.7	0.00595096	0	0.242705
17570.3	0.00628831	0	0.239057
17610.1	0.00572763	0	0.253283
17650	0.00695874	0	0.28576
17690.1	0.00730785	0	0.295706
17730.3	0.00740392	0	0.294195
17770.6	0.00718184	0	0.287177
17811.1	0.00701027	0	0.30075
17851.7	0.00779773	0	0.318966
17892.5	0.00785703	0	0.313775
17933.4	0.00749022	0	0.293091
17974.4	0.00679642	0	0.257546
18015.6	0.00571189	0	0.251326
18056.9	0.00645589	0	0.257482
18098.3	0.00596487	0	0.243898
18139.9	0.00576102	0	0.251162
18181.7	0.0062736	0	0.265521
18223.6	0.00640044	0	0.272889
18265.6	0.006585	0	0.290803
18307.8	0.00720365	0	0.304235
18350.1	0.00717081	0	0.305399
18392.6	0.00721104	0	0.307661
18435.2	0.00722634	0	0.309226
18478	0.00723359	0	0.317924
18520.9	0.00758115	0	0.310965
18564	0.00686216	0	0.296063
18607.2	0.0068381	0	0.288767
18650.5	0.00647835	0	0.292266
18694.1	0.00694992	0	0.296205
18737.8	0.00661569	0	0.285112
18781.6	0.00639422	0	0.269806
18825.6	0.00587527	0	0.270503
18869.7	0.00638131	0	0.293576
18914	0.0068757	0	0.302484
18958.4	0.00673439	0	0.275036
19003	0.00559904	0	0.255236
19047.8	0.00580308	0	0.28572
19092.7	0.00691821	0	0.315483
19137.8	0.00707838	0	0.304398
19183	0.00637863	0	0.271913
19228.5	0.00559991	0	0.265831
19274	0.006067	0	0.270135
19319.7	0.00574994	0	0.267033
19365.6	0.005888	0	0.257481
19411.7	0.00529465	0	0.25972
19457.9	0.00594377	0	0.280727
19504.3	0.00616176	0	0.284241
19550.8	0.00605051	0	0.272399
19597.5	0.00561292	0	0.2641
19644.4	0.00565175	0	0.283651
19691.5	0.00640566	0	0.310442
19738.7	0.0067431	0	0.300074
19786.1	0.00592092	0	0.275208
19833.7	0.00565216	0	0.27401
19881.4	0.00582711	0	0.298572
19929.3	0.00663934	0	0.30205
19977.4	0.00592251	0	0.287326
20025.6	0.0059874	0	0.269502
20074.1	0.00514214	0	0.247264
20122.7	0.00503123	0	0.257291
20171.5	0.00551779	0	0.266701
20220.4	0.00537684	0	0.281186
20269.5	0.00606975	0	0.296744
20318.9	0.00596365	0	0.311472
20368.4	0.0066211	0	0.321416
20418	0.00631837	0	0.321288
20467.9	0.00656664	0	0.324176
20518	0.00639002	0	0.316394
20568.2	0.00620779	0	0.31461
20618.6	0.00627426	0	0.322446
20669.2	0.00647064	0	0.314859
20720	0.00592783	0	0.299513
20771	0.00582467	0	0.297079
20822.1	0.00578907	0	0.313699
20873.5	0.006429	0	0.350513
20925	0.00717257	0	0.360203
20976.7	0.006751	0	0.336688
21028.7	0.00621851	0	0.334244
21080.8	0.00660742	0	0.36233
21133.1	0.00724577	0	0.372849
21185.6	0.00695531	0	0.354239
21238.3	0.00648829	0	0.314214
21291.2	0.00538899	0	0.311567
21344.3	0.00634833	0	0.336347
21397.6	0.00627255	0	0.352995
21451.1	0.00692351	0	0.362777
21504.8	0.00658775	0	0.34556
21558.7	0.00623453	0	0.342726
21612.8	0.00643556	0	0.346938
21667.1	0.00634065	0	0.344981
21721.6	0.00631689	0	0.331488
21776.3	0.00579889	0	0.322785
21831.3	0.00595371	0	0.32207
21886.4	0.0057303	0	0.328365
21941.8	0.00613474	0	0.34153
21997.3	0.00616158	0	0.352621
22053.1	0.00648623	0	0.369514
22109	0.00671541	0	0.371772
22165.2	0.00651725	0	0.356886
22221.6	0.00613603	0	0.342242
22278.3	0.00595306	0	0.335825
22335.1	0.00586344	0	0.341149
22392.2	0.00609621	0	0.357545
22449.4	0.00638789	0	0.354457
22506.9	0.00594104	0	0.359009
22564.6	0.00650078	0	0.377497
22622.6	0.00652984	0	0.380252
22680.7	0.00654624	0	0.370595
22739.1	0.00614754	0	0.375372
22797.7	0.00666159	0	0.395795
22856.6	0.00678937	0	0.390148
22915.7	0.00642254	0	0.364162
22975	0.00585948	0	0.355058
23034.5	0.00606924	0	0.364103
23094.2	0.00611628	0	0.375388
23154.2	0.00639875	0	0.383093
23214.5	0.00632225	0	0.375996
23274.9	0.00611354	0	0.396391
23335.6	0.00694712	0	0.406506
23396.6	0.00639625	0	0.38744
23457.7	0.00626931	0	0.354838
23519.2	0.00528516	0	0.340831
23580.8	0.00577003	0	0.369297
23642.7	0.00616201	0	0.384069
23704.9	0.0061994	0	0.395964
23767.3	0.00649175	0	0.402485
23829.9	0.00636104	0	0.403917
23892.8	0.00648414	0	0.394902
23955.9	0.00602464	0	0.366882
24019.3	0.00555257	0	0.366881
24082.9	0.0059773	0	0.390572
24146.8	0.00624716	0	0.415499
24211	0.00670883	0	0.401713
24275.4	0.00576674	0	0.386342
24340	0.00618321	0	0.40789
24405	0.00638271	0	0.428878
24470.1	0.00677709	0	0.434302
24535.6	0.00649619	0	0.412656
24601.3	0.00606374	0	0.41586
24667.3	0.00654382	0	0.43324
24733.5	0.00653908	0	0.428421
24800	0.00634576	0	0.419355
24866.8	0.00621542	0	0.413597
24933.8	0.0061234	0	0.410815
25001.1	0.00608327	0	0.435642
25068.7	0.00680744	0	0.458439
25136.6	0.00670388	0	0.443553
25204.7	0.00631498	0	0.416567
25273.1	0.00586357	0	0.389463
25341.8	0.00547616	0	0.392363
25410.8	0.00590161	0	0.417452
25480	0.00615303	0	0.444874
25549.6	0.00664175	0	0.456362
25619.4	0.00643077	0	0.43278
25689.5	0.00591497	0	0.404276
25759.9	0.00557013	0	0.392424
25830.6	0.00553255	0	0.413052
25901.6	0.006106	0	0.432893
25972.8	0.00604197	0	0.431696
26044.4	0.00602163	0	0.411941
26116.3	0.00544186	0	0.385807
26188.4	0.00525123	0	0.403473
26260.9	0.00588521	0	0.405872
26333.7	0.00526972	0	0.381618
26406.7	0.00517697	0	0.390365
26480.1	0.00546256	0	0.391709
26553.8	0.00517159	0	0.383938
26627.8	0.00520652	0	0.392556
26702.1	0.00536169	0	0.397308
26776.7	0.00528858	0	0.386376
26851.6	0.00502578	0	0.399708
26926.8	0.0055991	0	0.422287
27002.4	0.0055799	0	0.432701
27078.2	0.00582647	0	0.429108
27154.4	0.00543769	0	0.403615
27231	0.00511158	0	0.391416
27307.8	0.00507624	0	0.390149
27385	0.00503649	0	0.405913
27462.5	0.00544005	0	0.406164
27540.3	0.00499849	0	0.395742
27618.4	0.00512797	0	0.382531
27696.9	0.00462054	0	0.364969
27775.7	0.00464029	0	0.36689
27854.9	0.00462928	0	0.35714
27934.4	0.0043565	0	0.34189
28014.2	0.00420789	0	0.339092
28094.4	0.00425038	0	0.333568
28174.9	0.00403394	0	0.305085
28255.8	0.00351114	0	0.280732
28337	0.00340174	0	0.274465
28418.6	0.00332781	0	0.279698
28500.5	0.00349992	0	0.288557
28582.8	0.00351411	0	0.266895
28665.4	0.0029451	0	0.253757
28748.4	0.00317025	0	0.262315
28831.8	0.00312329	0	0.266639
28915.5	0.0032465	0	0.283121
28999.6	0.00348805	0	0.290304
29084	0.00338629	0	0.294239
29168.9	0.00355168	0	0.302098
29254.1	0.00353981	0	0.308674
29339.6	0.00367473	0	0.332783
29425.6	0.00406982	0	0.347772
29511.9	0.00398793	0	0.358015
29598.6	0.00426981	0	0.384073
29685.7	0.00455032	0	0.40127
29773.2	0.00462471	0	0.415486
29861	0.0048332	0	0.447015
29949.3	0.00529861	0	0.497946
30037.9	0.00593664	0	0.527073
30127	0.00590238	0	0.515233
30216.4	0.00562022	0	0.501831
30306.2	0.00555269	0	0.535333
30396.5	0.00631195	0	0.596956
30487.1	0.00686153	0	0.579263
30578.1	0.00586392	0	0.520299
30669.6	0.00551495	0	0.504828
30761.4	0.0054751	0	0.534891
30853.7	0.00611894	0	0.533324
30946.4	0.00538875	0	0.496801
31039.5	0.00528253	0	0.460067
31133	0.00455531	0	0.393873
31227	0.00382942	0	0.388402
31321.4	0.0044003	0	0.411897
31416.2	0.0042886	0	0.399693
31511.4	0.00410567	0	0.38793
31607.1	0.00400324	0	0.384762
31703.2	0.00400346	0	0.38009
31799.8	0.00386997	0	0.400858
31896.8	0.00439599	0	0.426844
31994.2	0.00436516	0	0.407556
32092.1	0.0039625	0	0.389992
32190.4	0.00396901	0	0.410415
32289.2	0.00433983	0	0.441147
32388.4	0.00455067	0	0.438486
32488.1	0.00424545	0	0.423862
32588.3	0.00421825	0	0.412576
32688.9	0.00398162	0	0.407838
32790	0.00408718	0	0.390078
32891.6	0.00359379	0	0.366693
32993.6	0.00359415	0	0.338461
33096.1	0.00300932	0	0.284614
33199.1	0.00251717	0	0.248568
33302.6	0.00228793	0	0.217534
33406.6	0.00189704	0	0.18487
33511	0.00164284	0	0.157238
33615.9	0.00135416	0	0.130317
33721.4	0.00111794	0	0.1086
33827.3	0.000932467	0	0.103346
33933.7	0.00100958	0	0.109939
34040.6	0.00104689	0	0.121759
34148.1	0.00121966	0	0.117635
34256	0.00095998	0	0.113918
34364.5	0.00114067	0	0.127654
34473.5	0.00120204	0	0.138929
34582.9	0.00133572	0	0.142631
34693	0.00125711	0	0.153172
34803.5	0.00151424	0	0.161396
34914.6	0.00139171	0	0.162045
35026.2	0.00151232	0	0.16814
35138.3	0.00148642	0	0.161021
35251	0.0013716	0	0.157359
35364.2	0.00140809	0	0.152726
35478	0.0012765	0	0.147143
35592.3	0.00129773	0	0.12601
35707.2	0.000896234	0	0.0938392
35822.6	0.000729674	0	0.0787171
35938.6	0.000627518	0	0.055285
36055.2	0.000321173	0	0.0366536
36172.3	0.000304743	0	0.0269509
36290	0.000153216	0	0.017902
36408.3	0.000149515	0	0.0121775
36527.1	5.53911e-05	0	0.00694659
36646.6	6.09379e-05	0	0.00746955
36766.6	6.35235e-05	0	0.00573615
36887.2	3.15954e-05	0	0.00520822
37008.4	5.43417e-05	0	0.0034846
37130.2	2.87669e-06	0	0.00208489
37252.6	3.11874e-05	0	0.00416828
37375.6	3.6584e-05	0	0.00624664
37499.3	6.44697e-05	0	0.00435398
37623.5	5.62017e-06	0	0.00346891
37748.4	4.99446e-05	0	0.00469315
37873.8	2.48586e-05	0	0.0024323
37999.9	1.37157e-05	0	0.00208053
38126.7	1.91158e-05	0	0.00485646
38254.1	5.71358e-05	0	0.00625827
38382.1	4.06421e-05	0	0.00833409
38510.7	8.89202e-05	0	0.00540388
38640.1	-5.34632e-06	0	0.00120696
38770	2.39206e-05	0	0.00294796
38900.6	2.12174e-05	0	0.00295341
39031.9	2.37801e-05	0	0.0029557
39163.8	2.10237e-05	0	0.00502854
39296.5	5.48102e-05	0	0.00728977
39429.8	5.45719e-05	0	0.00729597
39563.7	5.43475e-05	0	0.00660759
39698.4	4.37972e-05	0	0.0038307
39833.7	1.28113e-05	0	0.0058976
39969.8	7.38926e-05	0	0.00799672
40106.5	4.30784e-05	0	0.00781205
40243.9	7.06011e-05	0	0.00522387
40382.1	5.03597e-06	0	0.00451081
[truncated: 333 more rows]

## Sheet: 146.30-90
114.295	0.0439683	0	0.239813
119.296	0.0519339	0	0.243071							WL / nm	146.3
124.29	0.0454114	0	0.219501							cm-1	68352.7
129.284	0.0424946	0	0.205507								60696
134.29	0.0396146	0	0.215989								7656.7
139.3	0.0466069	0	0.223129							Length	2109
144.295	0.042734	0	0.2273							Threshold	1198
149.295	0.0481951	0	0.247972							<E_T(3)	575.014
154.295	0.0509836	0	0.261621							>E_T(3)	1418.74
159.296	0.0536541	0	0.276325							gamma	0.831498
164.295	0.0568846	0	0.263923
169.28	0.0490065	0	0.248152
174.283	0.0501928	0	0.266891
179.293	0.056342	0	0.264085
184.283	0.0495144	0	0.251003
189.274	0.0510719	0	0.286988
194.274	0.0637279	0	0.300697
199.273	0.0565582	0	0.287007
204.282	0.0580338	0	0.299928
209.293	0.0616835	0	0.286515
214.296	0.0528515	0	0.269174
219.283	0.0551119	0	0.282897
224.265	0.0584465	0	0.297453
229.258	0.0606942	0	0.280708
234.256	0.0516363	0	0.268606
239.276	0.0553824	0	0.272045
244.288	0.0531793	0	0.254536
249.285	0.0487025	0	0.267556
254.285	0.0583135	0	0.272554
259.283	0.0507516	0	0.261611
264.272	0.0541111	0	0.272065
269.276	0.0546323	0	0.273752
274.289	0.0545845	0	0.270941
279.277	0.0540484	0	0.267838
284.264	0.0533658	0	0.265575
289.245	0.0532734	0	0.29585
294.247	0.0650336	0	0.305265
299.265	0.0566152	0	0.283071
304.265	0.0566177	0	0.29324
309.274	0.0604651	0	0.285311
314.289	0.0533204	0	0.27152
319.271	0.0556911	0	0.281215
324.249	0.0572784	0	0.29103
329.258	0.0589384	0	0.292368
334.257	0.0580345	0	0.280104
339.242	0.0543443	0	0.266767
344.248	0.0522238	0	0.290927
349.233	0.0644877	0	0.349323
354.235	0.0752108	0	0.368058
359.249	0.0716013	0	0.341105
364.231	0.0653088	0	0.299629
369.221	0.0547972	0	0.290293
374.215	0.0614617	0	0.298622
379.21	0.0580969	0	0.309386
384.205	0.0657936	0	0.329425
389.195	0.0662194	0	0.348257
394.227	0.0722142	0	0.362202
399.25	0.0720002	0	0.317483
404.214	0.0559116	0	0.268612
409.212	0.0515782	0	0.281735
414.243	0.0604171	0	0.314131
419.256	0.0649169	0	0.31065
424.247	0.059567	0	0.317905
429.213	0.0684604	0	0.343601
434.204	0.0692166	0	0.350115
439.22	0.0703911	0	0.340643
444.204	0.0663116	0	0.331846
449.209	0.0663021	0	0.328268
454.233	0.0643803	0	0.300054
459.217	0.0560047	0	0.316738
464.218	0.0706727	0	0.359836
469.233	0.0728224	0	0.338732
474.202	0.0635377	0	0.336598
479.18	0.0716749	0	0.367344
484.168	0.0756223	0	0.379146
489.164	0.0761667	0	0.366096
494.166	0.0702131	0	0.360678
499.173	0.0738507	0	0.363021
504.184	0.0710446	0	0.374818
509.197	0.0784938	0	0.402274
514.21	0.0819827	0	0.38932
519.223	0.0733414	0	0.364041
524.234	0.0719727	0	0.356831
529.24	0.0705688	0	0.357065
534.241	0.0722342	0	0.387804
539.235	0.0830768	0	0.405649
544.22	0.0796744	0	0.36329
549.194	0.0663896	0	0.34095
554.156	0.0710377	0	0.37858
559.18	0.079683	0	0.384794
564.189	0.0739517	0	0.394973
569.183	0.0842304	0	0.420079
574.237	0.0820059	0	0.382352
579.194	0.0722491	0	0.362322
584.13	0.074559	0	0.371685
589.124	0.0743025	0	0.386864
594.177	0.0788412	0	0.376395
599.205	0.0708517	0	0.380527
604.209	0.0812586	0	0.400638
609.185	0.0797728	0	0.363534
614.131	0.0672105	0	0.360068
619.133	0.0767678	0	0.38127
624.191	0.0739915	0	0.372003
629.217	0.0740457	0	0.357904
634.209	0.0693454	0	0.355911
639.164	0.0742916	0	0.358349
644.174	0.068779	0	0.361917
649.237	0.0741865	0	0.363672
654.168	0.073318	0	0.378501
659.15	0.078608	0	0.39527
664.185	0.0784103	0	0.391158
669.177	0.0783132	0	0.378361
674.122	0.0746959	0	0.385019
679.119	0.0794291	0	0.381812
684.166	0.0718707	0	0.372999
689.164	0.0773708	0	0.406802
694.112	0.0870833	0	0.421952
699.108	0.0818124	0	0.403702
704.154	0.0781931	0	0.39303
709.146	0.0792677	0	0.397778
714.187	0.0785524	0	0.409399
719.171	0.085746	0	0.406833
724.096	0.0794821	0	0.418033
729.066	0.0887101	0	0.456232
734.085	0.0931137	0	0.458566
739.151	0.0879231	0	0.437632
744.153	0.0870386	0	0.429081
749.09	0.0867912	0	0.444364
754.072	0.0915893	0	0.456011
759.101	0.0897919	0	0.443435
764.059	0.0890666	0	0.450164
769.063	0.0908589	0	0.452443
774.112	0.0883689	0	0.420954
779.088	0.0808247	0	0.404414
784.108	0.0802835	0	0.437275
789.052	0.0966147	0	0.478489
794.039	0.0952643	0	0.492287
799.07	0.100437	0	0.44676
804.021	0.0800354	0	0.417822
809.015	0.0873076	0	0.444931
814.052	0.0893714	0	0.432556
819.132	0.0809231	0	0.417296
824.127	0.0861491	0	0.435648
829.035	0.0913692	0	0.441356
833.984	0.086996	0	0.446183
838.974	0.0918456	0	0.450719
844.005	0.087317	0	0.428584
849.079	0.0816363	0	0.402699
854.059	0.0800803	0	0.405535
859.08	0.0814424	0	0.415367
864.143	0.082666	0	0.41128
869.108	0.0829955	0	0.432307
874.113	0.0897511	0	0.468563
879.158	0.0959988	0	0.465605
884.102	0.0923641	0	0.470108
889.084	0.0963321	0	0.494145
894.106	0.100476	0	0.500424
899.022	0.103114	0	0.535684
903.976	0.113149	0	0.554055
908.968	0.108846	0	0.532894
913.998	0.10304	0	0.534205
919.067	0.107725	0	0.565642
924.024	0.12049	0	0.575382
929.019	0.109893	0	0.583003
934.051	0.121825	0	0.585208
938.967	0.116248	0	0.587093
943.919	0.120851	0	0.617194
948.908	0.126576	0	0.615728
953.934	0.118475	0	0.586127
958.996	0.113067	0	0.579053
964.097	0.113999	0	0.580238
969.073	0.119178	0	0.564349
973.924	0.113514	0	0.582408
978.972	0.117238	0	0.563745
984.056	0.104516	0	0.546208
989.012	0.115925	0	0.569729
994.003	0.112396	0	0.553726
999.028	0.10797	0	0.563765
1004.09	0.114822	0	0.562754
1009.02	0.113615	0	0.566998
1013.98	0.115014	0	0.571221
1018.97	0.113749	0	0.558632
1024	0.108371	0	0.546778
1029.06	0.107619	0	0.539247
1033.98	0.111498	0	0.530796
1038.94	0.102705	0	0.527867
1043.93	0.108949	0	0.561237
1048.95	0.114562	0	0.553541
1054.01	0.104402	0	0.517099
1058.91	0.106315	0	0.524274
1063.85	0.105985	0	0.546086
1069.01	0.105799	0	0.530499
1074.02	0.106188	0	0.510344
1078.87	0.104176	0	0.553015
1083.94	0.113976	0	0.5954
1089.04	0.119331	0	0.580994
1093.99	0.115556	0	0.58014
1098.97	0.117526	0	0.594103
1103.98	0.119641	0	0.591183
1109.02	0.114862	0	0.556205
1113.9	0.113184	0	0.571552
1118.81	0.119675	0	0.580049
1123.94	0.106157	0	0.529776
1128.91	0.107032	0	0.554494
1133.91	0.114677	0	0.574949
1138.95	0.113795	0	0.555843
1143.81	0.1149	0	0.584539
1148.9	0.114601	0	0.558979
1154.03	0.103495	0	0.528269
1158.98	0.109862	0	0.546004
1163.96	0.109373	0	0.548866
1168.97	0.109648	0	0.572939
1174.02	0.117664	0	0.556169
1178.88	0.111212	0	0.556408
1183.76	0.116404	0	0.606313
1188.9	0.119883	0	0.579875
1193.84	0.114599	0	0.544475
1198.82	0.104197	0	0.547718
1203.82	0.114715	0	0.581638
1208.86	0.116323	0	0.599296
1213.92	0.120366	0	0.58799
1218.79	0.121009	0	0.639984
1223.92	0.128838	0	0.639594
1229.07	0.119403	0	0.606076
1234.03	0.12513	0	0.616864
1239.01	0.122308	0	0.600445
1244.03	0.117199	0	0.599072
1249.07	0.120387	0	0.591416
1253.91	0.124	0	0.616773
1258.78	0.129503	0	0.643988
1263.9	0.121711	0	0.617638
1268.82	0.12931	0	0.659763
1273.77	0.137315	0	0.65954
1278.75	0.127827	0	0.631371
1283.75	0.12457	0	0.640151
1288.78	0.129963	0	0.679387
1293.84	0.138622	0	0.719119
1298.93	0.144162	0	0.672705
1303.8	0.132103	0	0.65715
1308.69	0.13634	0	0.709329
1313.86	0.138115	0	0.70924
1319.06	0.13488	0	0.647934
1324.03	0.125492	0	0.645537
1329.04	0.132517	0	0.626123
1333.82	0.129624	0	0.634564
1338.62	0.134613	0	0.679847
1343.7	0.132991	0	0.689911
1348.81	0.137138	0	0.689125
1353.94	0.131212	0	0.663904
1358.85	0.139548	0	0.696321
1363.78	0.142935	0	0.695208
1368.73	0.137673	0	0.629996
1373.71	0.115337	0	0.627917
1378.72	0.135579	0	0.674982
1383.75	0.132697	0	0.685633
1388.81	0.138411	0	0.670819
1393.62	0.140226	0	0.719121
1398.73	0.141286	0	0.724918
1403.87	0.141113	0	0.673253
1408.76	0.134246	0	0.655871
1413.67	0.132748	0	0.62843
1418.61	0.121831	0	0.619815
1423.57	0.127993	0	0.625636
1428.55	0.122964	0	0.631423
1433.57	0.129	0	0.652731
1438.6	0.130225	0	0.631506
1443.66	0.119382	0	0.635029
1448.75	0.130335	0	0.639953
1453.86	0.120038	0	0.621845
1458.71	0.136393	0	0.669392
1463.58	0.138286	0	0.701671
1468.77	0.132316	0	0.639357
1473.69	0.127532	0	0.63593
1478.63	0.129669	0	0.673331
1483.9	0.126302	0	0.637991
1488.89	0.129304	0	0.636608
1493.61	0.140388	0	0.706521
1498.65	0.139978	0	0.707807
1503.71	0.139622	0	0.683722
1508.8	0.129137	0	0.679458
1513.91	0.136692	0	0.643761
1518.74	0.12971	0	0.661799
1523.6	0.14286	0	0.69569
1528.48	0.142435	0	0.74436
1533.68	0.143473	0	0.740143
1538.92	0.139457	0	0.694367
1543.86	0.141266	0	0.703198
1548.83	0.141768	0	0.716918
1553.83	0.145459	0	0.723578
1558.84	0.143107	0	0.706377
1563.88	0.137313	0	0.693006
1568.94	0.136549	0	0.652105
1573.7	0.137158	0	0.632325
1578.49	0.127027	0	0.689059
1583.62	0.141717	0	0.73641
1588.77	0.144212	0	0.683636
1593.62	0.137642	0	0.699132
1598.49	0.149299	0	0.777089
1603.71	0.148436	0	0.736701
1608.63	0.151279	0	0.747882
1613.57	0.151691	0	0.768401
1618.53	0.15821	0	0.798461
1623.51	0.162457	0	0.79751
1628.51	0.15642	0	0.792098
1633.53	0.158843	0	0.848443
1638.58	0.177507	0	0.858727
1643.65	0.161308	0	0.847983
1648.74	0.171887	0	0.807741
1653.51	0.166717	0	0.87339
1658.64	0.17352	0	0.892628
1663.8	0.172728	0	0.849641
1668.63	0.178872	0	0.860147
1673.48	0.175609	0	0.806807
1678.36	0.155525	0	0.831079
1683.6	0.161499	0	0.871194
1688.87	0.169313	0	0.80986
1693.8	0.158831	0	0.769333
1698.76	0.151509	0	0.754638
1703.74	0.15168	0	0.765796
1708.74	0.15476	0	0.778157
1713.76	0.155324	0	0.769309
1718.8	0.149957	0	0.752062
1723.86	0.147241	0	0.710835
1728.58	0.154023	0	0.712608
1733.31	0.146846	0	0.772332
1738.43	0.154728	0	0.796531
1743.58	0.154965	0	0.802627
1748.74	0.15583	0	0.75304
1753.56	0.156959	0	0.758152
1758.39	0.15665	0	0.810471
1763.62	0.1534	0	0.746796
1768.49	0.153104	0	0.741939
1773.39	0.1501	0	0.812983
1778.68	0.157266	0	0.764579
1783.61	0.152656	0	0.75153
1788.57	0.150869	0	0.741108
1793.54	0.147243	0	0.719512
1798.53	0.141023	0	0.73763
1803.54	0.153382	0	0.756765
1808.57	0.147399	0	0.740993
1813.62	0.146005	0	0.720557
1818.69	0.138126	0	0.745616
1823.79	0.154789	0	0.706858
1828.5	0.144854	0	0.748859
1833.63	0.147042	0	0.753296
1838.79	0.145444	0	0.704278
1843.56	0.149666	0	0.691868
1848.35	0.139154	0	0.731124
1853.56	0.141508	0	0.732116
1858.79	0.138407	0	0.677471
1863.64	0.141136	0	0.696634
1868.5	0.14525	0	0.70815
1873.39	0.144797	0	0.718261
1878.29	0.148311	0	0.714724
1883.21	0.142227	0	0.699315
1888.14	0.141011	0	0.741587
1893.52	0.135133	0	0.725498
1898.91	0.134018	0	0.678384
1903.9	0.137498	0	0.663428
1908.5	0.1512	0	0.667347
1913.11	0.138133	0	0.700756
1918.16	0.139394	0	0.713738
1923.23	0.142215	0	0.721432
1928.32	0.141367	0	0.703114
1933.43	0.133986	0	0.697275
1938.55	0.138068	0	0.714402
1943.7	0.139585	0	0.635259
1948.43	0.128796	0	0.61613
1953.18	0.130572	0	0.673012
1958.38	0.128228	0	0.693275
1963.61	0.137394	0	0.649335
1968.41	0.132993	0	0.655578
1973.23	0.138975	0	0.729364
1978.51	0.137456	0	0.671313
1983.36	0.139089	0	0.664696
1988.23	0.133775	0	0.722743
1993.57	0.137169	0	0.676605
1998.47	0.138602	0	0.709951
2003.4	0.149644	0	0.722336
2008.34	0.142681	0	0.70176
2013.3	0.140287	0	0.717774
2018.28	0.14815	0	0.729865
2023.28	0.144089	0	0.706267
2028.29	0.137742	0	0.69608
2033.32	0.138975	0	0.710113
2038.37	0.14237	0	0.712999
2043.43	0.139114	0	0.719023
2048.51	0.143799	0	0.656294
2053.15	0.13927	0	0.724017
2058.27	0.143604	0	0.732179
2063.41	0.141512	0	0.651417
2068.09	0.136515	0	0.683379
2073.26	0.127797	0	0.675207
2078.45	0.132398	0	0.621333
2083.19	0.1301	0	0.661634
2088.41	0.123109	0	0.665866
2093.66	0.130845	0	0.597116
2098.44	0.118838	0	0.568961
2103.24	0.118278	0	0.570581
2108.05	0.118723	0	0.629954
2113.37	0.118324	0	0.633698
2118.7	0.119327	0	0.605002
2123.57	0.129338	0	0.624699
2128.45	0.126634	0	0.63369
2133.35	0.132121	0	0.62921
2138.26	0.12402	0	0.621334
2143.19	0.128043	0	0.625505
2148.14	0.124942	0	0.623587
2153.1	0.126352	0	0.615052
2158.08	0.120756	0	0.617097
2163.07	0.12633	0	0.622515
2168.08	0.12208	0	0.598411
2173.11	0.115952	0	0.597019
2178.16	0.120726	0	0.578616
2183.22	0.107931	0	0.567024
2188.3	0.115395	0	0.581057
2193.39	0.112694	0	0.594254
2198.5	0.119799	0	0.610313
2203.63	0.118139	0	0.53055
2208.26	0.11104	0	0.530184
2212.91	0.117242	0	0.593032
2218.09	0.111861	0	0.568443
2223.28	0.107024	0	0.564683
2228.49	0.109662	0	0.514706
2233.2	0.109082	0	0.513422
2237.92	0.108469	0	0.578147
2243.18	0.111358	0	0.589315
2248.46	0.111909	0	0.549519
2253.22	0.11869	0	0.551622
2258	0.112114	0	0.589027
2263.33	0.108951	0	0.513864
2268.14	0.104714	0	0.519811
2272.97	0.110662	0	0.554915
2278.35	0.0957023	0	0.483407
2283.2	0.103354	0	0.501895
2288.07	0.102721	0	0.565039
2293.51	0.105358	0	0.521919
2298.41	0.107583	0	0.501274
2303.32	0.0962698	0	0.518589
2308.26	0.113983	0	0.544234
2313.21	0.105998	0	0.545082
2318.17	0.11366	0	0.576405
2323.15	0.117874	0	0.602481
2328.14	0.123456	0	0.601058
2333.15	0.116487	0	0.594694
2338.18	0.120254	0	0.613596
2343.22	0.123189	0	0.624145
2348.27	0.123753	0	0.615802
2353.34	0.119119	0	0.617453
2358.43	0.123686	0	0.55284
2362.96	0.120125	0	0.62584
2368.08	0.124487	0	0.611887
2373.21	0.113972	0	0.583191
2378.36	0.112554	0	0.594293
2383.53	0.117614	0	0.53869
2388.13	0.116395	0	0.596522
2393.32	0.113257	0	0.585823
2398.53	0.111627	0	0.503987
2403.18	0.105328	0	0.501661
2407.84	0.11007	0	0.59183
2413.09	0.115132	0	0.586122
2418.37	0.107179	0	0.511329
2423.07	0.110408	0	0.511221
2427.78	0.106486	0	0.574474
2433.1	0.109522	0	0.568965
2438.43	0.103773	0	0.490034
2443.19	0.102296	0	0.494511
2447.96	0.105046	0	0.494859
2452.74	0.101878	0	0.554616
2458.14	0.10365	0	0.528177
2463.55	0.0914657	0	0.474734
2468.38	0.105234	0	0.499478
2473.22	0.101162	0	0.479266
2478.08	0.0963104	0	0.481207
2482.94	0.101432	0	0.473984
2487.82	0.0927837	0	0.463878
2492.72	0.096709	0	0.476425
2497.63	0.0974333	0	0.450134
2502.55	0.0854366	0	0.493569
2508.11	0.0922661	0	0.521058
2513.68	0.0947612	0	0.47827
2518.65	0.097779	0	0.492351
2523.63	0.099873	0	0.493182
2528.62	0.0975576	0	0.487944
2533.63	0.0972304	0	0.485373
2538.66	0.0959527	0	0.410374
2543.07	0.0902424	0	0.386133
2547.49	0.0845181	0	0.432848
2552.55	0.0864329	0	0.448357
2557.63	0.0901202	0	0.444105
2562.72	0.0843122	0	0.438959
2567.83	0.0875591	0	0.467179
2572.95	0.0948615	0	0.459409
2578.09	0.0840363	0	0.425284
2583.24	0.0810585	0	0.436418
2588.41	0.0878994	0	0.461321
2593.59	0.0902169	0	0.403402
2598.13	0.0872588	0	0.389138
2602.69	0.0835283	0	0.447518
2607.91	0.0878688	0	0.44483
2613.15	0.0820435	0	0.421624
2618.4	0.0784836	0	0.37046
2623.01	0.0823065	0	0.391206
2627.63	0.0870833	0	0.459939
2632.92	0.0866752	0	0.441708
2638.23	0.0797247	0	0.402538
2642.89	0.0931124	0	0.425423
2647.56	0.0890814	0	0.475185
2652.91	0.0884914	0	0.477366
2658.28	0.0894311	0	0.41661
2662.98	0.087511	0	0.416655
2667.7	0.0890002	0	0.490494
2673.11	0.0923285	0	0.430915
2677.86	0.089224	0	0.431236
2682.62	0.0920439	0	0.488468
2688.07	0.0870789	0	0.422567
2692.86	0.0895797	0	0.422661
2697.66	0.0866022	0	0.454072
2703.15	0.078605	0	0.411336
2707.98	0.0919679	0	0.413519
2712.81	0.0790489	0	0.44162
2718.35	0.0803519	0	0.40033
2723.22	0.0842912	0	0.401611
2728.09	0.080506	0	0.375738
2732.98	0.0732644	0	0.372325
2737.88	0.0787049	0	0.377204
2742.79	0.0748484	0	0.368229
2747.71	0.0747166	0	0.368539
2752.65	0.07455	0	0.37376
2757.6	0.0764335	0	0.433752
2763.28	0.0764847	0	0.367603
2768.25	0.0712062	0	0.356109
2773.24	0.0714945	0	0.351144
2778.25	0.068879	0	0.291771
2782.55	0.0668282	0	0.336663
2787.58	0.0670869	0	0.333625
2792.62	0.0653041	0	0.338486
2797.67	0.0686439	0	0.350745
2802.74	0.0697989	0	0.360129
2807.82	0.0719561	0	0.365759
2812.91	0.0716758	0	0.363212
2818.02	0.0705649	0	0.371013
2823.14	0.0743619	0	0.318201
2827.54	0.0702749	0	0.344505
2832.68	0.0636695	0	0.344779
2837.84	0.0699916	0	0.351927
2843.01	0.0661242	0	0.339299
2848.2	0.0647276	0	0.291997
2852.65	0.0663599	0	0.362283
2857.86	0.0726858	0	0.361612
2863.09	0.0657566	0	0.308596
2867.58	0.0717026	0	0.384755
2872.83	0.0748989	0	0.382264
2878.09	0.0703382	0	0.320981
2882.61	0.0715946	0	0.373764
2887.9	0.0697418	0	0.351538
2893.21	0.0628138	0	0.292251
2897.76	0.065479	0	0.301989
2902.33	0.0667403	0	0.349715
2907.67	0.0642147	0	0.352387
2913.03	0.0673958	0	0.318941
2917.63	0.071214	0	0.306417
2922.24	0.0616352	0	0.333542
2927.64	0.0620363	0	0.341891
2933.04	0.0644026	0	0.310967
2937.69	0.0694332	0	0.310144
2942.35	0.063733	0	0.346462
2947.8	0.0634557	0	0.360842
2953.26	0.0686725	0	0.327175
2957.95	0.0707291	0	0.33188
2962.66	0.0703762	0	0.327811
2967.37	0.068674	0	0.375713
2972.89	0.067602	0	0.379857
2978.41	0.0698031	0	0.335231
2983.17	0.071317	0	0.326908
2987.93	0.0659818	0	0.32479
2992.7	0.070113	0	0.34442
2997.48	0.0739053	0	0.350492
3002.28	0.0722851	0	0.343964
3007.09	0.0708541	0	0.397261
3012.71	0.0704949	0	0.395814
3018.34	0.0699893	0	0.327618
3023.18	0.0653061	0	0.320603
3028.04	0.0667922	0	0.315744
3032.9	0.06301	0	0.305994
3037.78	0.0625002	0	0.326663
3042.67	0.0711591	0	0.33032
3047.57	0.0637204	0	0.311354
3052.48	0.0630782	0	0.323075
3057.4	0.0681996	0	0.327528
3062.33	0.0645911	0	0.310451
3067.28	0.0609961	0	0.30278
3072.23	0.0611665	0	0.311709
3077.2	0.0643457	0	0.322007
3082.18	0.0650004	0	0.328025
3087.17	0.0664462	0	0.327412
3092.17	0.0644663	0	0.325174
3097.18	0.06524	0	0.327369
3102.21	0.0650302	0	0.33565
3107.25	0.0682171	0	0.337488
3112.3	0.0654679	0	0.333555
3117.36	0.066346	0	0.34337
3122.43	0.0690254	0	0.341224
3127.52	0.065209	0	0.317034
3132.61	0.0591912	0	0.316732
3137.72	0.0647987	0	0.31322
3142.84	0.0575531	0	0.297985
3147.97	0.0585527	0	0.296344
3153.12	0.0566443	0	0.305325
3158.28	0.0617906	0	0.254929
3162.58	0.0565884	0	0.257251
3166.9	0.0626751	0	0.324472
3172.09	0.0623622	0	0.33122
3177.29	0.064981	0	0.33256
3182.5	0.0626076	0	0.330082
3187.73	0.063691	0	0.337232
3192.97	0.0650724	0	0.330596
3198.22	0.0608451	0	0.281531
3202.6	0.0675613	0	0.288106
3207	0.0635746	0	0.351908
3212.28	0.0696228	0	0.353236
3217.58	0.0637495	0	0.331486
3222.89	0.0611274	0	0.357298
3228.21	0.07317	0	0.312575
3232.65	0.0674713	0	0.298882
3237.11	0.066767	0	0.367911
3242.46	0.0706157	0	0.387884
3247.83	0.0738744	0	0.406709
3253.21	0.0772905	0	0.334004
3257.71	0.071354	0	0.330954
3262.21	0.0756386	0	0.411021
3267.62	0.0761417	0	0.420026
3273.05	0.0786212	0	0.354453
3277.59	0.0777668	0	0.348166
3282.13	0.075509	0	0.40599
3287.59	0.0730965	0	0.412075
3293.07	0.0774058	0	0.345651
3297.64	0.0737644	0	0.344826
3302.22	0.0767161	0	0.421293
3307.74	0.0761479	0	0.342955
3312.34	0.0728982	0	0.331234
3316.95	0.0707106	0	0.391619
3322.5	0.0704896	0	0.388102
3328.06	0.0691154	0	0.323159
3332.7	0.0700571	0	0.320873
3337.36	0.0678637	0	0.383308
3342.95	0.0691298	0	0.315075
3347.63	0.0656905	0	0.313402
3352.31	0.0681564	0	0.375594
3357.94	0.0652221	0	0.302548
3362.64	0.0634123	0	0.299271
3367.36	0.0635588	0	0.36566
3373.03	0.0654673	0	0.313132
3377.76	0.0668235	0	0.315429
3382.51	0.0661288	0	0.316116
3387.26	0.0668885	0	0.318799
3392.02	0.0669481	0	0.38196
3397.75	0.0664178	0	0.325622
3402.54	0.0696832	0	0.326515
3407.33	0.0665349	0	0.318677
3412.13	0.0661367	0	0.317434
3416.95	0.0657428	0	0.387817
3422.74	0.0682412	0	0.30698
3427.57	0.0587411	0	0.307161
3432.42	0.0680276	0	0.338007
3437.27	0.0712418	0	0.342553
3442.14	0.0695528	0	0.312494
3447.01	0.058676	0	0.28245
3451.9	0.0569636	0	0.369901
3457.77	0.0689603	0	0.315652
3462.68	0.0597198	0	0.289511
3467.6	0.0580156	0	0.296962
3472.52	0.0625291	0	0.309797
3477.46	0.0629709	0	0.309428
3482.41	0.0621265	0	0.313288
3487.36	0.0642759	0	0.314085
3492.33	0.0621928	0	0.302305
3497.31	0.0592392	0	0.3089
3502.3	0.064643	0	0.331284
3507.3	0.0679236	0	0.32581
3512.3	0.0621662	0	0.308367
3517.32	0.0607136	0	0.319894
3522.35	0.0665062	0	0.341584
3527.39	0.0690697	0	0.338593
3532.44	0.0650264	0	0.331335
3537.5	0.0659101	0	0.33889
3542.57	0.0678008	0	0.351471
3547.65	0.0704918	0	0.349999
3552.74	0.0670055	0	0.283544
3556.83	0.0719525	0	0.365462
3561.94	0.0710577	0	0.360438
3567.06	0.0697109	0	0.370732
3572.19	0.0747678	0	0.378443
3577.33	0.0724291	0	0.36664
3582.49	0.069845	0	0.357873
3587.65	0.0687849	0	0.273614
3591.79	0.0633959	0	0.344414
3596.97	0.0695056	0	0.363157
3602.17	0.0703316	0	0.364559
3607.37	0.0697217	0	0.361761
3612.59	0.0690169	0	0.271925
3616.77	0.0610909	0	0.326558
3622	0.0636448	0	0.340286
3627.25	0.0660621	0	0.350659
3632.51	0.0673443	0	0.358587
3637.78	0.0687937	0	0.275182
3642	0.0615319	0	0.333072
3647.29	0.0644407	0	0.356989
3652.59	0.0702974	0	0.281116
3656.83	0.0620547	0	0.339694
3662.15	0.0656737	0	0.350527
3667.48	0.065856	0	0.282097
3671.76	0.0661809	0	0.356933
3677.11	0.0672271	0	0.359655
3682.47	0.0669223	0	0.278695
3686.76	0.0627937	0	0.342501
3692.15	0.064459	0	0.357871
3697.54	0.0682578	0	0.294688
3701.86	0.0680773	0	0.356435
3707.28	0.0635702	0	0.34864
3712.7	0.0649608	0	0.295486
3717.05	0.0709575	0	0.294337
3721.41	0.0641834	0	0.346161
3726.86	0.0626854	0	0.332518
3732.33	0.0589825	0	0.284487
3736.71	0.0708609	0	0.365856
3742.2	0.0624685	0	0.352296
3747.7	0.0656625	0	0.275928
3752.11	0.0595318	0	0.271328
3756.52	0.0633525	0	0.363362
3762.05	0.0680624	0	0.350056
3767.59	0.0582887	0	0.276774
3772.04	0.0663281	0	0.305268
3776.49	0.070871	0	0.366759
3782.06	0.0607727	0	0.352651
3787.64	0.065535	0	0.287534
3792.12	0.0629431	0	0.279223
3796.6	0.0615988	0	0.362894
3802.22	0.0676598	0	0.373965
3807.84	0.0652582	0	0.301029
3812.36	0.0682358	0	0.313972
3816.87	0.0707206	0	0.327937
3821.4	0.074224	0	0.413923
3827.07	0.0717805	0	0.409857
3832.75	0.0725607	0	0.336661
3837.3	0.0752922	0	0.319476
3841.86	0.0647981	0	0.31792
3846.43	0.0743657	0	0.421285
3852.15	0.0728854	0	0.41337
3857.89	0.0712969	0	0.320148
3862.48	0.0680192	0	0.314822
3867.09	0.0687114	0	0.314627
3871.7	0.067727	0	0.299432
3876.32	0.0619252	0	0.367452
3882.11	0.0650671	0	0.366116
3887.91	0.0612014	0	0.275202
3892.55	0.0572414	0	0.283833
3897.21	0.0646538	0	0.299805
3901.88	0.0638801	0	0.29969
3906.55	0.0644392	0	0.306655
3911.23	0.0665818	0	0.384915
3917.09	0.0647438	0	0.381918
3922.96	0.0653151	0	0.303819
3927.67	0.063695	0	0.295554
3932.39	0.0616195	0	0.29943
3937.11	0.0651234	0	0.310293
3941.85	0.0659958	0	0.296839
3946.59	0.0592262	0	0.273655
3951.34	0.0559972	0	0.263882
3956.1	0.0549244	0	0.343267
3962.06	0.0602659	0	0.361664
3968.03	0.060854	0	0.286357
3972.81	0.0588104	0	0.282438
3977.61	0.0589701	0	0.279558
3982.41	0.057391	0	0.265808
3987.23	0.0531091	0	0.282782
3992.05	0.0642033	0	0.308686
3996.88	0.0636434	0	0.306257
4001.71	0.0629615	0	0.300048
4006.56	0.0608719	0	0.295843
4011.41	0.0610246	0	0.291862
4016.28	0.0590092	0	0.291535
4021.15	0.0606933	0	0.306783
4026.03	0.0650374	0	0.300344
4030.92	0.0578277	0	0.287895
4035.81	0.0597524	0	0.305926
4040.72	0.0649625	0	0.387917
4046.86	0.061292	0	0.375232
4053.02	0.060596	0	0.316368
4057.96	0.067592	0	0.321871
4062.9	0.0625884	0	0.32028
4067.86	0.0667392	0	0.325916
4072.82	0.0646254	0	0.331064
4077.79	0.0685727	0	0.319727
4082.77	0.0598574	0	0.321029
4087.76	0.0688375	0	0.335994
4092.76	0.065614	0	0.322758
4097.76	0.0633344	0	0.310933
4102.77	0.0606914	0	0.316598
4107.8	0.0653428	0	0.307087
4112.83	0.0566625	0	0.304787
4117.87	0.0642606	0	0.333852
4122.92	0.0679582	0	0.423172
4129.25	0.0658089	0	0.41104
4135.59	0.0638772	0	0.316586
4140.67	0.060714	0	0.305937
4145.76	0.0594496	0	0.323366
4150.86	0.0673855	0	0.336288
4155.97	0.0642339	0	0.334048
4161.09	0.0663046	0	0.347103
4166.22	0.0690973	0	0.342385
4171.35	0.0642042	0	0.336475
4176.5	0.0665673	0	0.340224
4181.66	0.0654305	0	0.336818
4186.82	0.0650178	0	0.342885
4191.99	0.0675493	0	0.344213
4197.18	0.0652745	0	0.327423
4202.37	0.0608515	0	0.329112
4207.57	0.0657056	0	0.420366
4214.08	0.06334	0	0.421122
4220.61	0.0656605	0	0.339951
4225.85	0.0642405	0	0.334349
4231.09	0.0633006	0	0.328039
4236.34	0.0615953	0	0.328593
4241.6	0.0633211	0	0.351322
4246.88	0.069932	0	0.35866
4252.16	0.065924	0	0.342133
4257.45	0.0634025	0	0.419137
4264.07	0.0630911	0	0.411532
4270.72	0.0608456	0	0.342159
4276.04	0.0676889	0	0.347994
4281.37	0.0627925	0	0.340026
4286.72	0.0644864	0	0.352358
4292.07	0.0671623	0	0.428396
4298.78	0.0606027	0	0.436031
4305.49	0.0691878	0	0.35941
4310.88	0.0642731	0	0.353267
4316.28	0.0666394	0	0.349582
4321.69	0.0626677	0	0.355912
4327.1	0.068762	0	0.449192
4333.89	0.0636649	0	0.414948
4340.68	0.0583967	0	0.332675
4346.14	0.0636637	0	0.355759
4351.6	0.0666271	0	0.354328
4357.07	0.0629261	0	0.432063
4363.92	0.0631684	0	0.4075
4370.79	0.0555153	0	0.316081
4376.29	0.0593188	0	0.335474
4381.81	0.062318	0	0.421466
4388.72	0.0596692	0	0.41996
4395.64	0.0616539	0	0.325993
4401.19	0.0558211	0	0.312697
4406.75	0.0566193	0	0.388329
4413.72	0.0548735	0	0.39355
4420.7	0.0578755	0	0.305574
4426.3	0.0513168	0	0.319981
4431.9	0.0628399	0	0.413757
4438.93	0.0549558	0	0.393296
4445.97	0.0568078	0	0.311093
4451.61	0.0534503	0	0.37592
4458.68	0.052892	0	0.403287
4465.76	0.0609666	0	0.320056
4471.44	0.051749	0	0.385127
4478.56	0.0565088	0	0.391217
4485.69	0.053214	0	0.314761
4491.4	0.0569385	0	0.397799
4498.56	0.054163	0	0.37746
4505.74	0.0510376	0	0.302138
4511.49	0.0539808	0	0.39692
4518.7	0.0561678	0	0.401812
4525.92	0.0550912	0	0.395222
4533.16	0.0540861	0	0.417026
4540.42	0.0608604	0	0.344877
4546.24	0.0576947	0	0.435477
4553.52	0.0618106	0	0.449475
4560.83	0.0612826	0	0.45217
4568.15	0.0622443	0	0.466445
4575.49	0.064887	0	0.361258
4581.37	0.0579274	0	0.439312
4588.74	0.0612889	0	0.455045
4596.12	0.0619461	0	0.460027
4603.53	0.0623182	0	0.455115
4610.95	0.0603544	0	0.453018
4618.39	0.0614411	0	0.465075
4625.84	0.0633276	0	0.451456
4633.31	0.0575119	0	0.429824
4640.81	0.0572608	0	0.436511
4648.31	0.0590182	0	0.414086
4655.84	0.0510379	0	0.396687
4663.38	0.0541284	0	0.415387
4670.94	0.0557622	0	0.427536
4678.52	0.0570442	0	0.455394
4686.12	0.0628594	0	0.460435
4693.73	0.0580849	0	0.523958
4702.89	0.0562915	0	0.431287
4710.55	0.0564337	0	0.451671
4718.22	0.0612962	0	0.480133
4725.91	0.0635921	0	0.471323
4733.62	0.0586866	0	0.569615
4742.89	0.0641547	0	0.494666
4750.64	0.063534	0	0.495519
4758.41	0.064062	0	0.601982
4767.75	0.0647868	0	0.506522
4775.56	0.0649741	0	0.519706
4783.38	0.0678242	0	0.643678
4792.8	0.0688958	0	0.535129
4800.66	0.0671828	0	0.538834
4808.55	0.069473	0	0.645127
4818.04	0.066515	0	0.631402
4827.55	0.0662022	0	0.521013
4835.5	0.0648867	0	0.508458
4843.47	0.0627222	0	0.593819
4853.06	0.0611449	0	0.603832
4862.68	0.0644572	0	0.596462
4872.32	0.0592515	0	0.498816
4880.37	0.0645856	0	0.51322
4888.45	0.0624964	0	0.60331
4898.17	0.0616798	0	0.603992
4907.91	0.0622795	0	0.611245
4917.69	0.0628091	0	0.607214
4927.49	0.0610996	0	0.616219
4937.32	0.0642756	0	0.644088
4947.18	0.0663844	0	0.667785
4957.06	0.0686991	0	0.66925
4966.98	0.0662983	0	0.656944
4976.92	0.0658303	0	0.660667
4986.9	0.0666474	0	0.674085
4996.9	0.0681561	0	0.674464
5006.93	0.0663065	0	0.667986
5016.99	0.0664938	0	0.671553
5027.08	0.0666187	0	0.675205
5037.2	0.0668342	0	0.688478
5047.35	0.0688399	0	0.68107
5057.53	0.0649789	0	0.688559
5067.73	0.0699269	0	0.714804
5077.97	0.0696969	0	0.588755
5086.53	0.0679592	0	0.467885
5093.39	0.0684704	0	0.613224
5101.98	0.074256	0	0.772133
5112.32	0.0751073	0	0.764829
5122.69	0.0724149	0	0.65215
5131.35	0.0781276	0	0.54129
5138.3	0.0777066	0	0.682687
5147	0.0791789	0	0.828446
5157.47	0.0790421	0	0.684779
5166.22	0.0774789	0	0.543632
5173.24	0.0775123	0	0.659773
5182.03	0.0726238	0	0.777333
5192.6	0.0743756	0	0.642657
5201.44	0.0711041	0	0.508627
5208.52	0.0724744	0	0.623173
5217.4	0.0679273	0	0.613048
5226.3	0.0698827	0	0.500332
5233.43	0.0703645	0	0.630256
5242.37	0.070664	0	0.638534
5251.33	0.0718659	0	0.514945
5258.51	0.0715129	0	0.502305
5265.71	0.0680551	0	0.501404
5272.92	0.0709729	0	0.650586
5281.96	0.0730258	0	0.675065
5291.02	0.0760115	0	0.570316
5298.28	0.081057	0	0.555821
5305.56	0.0717041	0	0.519059
5312.85	0.0706598	0	0.666038
5321.99	0.0751452	0	0.710479
5331.14	0.0800151	0	0.603641
5338.49	0.0843976	0	0.600593
5345.85	0.0788515	0	0.55133
5353.22	0.0707226	0	0.536549
5360.6	0.0745458	0	0.564779
5368.01	0.078056	0	0.564224
5375.42	0.0740874	0	0.565963
5382.85	0.078217	0	0.582303
5390.3	0.07819	0	0.571567
5397.76	0.0750041	0	0.569557
5405.24	0.0773449	0	0.588804
5412.73	0.0798792	0	0.60624
5420.24	0.0816125	0	0.59393
5427.76	0.0763056	0	0.60603
5435.3	0.0845091	0	0.63925
5442.85	0.0847613	0	0.6546
5450.42	0.0882532	0	0.650639
5458	0.0833514	0	0.63418
5465.6	0.0835599	0	0.637102
5473.21	0.0838123	0	0.798568
5482.75	0.08362	0	0.795974
5492.31	0.0828668	0	0.639218
5499.98	0.0838566	0	0.621989
5507.66	0.0780355	0	0.638702
5515.36	0.0879042	0	0.67563
5523.08	0.087243	0	0.815671
5532.74	0.0815282	0	0.774399
5542.43	0.078323	0	0.625066
5550.2	0.0825898	0	0.629958
5557.99	0.0792283	0	0.778527
5567.74	0.080404	0	0.790035
5577.52	0.0811739	0	0.800049
5587.33	0.0820181	0	0.796227
5597.15	0.0800142	0	0.637519
5605.03	0.0817722	0	0.647719
5612.93	0.0822489	0	0.839589
5622.83	0.0874508	0	0.842582
5632.75	0.0824417	0	0.806058
5642.69	0.0796452	0	0.801114
5652.66	0.0810435	0	0.802436
5662.66	0.0794919	0	0.7914
5672.68	0.0784406	0	0.624361
5680.72	0.0769503	0	0.626469
5688.77	0.0786361	0	0.629
5696.84	0.0772694	0	0.794888
5706.95	0.0799475	0	0.824114
5717.09	0.0826798	0	0.820042
5727.25	0.0786981	0	0.822132
5737.44	0.0826941	0	0.680608
5745.61	0.0839174	0	0.660462
5753.8	0.0774266	0	0.650667
5762	0.0811953	0	0.672598
5770.22	0.082414	0	0.683368
5778.46	0.0835125	0	0.687686
5786.72	0.0830781	0	0.686377
5794.99	0.0828738	0	0.687912
5803.28	0.083088	0	0.693942
5811.58	0.083986	0	0.707872
5819.91	0.0860937	0	0.708213
5828.25	0.0837212	0	0.694473
5836.61	0.0824207	0	0.713427
5844.98	0.08795	0	0.733172
5853.38	0.0867186	0	0.698977
5861.79	0.0794868	0	0.856896
5872.33	0.083112	0	0.887977
5882.9	0.0849858	0	0.742412
5891.37	0.0902561	0	0.952936
5901.98	0.0892721	0	0.926177
5912.63	0.0847558	0	0.72653
5921.16	0.0854715	0	0.921042
5931.86	0.0867664	0	0.934653
5942.58	0.0875766	0	0.770868
5951.18	0.0917367	0	0.991675
5961.95	0.0923329	0	0.979313
5972.76	0.0890047	0	0.786601
5981.42	0.0926165	0	0.807839
5990.1	0.0935215	0	0.792548
5998.8	0.0887153	0	0.793805
6007.51	0.0933917	0	0.832183
6016.25	0.0971481	0	1.03721
6027.19	0.0923484	0	1.015
6038.17	0.0926504	0	0.807217
6046.97	0.0908081	0	0.808719
6055.79	0.0925958	0	1.00085
6066.84	0.0885211	0	0.970934
6077.92	0.0867694	0	0.729733
6086.8	0.0775109	0	0.704327
6095.7	0.0806937	0	0.879243
6106.86	0.076905	0	0.831796
6118.05	0.0718292	0	0.668323
6127.02	0.0771838	0	0.672271
6136.01	0.0723759	0	0.801416
6147.27	0.0699209	0	0.771117
6158.56	0.0666445	0	0.609854
6167.62	0.0680108	0	0.632127
6176.7	0.0712857	0	0.642054
6185.8	0.069887	0	0.777078
6197.19	0.0664664	0	0.736634
6208.62	0.0624624	0	0.606409
6217.78	0.069898	0	0.613952
6226.97	0.0637878	0	0.59767
6236.17	0.0660981	0	0.589099
6245.4	0.0616337	0	0.715997
6256.95	0.0622626	0	0.718175
6268.54	0.0616889	0	0.577262
6277.83	0.062547	0	0.581965
6287.15	0.0624187	0	0.560333
6296.48	0.0576699	0	0.550139
6305.83	0.0599567	0	0.557374
6315.21	0.0589498	0	0.668029
6326.95	0.0547961	0	0.66163
6338.73	0.0575636	0	0.52379
6348.18	0.0533501	0	0.50264
6357.64	0.0528378	0	0.490557
6367.13	0.0505898	0	0.489
6376.64	0.0522816	0	0.475425
6386.16	0.0475137	0	0.473115
6395.71	0.0515992	0	0.493852
6405.28	0.0516199	0	0.480575
6414.87	0.0486043	0	0.475995
6424.48	0.0504478	0	0.48175
6434.11	0.0495835	0	0.467228
6443.77	0.0472112	0	0.452857
6453.44	0.0464221	0	0.444208
6463.14	0.0452144	0	0.459964
6472.85	0.0494576	0	0.456844
6482.59	0.0443695	0	0.443161
6492.35	0.0464515	0	0.45243
6502.13	0.0460605	0	0.448264
6511.93	0.0454126	0	0.454871
6521.76	0.0471913	0	0.450929
6531.6	0.0444143	0	0.437141
6541.47	0.0441924	0	0.430589
6551.35	0.0429097	0	0.436729
6561.27	0.0452204	0	0.447059
6571.2	0.0448035	0	0.43772
6581.15	0.0431451	0	0.427623
6591.13	0.0425767	0	0.448361
6601.13	0.0471225	0	0.460539
6611.15	0.0448014	0	0.44862
6621.19	0.0445474	0	0.439752
6631.25	0.0428436	0	0.416818
6641.34	0.0397927	0	0.407232
6651.45	0.0407755	0	0.43191
6661.58	0.044481	0	0.444823
6671.73	0.0431343	0	0.432261
6681.91	0.0418227	0	0.425828
6692.11	0.0416729	0	0.40868
6702.33	0.0382879	0	0.385919
6712.58	0.0370575	0	0.387912
6722.85	0.0384926	0	0.398173
6733.14	0.0389051	0	0.388283
6743.45	0.0363874	0	0.390661
6753.79	0.0391975	0	0.407671
6764.15	0.039511	0	0.397876
6774.53	0.0371289	0	0.374031
6784.93	0.0347587	0	0.367668
6795.36	0.0357501	0	0.373096
6805.81	0.0356423	0	0.379211
6816.29	0.0367469	0	0.382411
6826.79	0.0360932	0	0.38194
6837.31	0.0364983	0	0.388945
6847.86	0.0372632	0	0.364062
6858.43	0.0316161	0	0.350479
6869.03	0.0345496	0	0.376524
6879.65	0.036359	0	0.363608
6890.29	0.0319756	0	0.341321
6900.95	0.032026	0	0.348067
6911.65	0.033088	0	0.338169
6922.36	0.0300444	0	0.349967
6933.1	0.0351325	0	0.371677
6943.86	0.0339333	0	0.337325
6954.65	0.0286096	0	0.304062
6965.46	0.0276357	0	0.302124
6976.29	0.0281325	0	0.326398
6987.16	0.0319665	0	0.342507
6998.04	0.0309597	0	0.335341
7008.95	0.0305144	0	0.32808
7019.89	0.0294856	0	0.323279
7030.85	0.0295069	0	0.338261
7041.83	0.0320791	0	0.334147
7052.84	0.0286251	0	0.319212
7063.88	0.0292241	0	0.323354
7074.94	0.0292485	0	0.306679
7086.02	0.0260788	0	0.318556
7097.13	0.0312671	0	0.330329
7108.27	0.0280539	0	0.29619
7119.43	0.0250219	0	0.300342
7130.62	0.028668	0	0.299439
7141.83	0.0247412	0	0.283956
7153.07	0.0257938	0	0.292647
7164.34	0.0261586	0	0.288152
7175.63	0.024887	0	0.265243
7186.94	0.0219882	0	0.272683
7198.29	0.0260956	0	0.295859
7209.65	0.0259557	0	0.297532
7221.05	0.0262613	0	0.297805
7232.47	0.0258938	0	0.296107
7243.92	0.0258369	0	0.308257
7255.39	0.0278898	0	0.310805
7266.89	0.0261633	0	0.293253
7278.42	0.0247223	0	0.287717
7289.97	0.0250816	0	0.284246
7301.55	0.0240067	0	0.278172
7313.16	0.023925	0	0.282177
7324.8	0.0245839	0	0.285271
7336.46	0.024335	0	0.270865
7348.15	0.0220182	0	0.271531
7359.86	0.0243339	0	0.267743
7371.6	0.0212665	0	0.263578
7383.37	0.0235216	0	0.279424
7395.17	0.0238465	0	0.277048
7407	0.0230115	0	0.277067
7418.85	0.0237391	0	0.293011
7430.73	0.0255894	0	0.298515
7442.64	0.0245433	0	0.288287
7454.57	0.0237662	0	0.282416
7466.54	0.0234448	0	0.290092
7478.53	0.0249322	0	0.287392
7490.55	0.0228868	0	0.267793
7502.6	0.0215638	0	0.284217
7514.68	0.0255037	0	0.295599
7526.78	0.0233355	0	0.292713
7538.91	0.0249152	0	0.289279
7551.08	0.0226518	0	0.274857
7563.27	0.0224437	0	0.272326
7575.49	0.0221305	0	0.283546
7587.74	0.0241665	0	0.287256
7600.01	0.0226293	0	0.28329
7612.32	0.023408	0	0.290632
7624.65	0.0237151	0	0.287474
7637.02	0.0227829	0	0.292273
7649.41	0.0243806	0	0.296932
7661.84	0.023423	0	0.290716
7674.29	0.0232671	0	0.295524
7686.77	0.0240849	0	0.282159
7699.28	0.0210136	0	0.28864
7711.83	0.0250178	0	0.311406
7724.4	0.0245258	0	0.30013
7737	0.0231025	0	0.292562
7749.63	0.0232256	0	0.295017
7762.29	0.0233732	0	0.294061
7774.98	0.0229648	0	0.328266
7787.71	0.0286412	0	0.345652
7800.46	0.025566	0	0.326433
7813.24	0.025507	0	0.314477
7826.06	0.0235763	0	0.298495
7838.9	0.0229002	0	0.295114
7851.77	0.0229464	0	0.317088
7864.68	0.0261879	0	0.331999
7877.62	0.0251376	0	0.335201
7890.59	0.0265591	0	0.356693
7903.59	0.0283168	0	0.352584
7916.62	0.0257979	0	0.346637
7929.68	0.0272778	0	0.336747
7942.77	0.0241615	0	0.327755
7955.9	0.025786	0	0.342128
7969.06	0.0262131	0	0.327857
7982.24	0.0235075	0	0.321626
7995.47	0.0251463	0	0.326308
8008.72	0.0240966	0	0.308368
8022	0.0223303	0	0.292223
8035.32	0.021557	0	0.296699
8048.67	0.0228957	0	0.339153
8062.05	0.0277922	0	0.346442
8075.46	0.0238616	0	0.329297
8088.91	0.0251154	0	0.319907
8102.39	0.0223485	0	0.320178
8115.9	0.0250431	0	0.346814
8129.45	0.0261661	0	0.356489
8143.03	0.0263399	0	0.360806
8156.64	0.026677	0	0.360377
8170.28	0.0261449	0	0.354463
8183.96	0.0256847	0	0.356443
8197.67	0.0263014	0	0.366183
8211.42	0.0269848	0	0.363851
8225.2	0.0258275	0	0.354096
8239.01	0.0254424	0	0.369911
8252.85	0.0279936	0	0.379002
8266.74	0.0266137	0	0.372466
8280.65	0.0269169	0	0.381438
8294.6	0.0277735	0	0.379551
8308.58	0.0265141	0	0.397343
8322.6	0.0301763	0	0.406202
8336.65	0.0276419	0	0.386083
8350.74	0.0271643	0	0.390331
8364.86	0.0281194	0	0.408727
8379.02	0.0296185	0	0.418044
8393.21	0.0292983	0	0.426706
8407.44	0.0306913	0	0.414292
8421.7	0.0274019	0	0.393699
8436	0.0276724	0	0.403565
8450.33	0.0286364	0	0.398627
8464.7	0.0268479	0	0.382243
8479.1	0.0262267	0	0.376037
8493.55	0.0258524	0	0.38441
8508.02	0.0272539	0	0.39209
8522.53	0.0267865	0	0.388153
8537.08	0.0265679	0	0.393569
8551.67	0.0274049	0	0.405079
8566.29	0.0279981	0	0.415165
8580.95	0.0286526	0	0.436254
8595.64	0.0307219	0	0.443993
8610.37	0.0295581	0	0.443061
8625.14	0.0304407	0	0.462616
8639.95	0.032058	0	0.47305
8654.79	0.0316781	0	0.46216
8669.67	0.030436	0	0.46424
8684.59	0.0318029	0	0.461007
8699.54	0.0298579	0	0.460425
8714.54	0.0315607	0	0.469759
8729.57	0.0309488	0	0.480728
8744.64	0.0328548	0	0.497183
8759.74	0.0329668	0	0.493375
8774.89	0.0321868	0	0.517732
8790.07	0.0360212	0	0.527258
8805.29	0.03325	0	0.495188
8820.55	0.0316544	0	0.489176
8835.85	0.0322902	0	0.488368
8851.19	0.0313947	0	0.46493
8866.56	0.0290801	0	0.459803
8881.98	0.0305726	0	0.470302
8897.43	0.0302883	0	0.457474
8912.93	0.0287634	0	0.478663
8928.46	0.0328683	0	0.524924
8944.03	0.034542	0	0.529148
8959.65	0.033241	0	0.536071
8975.3	0.0352534	0	0.543988
8990.99	0.0340797	0	0.515449
9006.73	0.0314407	0	0.538043
9022.5	0.0367827	0	0.564248
9038.31	0.0345779	0	0.543654
9054.17	0.0340047	0	0.529223
9070.06	0.0325851	0	0.497881
9086	0.0299	0	0.483997
9101.98	0.0306906	0	0.489425
9117.99	0.030415	0	0.492675
9134.05	0.0309394	0	0.51195
9150.15	0.0326569	0	0.528103
9166.3	0.0327752	0	0.537658
9182.48	0.0336679	0	0.55739
9198.71	0.0350312	0	0.566076
9214.97	0.0345669	0	0.56882
9231.28	0.0351884	0	0.555934
9247.64	0.0327991	0	0.502553
9264.03	0.0285178	0	0.485419
9280.47	0.0305392	0	0.504857
9296.95	0.0307335	0	0.516052
9313.47	0.0317274	0	0.526703
9330.04	0.031861	0	0.542162
9346.65	0.0334282	0	0.55742
9363.3	0.0335171	0	0.551785
9379.99	0.0325847	0	0.557439
9396.73	0.034019	0	0.593771
9413.52	0.0367354	0	0.601535
9430.34	0.0347653	0	0.570324
9447.21	0.0328448	0	0.560143
9464.13	0.0333895	0	0.573454
9481.09	0.0342347	0	0.569816
9498.09	0.0327827	0	0.55144
9515.14	0.0319061	0	0.55079
9532.23	0.0325401	0	0.564212
9549.37	0.0333033	0	0.579604
9566.56	0.0341553	0	0.586727
9583.78	0.033954	0	0.591004
9601.06	0.0344651	0	0.600448
9618.38	0.0348787	0	0.610568
9635.75	0.0354389	0	0.616717
9653.16	0.0354033	0	0.615061
9670.61	0.0350545	0	0.601842
9688.12	0.0337118	0	0.565088
9705.67	0.0306857	0	0.538981
9723.27	0.0305691	0	0.546797
9740.91	0.0314224	0	0.544957
9758.6	0.0301755	0	0.555933
9776.34	0.0325143	0	0.55494
9794.12	0.0298911	0	0.522831
9811.95	0.0287485	0	0.528207
9829.84	0.0303318	0	0.544051
9847.76	0.0303611	0	0.577882
9865.74	0.0339408	0	0.630141
9883.76	0.0359816	0	0.632237
9901.84	0.0339794	0	0.62455
9919.95	0.0349594	0	0.628397
9938.12	0.0342093	0	0.620327
9956.34	0.0338911	0	0.616431
9974.61	0.0336075	0	0.592839
9992.92	0.0311235	0	0.571175
10011.3	0.031079	0	0.571893
10029.7	0.0310495	0	0.617255
10048.2	0.0357892	0	0.676286
10066.7	0.0372833	0	0.712421
10085.2	0.0394448	0	0.743109
10103.9	0.0404164	0	0.745179
10122.5	0.03941	0	0.725743
10141.2	0.0381681	0	0.70949
10160	0.0374302	0	0.685401
10178.8	0.0354461	0	0.643107
10197.7	0.0327158	0	0.611382
10216.6	0.0319124	0	0.599579
10235.6	0.031301	0	0.613587
10254.6	0.0332192	0	0.640261
10273.7	0.0338941	0	0.659306
10292.8	0.035071	0	0.693078
10312	0.0371999	0	0.729256
10331.2	0.0386457	0	0.751426
10350.5	0.0392626	0	0.73631
10369.8	0.0369205	0	0.699582
10389.2	0.0352385	0	0.67105
10408.7	0.0337996	0	0.653996
10428.2	0.0332769	0	0.658758
10447.7	0.0341152	0	0.657901
10467.3	0.0330176	0	0.66942
10487	0.0350821	0	0.70864
10506.7	0.0368245	0	0.725228
10526.4	0.0365792	0	0.731454
10546.3	0.0372305	0	0.749985
10566.1	0.0382207	0	0.728542
10586.1	0.0348893	0	0.693405
10606	0.0345206	0	0.72593
10626.1	0.0379275	0	0.742567
10646.2	0.0359597	0	0.727168
10666.3	0.0362158	0	0.71346
10686.5	0.0343889	0	0.69627
10706.8	0.0343446	0	0.693045
10727.1	0.0338685	0	0.711588
10747.5	0.0359978	0	0.721706
10767.9	0.0346193	0	0.66519
10788.4	0.030309	0	0.62657
10809	0.0307007	0	0.645138
10829.6	0.0319036	0	0.661954
10850.2	0.0321771	0	0.658509
10871	0.0313856	0	0.696936
10891.7	0.035692	0	0.718858
10912.6	0.0332964	0	0.712074
10933.5	0.0348773	0	0.73277
10954.4	0.0350768	0	0.685304
10975.4	0.0301281	0	0.666944
10996.5	0.0331793	0	0.687018
11017.6	0.0318485	0	0.665012
11038.8	0.0309181	0	0.657425
11060.1	0.0309571	0	0.6698
11081.4	0.0319054	0	0.701423
11102.8	0.0337402	0	0.747631
11124.2	0.036034	0	0.778008
11145.7	0.0363725	0	0.785363
11167.2	0.0364813	0	0.787771
11188.9	0.0364268	0	0.742149
11210.5	0.0320372	0	0.686441
11232.3	0.031142	0	0.653185
11254.1	0.0287832	0	0.627519
11275.9	0.0286293	0	0.651791
11297.8	0.0308407	0	0.698941
11319.8	0.0327283	0	0.726814
11341.9	0.0331959	0	0.76047
11364	0.0355939	0	0.832467
11386.2	0.0394708	0	0.864944
11408.4	0.0383119	0	0.835666
11430.7	0.0366357	0	0.811396
11453.1	0.03594	0	0.785868
11475.5	0.034133	0	0.752968
11498	0.0327975	0	0.71067
11520.6	0.0302052	0	0.702852
11543.2	0.0319391	0	0.711682
11565.9	0.0307918	0	0.755447
11588.6	0.0355919	0	0.810589
11611.5	0.0354501	0	0.884238
11634.3	0.0418097	0	0.897248
11657.3	0.0363819	0	0.833228
11680.3	0.0360097	0	0.807236
11703.4	0.0339414	0	0.77929
11726.5	0.0333548	0	0.755399
11749.8	0.0317097	0	0.753532
11773.1	0.0329989	0	0.797808
11796.4	0.0353359	0	0.852058
11819.8	0.0373964	0	0.889361
11843.3	0.0383261	0	0.89958
11866.9	0.0380389	0	0.855877
11890.5	0.034401	0	0.794022
11914.2	0.0326051	0	0.759471
11938	0.0312966	0	0.721007
11961.8	0.0291905	0	0.739308
11985.7	0.0326504	0	0.79919
12009.7	0.0340321	0	0.819262
12033.8	0.0340978	0	0.820302
12057.9	0.0339206	0	0.835576
12082.1	0.0351638	0	0.805907
12106.3	0.0312753	0	0.753343
12130.7	0.0306263	0	0.705453
12155.1	0.0271978	0	0.661758
12179.5	0.0268674	0	0.692726
12204.1	0.0295665	0	0.734337
12228.7	0.0300872	0	0.765191
12253.4	0.0318967	0	0.817517
12278.2	0.0341119	0	0.838147
12303	0.0333717	0	0.820194
12327.9	0.0324544	0	0.802205
12352.9	0.0317477	0	0.761963
12378	0.0290634	0	0.699886
12403.1	0.0266157	0	0.658721
12428.4	0.0256223	0	0.655647
12453.6	0.026228	0	0.666762
12479	0.0263558	0	0.711765
12504.4	0.0296006	0	0.761122
12530	0.0300484	0	0.754017
12555.5	0.0288822	0	0.764863
12581.2	0.0307098	0	0.765876
12607	0.0287757	0	0.742205
12632.8	0.0286927	0	0.70319
12658.7	0.0256077	0	0.662018
12684.7	0.025356	0	0.63169
12710.7	0.0231237	0	0.593324
12736.9	0.0222722	0	0.626837
12763.1	0.0255415	0	0.696036
12789.4	0.0274092	0	0.764767
12815.8	0.0305716	0	0.792944
12842.2	0.0293863	0	0.756976
12868.8	0.0276578	0	0.708479
12895.4	0.0255712	0	0.636178
12922.1	0.0220826	0	0.60512
12948.9	0.0231093	0	0.616807
12975.7	0.0228353	0	0.653042
13002.7	0.0256279	0	0.72251
13029.7	0.0278517	0	0.768761
13056.8	0.0288625	0	0.771565
13084	0.0278911	0	0.708679
13111.2	0.0240839	0	0.654208
13138.6	0.0237383	0	0.62746
13166	0.0219949	0	0.602591
13193.6	0.0217981	0	0.59496
13221.2	0.0212838	0	0.627539
13248.9	0.0240423	0	0.685775
13276.7	0.0253296	0	0.724588
13304.5	0.0266681	0	0.7151
13332.5	0.0245019	0	0.666619
13360.5	0.0230458	0	0.614987
13388.6	0.0206944	0	0.57965
13416.9	0.020401	0	0.57336
13445.1	0.0201192	0	0.588739
13473.5	0.0213559	0	0.636899
13502	0.0233858	0	0.674618
13530.6	0.0238398	0	0.672359
13559.2	0.0230963	0	0.637199
13588	0.021246	0	0.582911
13616.8	0.0191918	0	0.555978
13645.7	0.0192575	0	0.579316
13674.7	0.0206815	0	0.561344
13703.8	0.0178856	0	0.55859
13733	0.0203871	0	0.595214
13762.3	0.0202696	0	0.581088
13791.7	0.0192871	0	0.588218
13821.2	0.0206326	0	0.590863
13850.7	0.0193446	0	0.593108
13880.4	0.0206493	0	0.570323
13910.1	0.0176917	0	0.51831
13940	0.0170475	0	0.501616
13969.9	0.0164718	0	0.486376
13999.9	0.0159101	0	0.483037
14030.1	0.016164	0	0.521291
14060.3	0.0183357	0	0.568472
14090.6	0.0191625	0	0.600905
14121	0.0203578	0	0.622132
14151.5	0.0204245	0	0.587174
14182.1	0.0179404	0	0.550736
14212.8	0.0179381	0	0.52439
14243.6	0.0161131	0	0.489105
[truncated: 578 more rows]

## Sheet: 146.30-0
195.031	0.0268623	0	0.119687
[truncated: 2,193 more rows]

[truncated: 23 more sheets: 143.15-90, 143.15-0, 142.75-90, 142.75-0, 140.89-90, 140.89-0, 139.11-90, 139.11-0, 133.26-90, 133.26-0, 131.32-90, 131.32-0, 129.95-90, 129.95-0, 129.12-90, 129.12-0, 122.95-90, 122.95-0, gamma, abs …]
